# Supplementary material for: The ribosome-associated N-terminal acetyltransferase B coordinates global proteostasis and autophagy in plants by creating Ac/N-degrons
Source: Nat Commun. 2026 Mar 31;17:3116. doi: 10.1038/s41467-026-71208-2 (PMC13039445; doi:10.1038/s41467-026-71208-2)
Supplement: Supplementary file 3 — Supplementary Data 1 [file 41467_2026_71208_MOESM3_ESM.xlsx]

## Sheet: Sheet1
Supplementary Data 1: Summary of N-terminal profiling in WT, naa20-1, and naa20-cr1 lines. This table presents the number of N-terminal peptides identified and quantified in the different genotypes. For each condition, 3 biological replicates were analyzed. Each replicate was processed in parallel on two complementary mass spectrometry platforms—an LTQ-Orbitrap Velos (Thermo Fisher Scientific) an…
	WT	naa20-1	naa20-cr1	Total
Identified N-termini	5540	5895	5663	17098
Non-redundant proteoforms	1341	1367	1302	1673
Quantified N-termini	577	602	580	758
Full acetylation (NTA > 95%)	212	172	170	-
Partial acetylation	126	175	162	-
No acetylation (NTA < 5%)	239	255	248	-
iMet (pos. 1)	73	60	54	91
Full acetylation (NTA > 95%)	66	14	9	-
Partial acetylation	2	31	34	-
No acetylation (NTA < 5%)	5	15	11	-
+NME (pos. 2)	205	219	226	274
Full acetylation (NTA > 95%)	127	141	144	-
Partial acetylation	26	28	26	-
No acetylation (NTA < 5%)	52	50	56	-
Processed (pos. > 2)	299	323	300	393
Full acetylation (NTA > 95%)	19	17	17	-
Partial acetylation	98	116	102	-
No acetylation (NTA < 5%)	182	190	181	-
