# Supplementary material for: The ribosome-associated N-terminal acetyltransferase B coordinates global proteostasis and autophagy in plants by creating Ac/N-degrons
Source: Nat Commun. 2026 Mar 31;17:3116. doi: 10.1038/s41467-026-71208-2 (PMC13039445; doi:10.1038/s41467-026-71208-2)
Supplement: Supplementary file 4 — Supplementary Data 2 [file 41467_2026_71208_MOESM4_ESM.xlsx]

## Sheet: Sheet1
Supplementary Data 2. Result table for the N-terminome analysis, obtained from Supplementary Data 1, containing only the proteins whose NTA levels were decreased more than 20% in naa20-1 and/or naa20-cr1 when compared to wild type.
Plot# naa20-1	Plot# naa20-cr1	Araport Accession	Entry Name	Protein Description	Subcellular Localization							Protein Description	Subcellular Localization					NTA Position	N-1 Residue	N-terminal Sequence									%NTA (WT)	%NTA (naa20-1)	%NTA (Naa20-CR				%NTA (naa20-cr1）	%NTA Difference (naa20-1 - WT)	%NTA Difference (naa20-cr1 - WT)	Substrate Type								Substrate Type
13		AT1G64520.1	PSD8A_ARATH	26S proteasome non-ATPase regulatory subunit 8 homolog A (26S proteasome regulatory subunit RPN12a) (AtRPN12a) (26S proteasome regulatory subunit S14 homolog A)	plasma membrane							26S proteasome non-ATPase regulatory subunit 8 homolog A (26S proteasome regulatory subunit RPN12a) (AtRPN12a) (26S proteasome regulatory subunit S14 homolog A)	plasma membrane					1	-	MDPQLTEVSQ									99.7 ± 0.0	3.2 ± 0.5	2.5				2.5	-96.4	-97.1	NatB								NatB	1
2	2	AT4G34490.1	ACAP1_ARATH	Cyclase-associated protein 1 (AtCAP1) (Adenylyl cyclase-associated protein)	nucleus							Cyclase-associated protein 1 (AtCAP1) (Adenylyl cyclase-associated protein)	nucleus					1	-	MEEDLIKRLE									99.9 ± 0.0	3.9 ± 1.1	3.7 ± 0.0				3.7 ± 0.0	-96	-96.2	NatB								NatB	2
1	7	AT4G09320.1	NDK1_ARATH	Nucleoside diphosphate kinase 1 (EC 2.7.4.6) (Nucleoside diphosphate kinase I) (NDK I) (NDP kinase I) (NDPK I)	cytosol							Nucleoside diphosphate kinase 1 (EC 2.7.4.6) (Nucleoside diphosphate kinase I) (NDK I) (NDP kinase I) (NDPK I)	cytosol					1	-	MEQTFIMIKP									99.9 ± 0.0	4.0 ± 0.3	4.0 ± 1.2				4.0 ± 1.2	-95.8	-95.8	NatB								NatB	3
		AT4G24920.1	S61G1_ARATH	Protein transport protein Sec61 subunit gamma-1	cytosol,nucleus							Protein transport protein Sec61 subunit gamma-1	cytosol,nucleus					1	-	MDAIDSVVDP									99.8	4.1 ± 2.4	-				-	-95.7	-	NatB								NatB	4
10	6	AT2G24940.1	SBP3_ARATH	Probable steroid-binding protein 3 (AtMP3) (Membrane-associated progesterone-binding protein 2) (AtMAPR2)	peroxisome							Probable steroid-binding protein 3 (AtMP3) (Membrane-associated progesterone-binding protein 2) (AtMAPR2)	peroxisome					1	-	MEFTAEQLSQ									95.8 ± 0.8	0.7 ± 0.0	2.7 ± 0.7				2.7 ± 0.7	-95	-93	NatB								NatB	5
		AT4G35470.1	PIRL4_ARATH	Plant intracellular Ras-group-related LRR protein 4	nucleus							Plant intracellular Ras-group-related LRR protein 4	nucleus					1	-	MDLMQMDKRL									99.7	6.6	6.1				6.1	-93	-93.6	NatB								NatB	6
		AT5G59870.1	H2A7_ARATH	Probable histone H2A.7 (HTA6)	golgi							Probable histone H2A.7 (HTA6)	golgi					1	-	MESTGKVKKA									99.8 ± 0.1	10.4	-				-	-89.3	-	NatB								NatB	7
3	3	AT4G11150.1	VATE1_ARATH	V-type proton ATPase subunit E1 (V-ATPase subunit E1) (Protein EMBRYO DEFECTIVE 2448) (Vacuolar H(+)-ATPase subunit E isoform 1) (Vacuolar proton pump subunit E1)	cytosol							V-type proton ATPase subunit E1 (V-ATPase subunit E1) (Protein EMBRYO DEFECTIVE 2448) (Vacuolar H(+)-ATPase subunit E isoform 1) (Vacuolar proton pump subunit E1)	cytosol					1	-	MNDGDVSRQI									99.9 ± 0.0	11.5 ± 1.0	11.7 ± 0.6				11.7 ± 0.6	-88.4	-88.2	NatB								NatB	8
		AT1G08420.1	BSL2_ARATH	Serine/threonine-protein phosphatase BSL2 (EC 3.1.3.16) (BSU1-like protein 2)	mitochondrion							Serine/threonine-protein phosphatase BSL2 (EC 3.1.3.16) (BSU1-like protein 2)	mitochondrion					1	-	MDEDSSMVAD									99.9 ± 0.0	11.6	8.7				8.7	-88.3	-91.2	NatB								NatB	9
12	1	AT3G53890.1	RS211_ARATH	40S ribosomal protein S21-1	cytosol,nucleus							40S ribosomal protein S21-1	cytosol,nucleus					1	-	MENDAGQVTE									99.9 ± 0.0	12.4 ± 3.0	14.2 ± 0.2				14.2 ± 0.2	-87.4	-85.7	NatB								NatB	10
11		AT1G18070.1	Q8L835_ARATH	ERF-3 (ERF2) (Eukaryotic peptide chain release factor GTP-binding subunit) (Polypeptide release factor 3) (Translation release factor 3)	cytosol,nucleus							ERF-3 (ERF2) (Eukaryotic peptide chain release factor GTP-binding subunit) (Polypeptide release factor 3) (Translation release factor 3)	cytosol,nucleus					1	-	MDLEAEIRAL									99.8 ± 0.1	13.9 ± 1.0	6.8				6.8	-85.8	-92.9	NatB								NatB	11
		AT3G12800.1	DECR2_ARATH	Peroxisomal 2,4-dienoyl-CoA reductase [(3E)-enoyl-CoA-producing] (EC 1.3.1.124)	peroxisome							Peroxisomal 2,4-dienoyl-CoA reductase [(3E)-enoyl-CoA-producing] (EC 1.3.1.124)	peroxisome					1	-	MDSPFKPDVV									99.9 ± 0.0	15	-				-	-84.9	-	NatB								NatB	12
9	4	AT4G23400.1	PIP15_ARATH	Probable aquaporin PIP1-5 (AtPIP1;5) (Plasma membrane intrinsic protein 1d) (PIP1d)	mitochondrion							Probable aquaporin PIP1-5 (AtPIP1;5) (Plasma membrane intrinsic protein 1d) (PIP1d)	mitochondrion					1	-	MEGKEEDVNV									99.6 ± 0.2	18.8 ± 2.1	19.2 ± 0.6				19.2 ± 0.6	-80.8	-80.4	NatB								NatB	13
8	12	AT5G27670.1	H2A5_ARATH	Probable histone H2A.5 (HTA7)	plasma membrane							Probable histone H2A.5 (HTA7)	plasma membrane					1	-	MESSQATTKP									99.9 ± 0.0	23.8 ± 0.5	20.8 ± 0.8				20.8 ± 0.8	-76.1	-79.1	NatB								NatB	14
5	11	AT2G13360.1	SGAT_ARATH	Serine--glyoxylate aminotransferase (EC 2.6.1.45) (Alanine--glyoxylate aminotransferase) (AGT) (EC 2.6.1.44) (Asparagine aminotransferase) (EC 2.6.1.-) (Serine--pyruvate aminotransferase) (EC 2.6.1.51)	cytosol							Serine--glyoxylate aminotransferase (EC 2.6.1.45) (Alanine--glyoxylate aminotransferase) (AGT) (EC 2.6.1.44) (Asparagine aminotransferase) (EC 2.6.1.-) (Serine--pyruvate aminotransferase) (EC 2.6.1.51)	cytosol					1	-	MDYMYGPGRH									99.9 ± 0.0	26.2 ± 1.1	22.5 ± 1.3				22.5 ± 1.3	-73.7	-77.4	NatB								NatB	15
4	5	AT1G01620.1	PIP13_ARATH	Aquaporin PIP1-3 (AtPIP1;3) (Plasma membrane intrinsic protein 1c) (PIP1c) (Transmembrane protein B) (TMP-B)	cytosol,nucleus							Aquaporin PIP1-3 (AtPIP1;3) (Plasma membrane intrinsic protein 1c) (PIP1c) (Transmembrane protein B) (TMP-B)	cytosol,nucleus					1	-	MEGKEEDVRV									100.0 ± 0.0	27.8 ± 1.0	27.1 ± 0.7				27.1 ± 0.7	-72.1	-72.8	NatB								NatB	16
7	8	AT4G39220.1	RER1A_ARATH	Protein RER1A (AtRER1A)	plasma membrane							Protein RER1A (AtRER1A)	plasma membrane					1	-	MDESGGDSGS									99.9 ± 0.0	38.2 ± 0.3	38.6 ± 0.5				38.6 ± 0.5	-61.6	-61.3	NatB								NatB	17
6	9	AT4G23710.1	VATG2_ARATH	V-type proton ATPase subunit G2 (V-ATPase subunit G2) (Vacuolar H(+)-ATPase subunit G isoform 2) (Vacuolar proton pump subunit G2)	cytosol							V-type proton ATPase subunit G2 (V-ATPase subunit G2) (Vacuolar H(+)-ATPase subunit G isoform 2) (Vacuolar proton pump subunit G2)	cytosol					1	-	MESAGIQQLL									99.8 ± 0.2	38.9 ± 0.0	31.4 ± 0.6				31.4 ± 0.6	-60.8	-68.3	NatB								NatB	18
		AT4G01070.1	U72B1_ARATH	UDP-glycosyltransferase 72B1 (EC 2.4.1.-) (Arbutin synthase) (Probable hydroquinone glucosyltransferase) (EC 2.4.1.218)	vacuole,golgi							UDP-glycosyltransferase 72B1 (EC 2.4.1.-) (Arbutin synthase) (Probable hydroquinone glucosyltransferase) (EC 2.4.1.218)	vacuole,golgi					1	-	MEESKTPHVA									99.9	46.8	45.2				45.2	-53.1	-54.7	NatB								NatB	19
		AT3G27890.1	NQR_ARATH	NADPH:quinone oxidoreductase (EC 1.6.5.2)	plasma membrane							NADPH:quinone oxidoreductase (EC 1.6.5.2)	plasma membrane					1	-	MEAVTAIKPL									99.9 ± 0.0	54.8 ± 2.8	52.2 ± 1.2				52.2 ± 1.2	-45.1	-47.6	NatB								NatB	20
	13	AT3G63130.1	RAGP1_ARATH	RAN GTPase-activating protein 1 (AtRanGAP1) (RanGAP1)	vacuole,golgi							RAN GTPase-activating protein 1 (AtRanGAP1) (RanGAP1)	vacuole,golgi					1	-	MDHSAKTTQN									99.9 ± 0.0	55.5	49.6 ± 0.8				49.6 ± 0.8	-44.4	-50.2	NatB								NatB	21
		AT2G42210.1	OP163_ARATH	Outer envelope pore protein 16-3, chloroplastic/mitochondrial (Chloroplastic outer envelope pore protein of 16 kDa 3) (AtOEP16-3) (OEP16-3) (Mitochondrial complex I subunit B14.7)	cytosol							Outer envelope pore protein 16-3, chloroplastic/mitochondrial (Chloroplastic outer envelope pore protein of 16 kDa 3) (AtOEP16-3) (OEP16-3) (Mitochondrial complex I subunit B14.7)	cytosol					1	-	MDPAEMRYLE									99.9 ± 0.0	57.7 ± 0.6	54.4				54.4	-42.1	-45.4	NatB								NatB	22
		AT5G27700.1	RS212_ARATH	40S ribosomal protein S21-2	cytosol							40S ribosomal protein S21-2	cytosol					1	-	MQNEEGQVTE									99.6 ± 0.3	57.8 ± 1.0	57.5 ± 1.3				57.5 ± 1.3	-41.8	-42.1	NatB								NatB	23
		AT2G42810.1	PPP5_ARATH	Serine/threonine-protein phosphatase 5 (EC 3.1.3.16)	plasma membrane							Serine/threonine-protein phosphatase 5 (EC 3.1.3.16)	plasma membrane					1	-	METKNENSDV									99.6 ± 0.1	61.8 ± 3.8	56.8 ± 1.0				56.8 ± 1.0	-37.8	-42.8	NatB								NatB	24
		AT3G11270.1	PSD7B_ARATH	26S proteasome non-ATPase regulatory subunit 7 homolog B (26S proteasome regulatory subunit RPN8b) (AtRPN8b) (Protein MATERNAL EFFECT EMBRYO ARREST 34)	golgi,endoplasmic reticulum							26S proteasome non-ATPase regulatory subunit 7 homolog B (26S proteasome regulatory subunit RPN8b) (AtRPN8b) (Protein MATERNAL EFFECT EMBRYO ARREST 34)	golgi,endoplasmic reticulum					1	-	MDVIKTQQIS									99.7 ± 0.4	63.4 ± 2.1	67.9 ± 1.8				67.9 ± 1.8	-36.2	-31.7	NatB								NatB	25
		AT3G45780.1	PHOT1_ARATH	Phototropin-1 (EC 2.7.11.1) (Non-phototropic hypocotyl protein 1) (Root phototropism protein 1)	nucleus							Phototropin-1 (EC 2.7.11.1) (Non-phototropic hypocotyl protein 1) (Root phototropism protein 1)	nucleus					1	-	MEPTEKPSTK									99.9 ± 0.0	73.5	78.9 ± 1.4				78.9 ± 1.4	-26.4	-21	NatB								NatB	26
		AT2G32080.1	PUR_ARATH	Transcription factor Pur-alpha 1 (Purine-rich single-stranded DNA-binding protein alpha 1)	cytosol							Transcription factor Pur-alpha 1 (Purine-rich single-stranded DNA-binding protein alpha 1)	cytosol					1	-	MEANSGGGGG									99.9 ± 0.0	75.4 ± 0.4	72.9 ± 1.6				72.9 ± 1.6	-24.5	-26.9	NatB								NatB	27
		AT2G34160.1	Y2416_ARATH	Uncharacterized protein At2g34160	nucleus							Uncharacterized protein At2g34160	nucleus					1	-	MEEITDGVNN									99.3 ± 0.3	78.3 ± 0.6	78.5				78.5	-20.9	-20.7	NatB								NatB	28
		AT5G03430.1	Q0WQL6_ARATH	Uncharacterized protein At5g03430	plasma membrane							Uncharacterized protein At5g03430	plasma membrane					1	-	MEIDKAIGES									99.6 ± 0.3	-	1.6				1.6	-	-97.9	NatB								NatB	29
	10	AT3G48990.1	4CLLA_ARATH	Oxalate--CoA ligase (EC 6.2.1.8) (4-coumarate--CoA ligase isoform 8) (At4CL8) (4-coumarate--CoA ligase-like 10) (Acyl-activating enzyme 3) (Adenosine monophosphate binding protein 3) (AtMPBP3) (Oxalyl-CoA synthetase)	peroxisome							Oxalate--CoA ligase (EC 6.2.1.8) (4-coumarate--CoA ligase isoform 8) (At4CL8) (4-coumarate--CoA ligase-like 10) (Acyl-activating enzyme 3) (Adenosine monophosphate binding protein 3) (AtMPBP3) (Oxalyl-CoA synthetase)	peroxisome					1	-	MDSDTLSGLL									98.6 ± 0.6	-	5.2 ± 1.3				5.2 ± 1.3	-	-93.3	NatB								NatB	30
		AT1G23820.1	SPDS1_ARATH	Spermidine synthase 1 (SPDSY 1) (EC 2.5.1.16) (Putrescine aminopropyltransferase 1)	cytosol,nucleus							Spermidine synthase 1 (SPDSY 1) (EC 2.5.1.16) (Putrescine aminopropyltransferase 1)	cytosol,nucleus					1	-	MDAKETSATD									100	-	27.2				27.2	-	-72.8	NatB								NatB	31
		AT5G40930.1	TO204_ARATH	Mitochondrial import receptor subunit TOM20-4 (Translocase of outer membrane 20 kDa subunit 4)	peroxisome							Mitochondrial import receptor subunit TOM20-4 (Translocase of outer membrane 20 kDa subunit 4)	peroxisome					1	-	MDMQNENERL									99.9	-	26.8				26.8	-	-73.1	NatB								NatB	32
		AT2G19520.1	MSI4_ARATH	WD-40 repeat-containing protein MSI4 (Altered cold-responsive gene 1 protein) (Nucleosome remodeling factor complex component 4) (Protein MULTICOPY SUPPRESSOR OF IRA1 4) (AtMSI4)	cytosol,nucleus							WD-40 repeat-containing protein MSI4 (Altered cold-responsive gene 1 protein) (Nucleosome remodeling factor complex component 4) (Protein MULTICOPY SUPPRESSOR OF IRA1 4) (AtMSI4)	cytosol,nucleus					1	-	MESDEAAAVS									99.8	-	20.1				20.1	-	-79.6	NatB								NatB	33
