# Supplementary material for: The ribosome-associated N-terminal acetyltransferase B coordinates global proteostasis and autophagy in plants by creating Ac/N-degrons
Source: Nat Commun. 2026 Mar 31;17:3116. doi: 10.1038/s41467-026-71208-2 (PMC13039445; doi:10.1038/s41467-026-71208-2)
Supplement: Supplementary file 5 — Supplementary Data 3 [file 41467_2026_71208_MOESM5_ESM.xlsx]

## Sheet: Sheet1
Supplementary Data 3. Quantitative proteomic analysis of WT and naa20-cr1.3788 proteins filtered 2 out of 3 imputated, base matrix. Proteins were extracted from leaves of 6-week-old soil-grown plants. Proteins quantified in at least 3 replicates in either WT or naa20-cr1 mutant were filtered out, log2-transformed and imputated.
SA_WT2.raw	SA_WT3.raw	SA_WT4.raw	SA_M2.raw	SA_M3.raw	SA_M4.raw	T: Protein.Group	T: Protein.Ids	First.Protein.	N-term	Nats	UniProt ID	T: First.Protein.Description
19.4661	19.6497	19.6159	20.125	20.2706	19.7875	AT1G01080.1;AT1G01080.2	AT1G01080.1;AT1G01080.2;AT1G01080.3	AT1G01080.1	MA	NatA	Q8W592	RNA-binding (RRM/RBD/RNP motifs) family protein;(source:Araport11) protein_coding CHLOROPLAST RNA BINDING PROTEIN 28B (CP28B) CHLOROPLAST RNA BINDING PROTEIN 28B (CP28B)
19.481	19.846	19.6761	19.3694	19.5002	19.394	AT1G01090.1	AT1G01090.1	AT1G01090.1	MA	NatA	O24457	pyruvate dehydrogenase E1 alpha subunit protein_coding PYRUVATE DEHYDROGENASE E1 ALPHA (PDH-E1 ALPHA) PYRUVATE DEHYDROGENASE E1 ALPHA (PDH-E1 ALPHA)
16.8974	17.4233	16.8302	16.2907	17.6252	15.5287	AT1G01170.1;AT1G01170.2	AT1G01170.1;AT1G01170.2	AT1G01170.1	MA	NatA	Q2HIQ2	ozone-responsive stress-like protein (DUF1138);(source:Araport11) protein_coding
14.5165	17.6341	18.0087	18.7729	18.9245	18.5157	AT1G01320.1	AT1G01320.1	AT1G01320.1	MA	NatA	F4HS99	Encodes REDUCED CHLOROPLAST COVERAGE 1 (REC1) a protein with similarity to the FLOURY locus in maize. Located in the nucleus and cytosol. Contributes to establishing the size of the chloroplast compartment. protein_coding REDUCED CHLOROPLAST COVERAGE (REC1) FLOURY ENDOSPERM LIKE 2 (FLL2);REDUCED CHLOROPLAST COVERAGE (REC1)
19.4457	19.8983	19.9491	20.6936	20.9752	20.7466	AT1G01320.2;AT1G01320.3	AT1G01320.1;AT1G01320.2;AT1G01320.3	AT1G01320.2	MA	NatA	F4HS99	Encodes REDUCED CHLOROPLAST COVERAGE 1 (REC1) a protein with similarity to the FLOURY locus in maize. Located in the nucleus and cytosol. Contributes to establishing the size of the chloroplast compartment. protein_coding REDUCED CHLOROPLAST COVERAGE (REC1) FLOURY ENDOSPERM LIKE 2 (FLL2);REDUCED CHLOROPLAST COVERAGE (REC1)
16.5541	16.0326	16.6357	16.6599	17.5063	16.5881	AT1G01350.1	AT1G01350.1;AT5G06420.1;AT5G06420.2	AT1G01350.1	MS	NatA	Q8GX84	Zinc finger (CCCH-type/C3HC4-type RING finger) family protein;(source:Araport11) protein_coding
17.8766	18.5845	18.3219	19.3149	19.9244	19.6539	AT1G01470.1	AT1G01470.1	AT1G01470.1	MA	NatA	O03983	Encodes late-embryogenesis abundant protein whose mRNA levels are induced in response to wounding and light stress. Might be involved in protection against desiccation. protein_coding LATE EMBRYOGENESIS ABUNDANT 14 (LEA14) ARABIDOPSIS THALIANA LATE EMBRYOGENESIS ABUNDANT 14 (ATLEA14);LATE EMBRYOGENESIS ABUNDANT 14 (LEA14);LIGHT STRESS-REGULATED 3 (LSR3); (LEA1)
18.4761	18.5499	18.4756	18.461	18.5421	18.1441	AT1G01800.1	AT1G01800.1	AT1G01800.1	MA	NatA	Q94K30	NAD(P)-binding Rossmann-fold superfamily protein;(source:Araport11) protein_coding
16.5402	17.1603	16.7745	15.9321	15.8129	16.0617	AT1G01910.1;AT1G01910.2;AT1G01910.4	AT1G01910.1;AT1G01910.2;AT1G01910.4	AT1G01910.1	MA	NatA	Q949M9	Subunit of GET complex. Interacts with GET2 in the presence of GET1. protein_coding GUIDED ENTRY OF TAIL-ANCHORED PROTEIN 3A (GET3A) GUIDED ENTRY OF TAIL-ANCHORED PROTEIN 3A (ATGET3A);GUIDED ENTRY OF TAIL-ANCHORED PROTEIN 3A (GET3A)
15.6616	17.3509	13.7782	15.8468	17.4618	13.6291	AT1G02080.2;AT1G02080.3	AT1G02080.1;AT1G02080.2;AT1G02080.3	AT1G02080.2	MT	NatA	F4HVV7	Acts as scaffold protein in the CCR4-NOT complex, by interacting with various NOT proteins and CAF1. Essential protein for proper pollen development and germination capacity. protein_coding (NOT1) (NOT1)
14.818	15.9822	15.3534	14.4776	12.6562	15.6775	AT1G02140.1	AT1G02140.1	AT1G02140.1	MA	NatA	O23676	Encodes a homologue of the exon junction complex (EJC) component MAGO that participates in intron-mediated enhancement of gene expression. protein_coding MAGO NASHI (MAGO) HAPLESS 1 (HAP1);MATERNAL EFFECT EMBRYO ARREST 63 (MEE63);MAGO NASHI (MAGO)
14.8147	14.9308	15.2502	15.2803	15.2284	14.4851	AT1G02160.1;AT1G02160.2	AT1G02160.1;AT1G02160.2	AT1G02160.1	MS	NatA	Q8VZ44	Cox19 family protein (CHCH motif);(source:Araport11) protein_coding
15.2006	15.8603	14.5965	15.4234	13.6479	14.5821	AT1G02305.1	AT1G02300.1;AT1G02305.1	AT1G02305.1	MA	NatA	Q93VC9	Encodes a capase involved in stress induced cell death. protein_coding (ATCATHB2) (ATCATHB2)
16.0212	16.3265	16.6185	16.2857	15.7247	15.4413	AT1G02650.1;AT1G02650.2	AT1G02650.1;AT1G02650.2	AT1G02650.1	MA	NatA	Q9FWY3	Tetratricopeptide repeat (TPR)-like superfamily protein;(source:Araport11) protein_coding
14.0734	15.9698	16.0059	15.6312	15.1864	15.167	AT1G02816.1	AT1G02816.1;AT4G02370.1	AT1G02816.1	MT	NatA	Q9SRX5	pectinesterase (Protein of unknown function, DUF538);(source:Araport11) protein_coding
14.6232	14.487	14.4792	15.212	16.7034	15.1351	AT1G02840.1;AT1G02840.2;AT1G02840.3;AT1G02840.4;AT1G02840.5	AT1G02840.1;AT1G02840.2;AT1G02840.3;AT1G02840.4;AT1G02840.5	AT1G02840.1	MS	NatA	Q8L7P1	SR34/SR1 is a plant homologue of the human general/alternative splicing factor SF2/ASF. Barta et al (2010) have proposed a nomenclature for Serine/Arginine-Rich Protein Splicing Factors (SR proteins): Plant Cell. 2010, 22:2926. protein_coding SERINE/ARGININE-RICH PROTEIN SPLICING FACTOR 34 (SR34) SERINE/ARGININE-RICH PROTEIN SPLICING FACTOR 34 (At-SR34);SERINE/ARGININE-RICH PROTEIN SPLICING FACTO…
14.5548	13.9367	15.1399	14.5732	15.0043	15.1723	AT1G02920.1	AT1G02920.1	AT1G02920.1	MA	NatA	Q9SRY5	Encodes glutathione transferase belonging to the phi class of GSTs. Naming convention according to Wagner et al. (2002). protein_coding GLUTATHIONE S-TRANSFERASE 7 (GSTF7) ARABIDOPSIS GLUTATHIONE S-TRANSFERASE 11 (ATGST11);GLUTATHIONE S-TRANSFERASE 7 (GSTF7); (ATGSTF7);GLUTATHIONE S-TRANSFERASE 11 (GST11); (ATGSTF8)
17.969	18.1344	18.0037	19.8535	20.3255	20.4989	AT1G02930.1;AT1G02930.2	AT1G02920.1;AT1G02930.1;AT1G02930.2	AT1G02930.1	MA	NatA	P42760	Encodes glutathione transferase belonging to the phi class of GSTs. Naming convention according to Wagner et al. (2002). protein_coding GLUTATHIONE S-TRANSFERASE 6 (GSTF6) ARABIDOPSIS GLUTATHIONE S-TRANSFERASE 1 (ATGST1);GLUTATHIONE S-TRANSFERASE 6 (GSTF6);GLUTATHIONE S-TRANSFERASE (ATGSTF6);EARLY RESPONSIVE TO DEHYDRATION 11 (ERD11);GLUTATHIONE S-TRANSFERASE 1 (GST1);ARABIDOPSIS THALIANA GLUATIO…
19.1264	18.8749	19.0375	19.0186	18.685	18.2203	AT1G03130.1	AT1G03130.1	AT1G03130.1	MA	NatA	Q9SA56	Encodes a protein predicted by sequence similarity with spinach PsaD to be photosystem I reaction center subunit II (PsaD2) protein_coding PHOTOSYSTEM I SUBUNIT D-2 (PSAD-2) PHOTOSYSTEM I SUBUNIT D-2 (PSAD-2)
15.3353	15.8543	16.1055	15.929	15.4904	15.9961	AT1G03220.1	AT1G03220.1	AT1G03220.1	MA	NatA	Q9ZVS4	Eukaryotic aspartyl protease family protein;(source:Araport11) protein_coding SECRETED ASPARTIC PROTEASE 2 (SAP2) SECRETED ASPARTIC PROTEASE 2 (SAP2)
19.0896	19.2626	19.6589	19.3963	19.1335	19.9621	AT1G03475.1	AT1G03475.1	AT1G03475.1	MA	NatA	Q9LR75	Encodes coproporphyrinogen III oxidase, a key enzyme in the biosynthetic pathway of chlorophyll and heme, a tetrapyrrole pathway. Mutants express cytological and molecular markers associated with the defense responses, usually activated by pathogen infection. protein_coding LESION INITIATION 2 (LIN2) (HEMF1); (ATCPO-I);LESION INITIATION 2 (LIN2)
19.024	18.3572	18.7237	18.6825	18.2929	18.5187	AT1G03600.1	AT1G03600.1	AT1G03600.1	MA	NatA	Q9LR64	PSB27 is a chloroplast lumen localized protein that is involved in adaptation to changes in light intensity. protein_coding (PSB27) (PSB27)
19.238	19.5073	19.5354	19.1075	18.662	19.0815	AT1G03630.2	AT1G03630.2	AT1G03630.2	MA	NatA	O48741	Encodes for a protein with protochlorophyllide oxidoreductase activity. The enzyme is NADPH- and light-dependent. protein_coding PROTOCHLOROPHYLLIDE OXIDOREDUCTASE C (POR C) (PORC);PROTOCHLOROPHYLLIDE OXIDOREDUCTASE C (POR C)
24.5565	24.6407	24.8741	25.2282	25.091	24.9903	AT1G03680.1	AT1G03680.1	AT1G03680.1	MA	NatA	O48737	Encodes a m-type thioredoxin (Trx-m1) localized in chloroplast stroma. protein_coding THIOREDOXIN M-TYPE 1 (THM1) THIOREDOXIN M-TYPE 1 (THM1);ARABIDOPSIS THIOREDOXIN M-TYPE 1 (ATM1);THIOREDOXIN M-TYPE 1 (TRX-M1);THIOREDOXIN M-TYPE 1 (ATHM1);ABC TRANSPORTER OF THE MITOCHONDRION 1 (ATM1)
16.5167	16.6546	16.4803	16.0248	16.1118	15.8456	AT1G03770.4;AT1G03770.6	AT1G03770.4;AT1G03770.6	AT1G03770.4	MV	NatA	Q0WX00	Encodes a nuclear localized protein with similarity to animal polycomb repressive core complex1 (PRC1) core component RING.Appears to function redundantly with ATRING1a, a close paralog. Both interact physically with CLF and LHP1 and appear to function together to repress class I KNOX gene expression. protein_coding
24.8273	21.937	22.7724	22.6344	22.0328	22.3211	AT1G03870.1	AT1G03870.1	AT1G03870.1	MA	NatA	Q9ZWA8	fasciclin-like arabinogalactan-protein 9 (Fla9). Possibly involved in embryogenesis and seed development. protein_coding FASCICLIN-LIKE ARABINOOGALACTAN 9 (FLA9) FASCICLIN-LIKE ARABINOOGALACTAN 9 (FLA9)
18.3255	18.1494	18.2273	17.8671	17.8639	17.972	AT1G03900.1	AT1G03900.1	AT1G03900.1	MS	NatA	Q681Q7	member of NAP family, an heterogeneous subfamily of the ATP-binding Cassette (ABC) superfamily of membrane transporters. The NAPs proteins are characterized by having only one nucleotide-binding folds (NBFs) domain. protein_coding ATP-BINDING CASSETTE I18 (ABCI18) ATP-BINDING CASSETTE I18 (ABCI18);NON-INTRINSIC ABC PROTEIN 4 (ATNAP4);NON-INTRINSIC ABC PROTEIN 4 (NAP4)
15.4154	16.1243	16.0344	15.9574	16.5926	16.0754	AT1G04080.1;AT1G04080.2;AT1G04080.3;AT1G04080.4;AT1G04080.5	AT1G04080.1;AT1G04080.2;AT1G04080.3;AT1G04080.4;AT1G04080.5	AT1G04080.1	MG	NatA	Q93ZR3	Encodes a U1 small nuclear ribonucleoprotein (snRNP) factor involved in alternative splicing. protein_coding (PRP39A) (PRP39); (PRP39A)
14.9902	15.435	16.2726	16.3308	16.2595	16.3764	AT1G04130.1	AT1G04130.1	AT1G04130.1	MA	NatA	Q940R2	Encodes one of the 36 carboxylate clamp (CC)-tetratricopeptide repeat (TPR) proteins (Prasad 2010, Pubmed ID: 20856808). Interacts with Hsp90/Hsp70 as co-chaperone. protein_coding TETRATRICOPEPTIDE REPEAT 2 (TPR2) (AtTPR2);TETRATRICOPEPTIDE REPEAT 2 (TPR2)
19.4121	19.2641	19.3203	19.6358	19.8935	19.5618	AT1G04170.1;AT1G04170.2	AT1G04170.1;AT1G04170.2;AT2G18720.1;AT2G18720.2;AT4G18330.1;AT4G18330.2	AT1G04170.1	MS	NatA	O64490	protein synthesis initiation factor eIF2 gamma The mRNA is cell-to-cell mobile. protein_coding EUKARYOTIC TRANSLATION INITIATION FACTOR 2 GAMMA SUBUNIT (EIF2 GAMMA) EUKARYOTIC TRANSLATION INITIATION FACTOR 2 GAMMA SUBUNIT (EIF2 GAMMA)
19.954	20.6087	20.4074	19.7569	20.0439	19.4798	AT1G04270.1;AT1G04270.2	AT1G04270.1;AT1G04270.2	AT1G04270.1	MA	NatA	Q08112	Encodes cytosolic ribosomal protein S15. protein_coding CYTOSOLIC RIBOSOMAL PROTEIN S15 (RPS15) RIBOSOMAL PROTEIN US19U (US19U);CYTOSOLIC RIBOSOMAL PROTEIN S15 (RPS15)
15.7565	15.461	15.0579	14.2628	14.653	14.4496	AT1G04380.1;AT1G04380.2	AT1G04380.1;AT1G04380.2	AT1G04380.1	MV	NatA	P93821	encodes a protein similar to a 2-oxoglutarate-dependent dioxygenase protein_coding
23.6771	23.7027	23.6219	23.134	23.0167	23.21	AT1G04410.1	AT1G04410.1;AT5G43330.1	AT1G04410.1	MA	NatA	P93819	predicted to encode a cytosolic malate dehydrogenase. protein_coding CYTOSOLIC-NAD-DEPENDENT MALATE DEHYDROGENASE 1 (c-NAD-MDH1) CYTOSOLIC-NAD-DEPENDENT MALATE DEHYDROGENASE 1 (c-NAD-MDH1)
17.6201	18.0703	18.1201	17.7074	17.0345	17.795	AT1G04420.1	AT1G04420.1	AT1G04420.1	MA	NatA	Q8VZ23	NAD(P)-linked oxidoreductase superfamily protein;(source:Araport11) protein_coding
14.6561	14.7794	15.5932	12.0241	15.0013	12.6185	AT1G04480.1;AT2G33370.1;AT3G04400.1	AT1G04480.1;AT2G33370.1;AT3G04400.1	AT1G04480.1	MS	NatA	P49690	Ribosomal protein L14p/L23e family protein;(source:Araport11) protein_coding RIBOSOMAL PROTEIN UL14X (UL14X) RIBOSOMAL PROTEIN UL14X (UL14X)
19.0383	18.9098	18.9784	18.3044	18.2284	18.3015	AT1G04800.1	AT1G04800.1	AT1G04800.1	MG	NatA	Q9MAS9	glycine-rich protein;(source:Araport11) protein_coding
16.8529	16.9048	17.2633	17.9255	18.002	18.0717	AT1G04850.1	AT1G04850.1;AT1G04850.2	AT1G04850.1	MA	NatA	Q9MAT3	ubiquitin-associated (UBA)/TS-N domain-containing protein;(source:Araport11) protein_coding
14.6602	15.5314	15.5598	16.0414	16.1309	16.0875	AT1G05150.1	AT1G05150.1	AT1G05150.1	MA	NatA	O23052	Calcium-binding tetratricopeptide family protein;(source:Araport11) protein_coding
23.5665	23.4304	23.6473	23.4339	23.5042	23.1842	AT1G05190.1	AT1G05190.1	AT1G05190.1	MA	NatA	O23049	Encodes the plastid 50S ribosomal protein L6. protein_coding EMBRYO DEFECTIVE 2394 (emb2394) RIBOSOMAL PROTEIN UL6C (UL6C); (RPL6);EMBRYO DEFECTIVE 2394 (emb2394)
20.2044	19.7411	19.9942	20.3332	20.0426	20.3392	AT1G05385.1;AT1G05385.2	AT1G05385.1;AT1G05385.2	AT1G05385.1	MG	NatA	Q9ZVZ9	Encodes a Psb27 homolog involved in photosystem II biogenesis. protein_coding LOW PSII ACCUMULATION 19 (LPA19) (Psb27-H1);LOW PSII ACCUMULATION 19 (LPA19)
14.2226	13.1699	13.9541	12.6351	13.5367	13.7248	AT1G05840.1	AT1G05840.1	AT1G05840.1	MT	NatA	F4IAD5	Eukaryotic aspartyl protease family protein;(source:Araport11) protein_coding
15.3718	16.2688	16.0816	15.7633	14.8451	15.5726	AT1G05850.1;AT1G05850.2	AT1G05850.1;AT1G05850.2	AT1G05850.1	MV	NatA	Q9MA41	Encodes an endo chitinase-like protein AtCTL1. Essential for tolerance to heat, salt and drought stresses. Also involved in root hair development, cell expansion and response to cytokinin. Allelic to erh2. 11 alleles described in Hauser (1995). Mutant is defective in acquired thermotolerance, appears semidwarf throughout its life cycle and has extra lateral branches. There are two EMS alleles. Ex…
17.0938	18.8408	19.0167	18.9929	19.2845	18.9524	AT1G06230.1;AT1G06230.2;AT1G06230.3;AT1G06230.4	AT1G06230.1;AT1G06230.2;AT1G06230.3;AT1G06230.4	AT1G06230.1	MA	NatA	Q9LNC4	This gene is predicted to encode a bromodomain-containing protein. Plant lines expressing RNAi constructs targeted against GTE4 show some resistance to agrobacterium-mediated root transformation.Repress JA biosynthesis by repressing OPR3 expression (PMID:36372880). protein_coding GLOBAL TRANSCRIPTION FACTOR GROUP E4 (GTE4) GLOBAL TRANSCRIPTION FACTOR GROUP E4 (GTE4)
18.539	18.8466	19.0037	19.4313	19.3831	19.3325	AT1G06430.1;AT1G06430.2;AT1G06430.3	AT1G06430.1;AT1G06430.2;AT1G06430.3	AT1G06430.1	MA	NatA	Q8W585	encodes a FtsH protease that is localized to the chloroplast protein_coding FTSH PROTEASE 8 (ftsh8) FTSH PROTEASE 8 (ftsh8); (FTSH8)
18.0065	17.7451	18.0384	17.6599	17.672	17.8261	AT1G06510.1	AT1G06510.1	AT1G06510.1	MV	NatA	Q84K72	forkhead-associated domain protein;(source:Araport11) protein_coding
17.3208	17.6207	17.9424	17.6832	17.4425	17.7715	AT1G06530.1	AT1G06530.1	AT1G06530.1	MA	NatA	Q9SHJ6	Encodes PEROXISOMAL AND MITOCHONDRIAL DIVISION FACTOR2. Involved in mitochondrial morphogenesis. protein_coding PEROXISOMAL AND MITOCHONDRIAL DIVISION FACTOR 2 (PMD2) PEROXISOMAL AND MITOCHONDRIAL DIVISION FACTOR 2 (PMD2)
15.6316	16.0953	16.2329	13.6821	14.5315	15.1041	AT1G06570.2	AT1G06570.1;AT1G06570.2	AT1G06570.2	MC	NatA	P93836	Mutation of the PDS1 locus disrupts the activity of p-hydroxyphenylpyruvate dioxygenase (HPPDase), the first committed step in the synthesis of both plastoquinone and tocopherols in plants. protein_coding PHYTOENE DESATURATION 1 (PDS1) 4-HYDROXYPHENYLPYRUVATE DIOXYGENASE (HPPD);4-HYDROXYPHENYLPYRUVATE DIOXYGENASE (HPD);PHYTOENE DESATURATION 1 (PDS1)
26.2282	26.2227	26.1149	26.2157	25.989	26.2245	AT1G06680.1	AT1G06680.1	AT1G06680.1	MA	NatA	Q42029	Encodes a 23 kD extrinsic protein that is part of photosystem II and participates in the regulation of oxygen evolution. Phosphorylation of this protein is dependent on calcium. In plsp1-1 mutant plastids, the nonmature form of the protein localizes in the stroma. The mRNA is cell-to-cell mobile. protein_coding PHOTOSYSTEM II SUBUNIT P-1 (PSBP-1) OXYGEN EVOLVING COMPLEX SUBUNIT 23 KDA (OE23);PHOT…
17.5235	18.0901	17.9843	16.2639	15.6656	15.428	AT1G06690.1	AT1G06690.1	AT1G06690.1	MA	NatA	Q94A68	Oxidoreductase located in stroma lamellae and grana margins. protein_coding
15.2483	14.6083	14.5646	13.2101	15.2405	15.137	AT1G07010.1;AT1G07010.2;AT1G07010.3	AT1G07010.1;AT1G07010.2;AT1G07010.3	AT1G07010.1	MA	NatA	Q8L774	Calcineurin-like metallo-phosphoesterase superfamily protein;(source:Araport11) protein_coding SHEWENELLA-LIKE PROTEIN PHOSPHATASE 1 (SLP1) (ATSLP1);SHEWENELLA-LIKE PROTEIN PHOSPHATASE 1 (SLP1)
21.7371	21.5578	21.7485	21.421	21.5067	21.5395	AT1G07080.1	AT1G07080.1	AT1G07080.1	MA	NatA	Q93VQ6	Thioredoxin superfamily protein;(source:Araport11) protein_coding
18.1321	18.1208	17.9402	17.5445	18.0022	17.7106	AT1G07110.1	AT1G07110.1	AT1G07110.1	MG	NatA	Q9MB58	Encodes the bifunctional enzyme fructose-6-phosphate 2-kinase/fructose-2,6-bisphosphatase. protein_coding FRUCTOSE-2,6-BISPHOSPHATASE (F2KP) (FKFBP); (ATF2KP);FRUCTOSE-2,6-BISPHOSPHATASE (F2KP)
21.905	21.9303	21.935	21.9666	21.8042	21.8517	AT1G07140.1	AT1G07140.1	AT1G07140.1	MA	NatA	Q9LMK7	Encodes a putative Ran-binding protein (siRanBP). protein_coding (SIRANBP) (SIRANBP)
15.0369	14.3002	14.1529	14.4653	14.7304	14.9777	AT1G07170.1;AT1G07170.2;AT1G07170.3;AT1G07170.4;AT1G07170.5;AT1G07170.6;AT2G30000.1	AT1G07170.1;AT1G07170.2;AT1G07170.3;AT1G07170.4;AT1G07170.5;AT1G07170.6;AT2G30000.1	AT1G07170.1	MA	NatA	Q0WMV8	Similar to human splicing factor 3b, 14 kda subunit, SF3b14b. protein_coding
14.7828	14.7638	12.1872	15.0218	16.4444	15.0327	AT1G07210.1	AT1G07210.1	AT1G07210.1	MS	NatA	Q9LML3	Ribosomal protein S18;(source:Araport11) protein_coding RIBOSOMAL PROTEIN BS18M (BS18M) RIBOSOMAL PROTEIN BS18M (BS18M)
18.1224	17.7074	18.1809	18.207	17.7607	17.9704	AT1G07320.1;AT1G07320.2;AT1G07320.3;AT1G07320.4	AT1G07320.1;AT1G07320.2;AT1G07320.3;AT1G07320.4	AT1G07320.1	MA	NatA	Q3EDH2	encodes a plastid ribosomal protein L4 protein_coding RIBOSOMAL PROTEIN L4 (RPL4) RIBOSOMAL PROTEIN L4 (RPL4);EMBRYO DEFECTIVE 2784 (EMB2784);PLASTID RIBOSOMAL PROTEIN L4 (PRPL4);RIBOSOMAL PROTEIN UL4C (UL4C)
15.0545	14.5625	15.239	13.9359	13.9927	13.4135	AT1G07360.1	AT1G07360.1;AT2G29580.1;AT5G07060.1;AT5G07060.2	AT1G07360.1	MA	NatA	Q9LNV5	Encodes MAC5A, a component of the MOS4-associated complex (MAC) that contributes to snc1- mediated autoimmunity. MAC is a highly conserved nuclear protein complex associated with the spliceosome. Homologues include AT1G07360 (MAC5A), AT2G29580 (MAC5B) and AT5G07060 (MAC5C). protein_coding MOS4-ASSOCIATED COMPLEX SUBUNIT 5A (MAC5A) (ATC3H4);MOS4-ASSOCIATED COMPLEX SUBUNIT 5A (MAC5A)
19.3199	19.1037	19.1978	19.56	19.3435	19.7123	AT1G07390.1;AT1G07390.3;AT1G07390.4;AT1G07390.5	AT1G07390.1;AT1G07390.3;AT1G07390.4;AT1G07390.5	AT1G07390.1	MG	NatA	Q9LNV9	receptor like protein 1;(source:Araport11) protein_coding RECEPTOR LIKE PROTEIN 1 (RLP1) RECEPTOR LIKE PROTEIN 1 (RLP1);RECEPTOR LIKE PROTEIN 1 (AtRLP1)
16.2633	17.1539	17.5361	17.5071	17.3383	17.3134	AT1G07470.1;AT1G07470.2;AT1G07480.1;AT1G07480.2;AT1G07480.3	AT1G07470.1;AT1G07470.2;AT1G07480.1;AT1G07480.2;AT1G07480.3	AT1G07470.1	MG	NatA	Q93VP4	Transcription factor IIA, alpha/beta subunit;(source:Araport11) protein_coding
19.3764	17.4865	16.6364	16.7289	16.5824	16.7141	AT1G07660.1;AT1G07820.1;AT1G07820.2;AT2G28740.1;AT3G45930.1;AT3G46320.1;AT3G53730.1;AT5G59690.1;AT5G59970.1;AT5G59970.2	AT1G07660.1;AT1G07820.1;AT1G07820.2;AT2G28740.1;AT3G45930.1;AT3G46320.1;AT3G53730.1;AT5G59690.1;AT5G59970.1;AT5G59970.2	AT1G07660.1	MS	NatA	P59259	Histone superfamily protein;(source:Araport11) protein_coding
18.0508	18.0117	16.8873	16.7785	17.7049	17.4051	AT1G07660.2	AT1G07660.1;AT1G07660.2;AT1G07820.1;AT1G07820.2;AT2G28740.1;AT3G45930.1;AT3G46320.1;AT3G53730.1;AT5G59690.1;AT5G59970.1;AT5G59970.2	AT1G07660.2	MS	NatA	P59259	Histone superfamily protein;(source:Araport11) protein_coding
19.6277	19.5257	19.7258	19.4687	19.6722	19.8501	AT1G07700.1;AT1G07700.2;AT1G07700.4	AT1G07700.1;AT1G07700.2;AT1G07700.3;AT1G07700.4	AT1G07700.1	MS	NatA	Q9C5C5	Thioredoxin superfamily protein;(source:Araport11) protein_coding
19.2772	18.9973	19.0429	18.7013	18.9374	19.0412	AT1G07700.3	AT1G07700.3	AT1G07700.3	MT	NatA	Q9C5C5	Thioredoxin superfamily protein;(source:Araport11) protein_coding
18.8961	18.6203	18.7979	19.0818	19.3629	19.0596	AT1G07790.1;AT2G28720.1;AT3G45980.1;AT5G59910.1	AT1G07790.1;AT2G28720.1;AT3G45980.1;AT3G46030.1;AT5G22880.1;AT5G59910.1	AT1G07790.1	MA	NatA	Q9LQQ4	Encodes a histone 2B (H2B) protein. protein_coding (HTB1) (HTB1)
24.4287	24.6441	24.4113	23.8872	24.0764	24.0608	AT1G07890.1;AT1G07890.2;AT1G07890.3;AT1G07890.4;AT1G07890.5;AT1G07890.6;AT1G07890.7;AT1G07890.8	AT1G07890.1;AT1G07890.2;AT1G07890.3;AT1G07890.4;AT1G07890.5;AT1G07890.6;AT1G07890.7;AT1G07890.8	AT1G07890.1	MT	NatA	Q05431	Encodes a cytosolic ascorbate peroxidase APX1. Ascorbate peroxidases are enzymes that scavenge hydrogen peroxide in plant cells. Eight types of APX have been described for Arabidopsis: three cytosolic (APX1, APX2, APX6), two chloroplastic types (stromal sAPX, thylakoid tAPX), and three microsomal (APX3, APX4, APX5) isoforms. At least part of the induction of heat shock proteins during light stres…
23.7739	24.339	24.1337	23.9049	24.1597	23.7191	AT1G07920.1;AT1G07930.1;AT1G07940.1;AT1G07940.2;AT1G07940.3;AT1G07940.4;AT5G60390.1;AT5G60390.2;AT5G60390.3	AT1G07920.1;AT1G07930.1;AT1G07930.2;AT1G07940.1;AT1G07940.2;AT1G07940.3;AT1G07940.4;AT5G60390.1;AT5G60390.2;AT5G60390.3	AT1G07920.1	MG	NatA	Q0WL56	GTP binding Elongation factor Tu family protein. protein_coding (ELONGATION FACTOR-TU FAMILY) (ELONGATION FACTOR-TU FAMILY)
22.8963	22.4521	22.6574	23.3466	23.1864	22.8511	AT1G07930.2	AT1G07930.2	AT1G07930.2	MG	NatA	Q8W4H7	GTP binding Elongation factor Tu family protein. protein_coding
17.7443	17.5204	17.5864	17.3732	17.435	17.1828	AT1G07960.1;AT1G07960.2;AT1G07960.3;AT1G07960.4	AT1G07960.1;AT1G07960.2;AT1G07960.3;AT1G07960.4	AT1G07960.1	MT	NatA	Q8GYD1	Encodes a protein disulfide isomerase-like (PDIL) protein, a member of a multigene family within the thioredoxin (TRX) superfamily. protein_coding PDI-LIKE 5-1 (PDIL5-1) PDI-LIKE 5-1 (ATPDIL5-1);PDI-LIKE 5-1 (PDIL5-1)
21.3167	21.6434	21.525	20.7723	20.54	20.9627	AT1G08110.1;AT1G08110.2;AT1G08110.3	AT1G08110.1;AT1G08110.2;AT1G08110.3;AT1G08110.4	AT1G08110.1	MA	NatA	Q8H0V3	Encodes a Zn2+ dependent glyoxylase. Enhancement of the glyoxalase pathway under ammonium nutrition is linked mainly to increased GLXI.3 or GLXII.5 transcript level. protein_coding GLYOXALASE12 (ATGLYI2) (GLXI.3);GLYOXALASE12 (ATGLYI2);GLYOXALASE I;3 (GLXI:3); (GLYI2)
18.095	19.1045	18.6616	17.6087	17.0645	17.7352	AT1G08110.4	AT1G08110.4	AT1G08110.4	MS	NatA	Q8H0V3	Encodes a Zn2+ dependent glyoxylase. Enhancement of the glyoxalase pathway under ammonium nutrition is linked mainly to increased GLXI.3 or GLXII.5 transcript level. protein_coding GLYOXALASE12 (ATGLYI2) (GLXI.3); (GLYI2);GLYOXALASE I;3 (GLXI:3);GLYOXALASE12 (ATGLYI2)
14.9773	15.3742	15.1348	15.5278	16.4814	15.5706	AT1G08200.1	AT1G08200.1	AT1G08200.1	MA	NatA	Q9SGE0	Encodes a putative UDP-D-apiose/UPD-D-xylose synthetase. protein_coding UDP-D-APIOSE/UDP-D-XYLOSE SYNTHASE 2 (AXS2) UDP-D-APIOSE/UDP-D-XYLOSE SYNTHASE 2 (AXS2)
20.0031	19.8038	19.8102	19.9953	19.9953	19.868	AT1G08360.1	AT1G08360.1	AT1G08360.1	MS	NatA	Q8VZB9	Ribosomal protein L1p/L10e family;(source:Araport11) protein_coding RIBOSOMAL PROTEIN UL1Z (UL1Z) RIBOSOMAL PROTEIN UL1Z (UL1Z)
15.416	15.405	15.9852	15.2507	16.9395	16.6057	AT1G08370.1	AT1G08370.1	AT1G08370.1	MS	NatA	Q9SJF3	Encodes DCP1 involved in mRNA decapping. DCP1 forms a mRNA decapping complex with DCP2 (At5g13570) and VCS (VARICOSE) (At3g13300). However, unlike DCP2, DCP1 itself does not have mRNA decapping activity in vitro. DCP1, DCP2 and VCS colocalize in cytoplasmic loci, which are putative Arabidopsis mRNA processing bodies. Null mutants of DCP1, DCP2, and VCS accumulate capped mRNAs with a reduced degra…
19.6056	19.7929	19.9187	19.7553	19.6047	19.6673	AT1G08520.1	AT1G08520.1	AT1G08520.1	MA	NatA	Q9SJE1	Encodes the CHLD subunit of the Mg-chelatase enzyme involved in chlorophyll biosynthesis. Lines carrying recessive mutations of this locus are white and seedling lethal. protein_coding ALBINA 1 (ALB1) (CHLD);PIGMENT DEFECTIVE EMBRYO 166 (PDE166); (V157); (ALB-1V);ALBINA 1 (ALB1)
19.9751	19.7388	19.6052	17.8399	17.5568	17.9925	AT1G08550.1;AT1G08550.2;AT1G08550.3	AT1G08550.1;AT1G08550.2;AT1G08550.3	AT1G08550.1	MA	NatA	Q39249	Violaxanthin deepoxidase involved in xanthophyll cycle.Two major consequences of the npq1 mutation are the absence of zeaxanthin formation in strong light and the partial inhibition of the quenching of singlet excited chlorophylls in the photosystem II light-harvesting complex protein_coding NON-PHOTOCHEMICAL QUENCHING 1 (NPQ1) NON-PHOTOCHEMICAL QUENCHING 1 (NPQ1);ARABIDOPSIS VIOLAXANTHIN DE-EPOX…
15.0406	15.7543	15.6424	16.5202	17.7995	16.5645	AT1G08640.1	AT1G08640.1	AT1G08640.1	MA	NatA	Q93WG3	Encodes a choloroplast membrane protein CJD1 (Chloroplast J-like Domain 1). Predicted to contain a transit peptide, three transmembrane domains and an N-terminal J-like domain. Influences fatty acid composition of chloroplast lipids. protein_coding CHLOROPLAST J-LIKE DOMAIN 1 (CJD1) CHLOROPLAST J-LIKE DOMAIN 1 (CJD1)
23.5351	23.2613	23.1639	23.1621	22.6563	22.4513	AT1G08830.1;AT1G08830.2	AT1G08830.1;AT1G08830.2	AT1G08830.1	MA	NatA	P24704	Encodes a cytosolic copper/zinc superoxide dismutase CSD1 that can detoxify superoxide radicals. Its expression is affected by miR398-directed mRNA cleavage. Regulated by biotic and abiotic stress. Activation of CSD1 in the cytoplasm involves both a CCS-dependent and -independent pathway. protein_coding COPPER/ZINC SUPEROXIDE DISMUTASE 1 (CSD1) SUPEROXIDE DISMUTASE 1 (ATSOD1);SUPEROXIDE DISMUTASE…
21.0439	20.6651	20.6761	21.1418	21.4524	21.0891	AT1G08880.1;AT1G51060.1;AT1G54690.1;AT3G20670.1;AT4G27230.1;AT4G27230.2;AT5G54640.1	AT1G08880.1;AT1G51060.1;AT1G54690.1;AT3G20670.1;AT4G27230.1;AT4G27230.2;AT5G54640.1	AT1G08880.1	MS	NatA	O04848	Encodes HTA5, a histone H2A protein. H2AX is a meiosis-specific isoform of histone H2A. Upon DSB formation, rapid accumulation of phosphorylated H2AX (&#947;-H2AX) occurs around the break site. _x0001_H2AX foci accumulate in early G2. Immunolocalization studies in spread preparations of wild-type meiocytes at G2/early leptotene revealed the accumulation of numerous rather diffuse &#947;-H2AX foci…
18.2925	18.2044	18.1191	18.4792	18.2479	18.3964	AT1G08980.1	AT1G08980.1	AT1G08980.1	MA	NatA	Q9FR37	Encodes an enzyme with similarity to bacterial acylamidohydrolases and exhibits indole-3-acetamide amidohydrolase activity in vitro. This enzyme may be involved in the in vivo biosynthesis of indole-acetic acid from indole-3-acetamide, a native metabolite of A. thaliana. It appears to exist as a monomer. protein_coding AMIDASE 1 (AMI1) TRANSLOCON AT THE OUTER MEMBRANE OF CHLOROPLASTS 64-I (TOC64-…
19.376	19.0935	19.1637	19.1506	18.6207	18.9421	AT1G09010.1	AT1G09010.1	AT1G09010.1	MA	NatA	Q75W54	glycoside hydrolase family 2 protein;(source:Araport11) protein_coding
18.4362	19.1892	18.9295	18.513	18.7693	18.384	AT1G09130.1;AT1G09130.2;AT1G09130.3	AT1G09130.1;AT1G09130.2;AT1G09130.3	AT1G09130.1	MA	NatA	Q8L770	ATP-dependent caseinolytic (Clp) protease/crotonase family protein;(source:Araport11) protein_coding (CLPR3) (CLPR3)
16.1689	15.7338	15.3495	15.8769	16.2388	14.3985	AT1G09200.1;AT3G27360.1;AT5G10390.1;AT5G10400.1;AT5G65360.1	AT1G09200.1;AT3G27360.1;AT5G10390.1;AT5G10400.1;AT5G65360.1	AT1G09200.1	MA	NatA	P59226	Histone 3.1 protein_coding HISTONE 3.1 (H3.1) HISTONE 3.1 (H3.1); (HTR2)
18.4428	17.8331	18.3361	16.8112	18.7422	17.3507	AT1G09210.1	AT1G09210.1	AT1G09210.1	MA	NatA	Q38858	Encodes one of three Arabidopsis calreticulins.Post-transcriptionally regulates together with CRT1 VAMP721/722 levels under ER stress. protein_coding CALRETICULIN 1B (CRT1b) (AtCRT1b);CALRETICULIN 1B (CRT1b);CALRETICULIN 2 (CRT2)
17.654	17.6221	17.8689	16.9935	17.4838	16.8288	AT1G09270.1;AT1G09270.2	AT1G09270.1;AT1G09270.2	AT1G09270.1	MS	NatA	O80480	Protein interacts with Agrobacterium proteins VirD2 and VirE2. protein_coding IMPORTIN ALPHA ISOFORM 4 (IMPA-4) IMPORTIN ALPHA ISOFORM 4 (IMPA-4)
22.7901	22.8364	23.127	22.891	22.2469	22.7168	AT1G09310.1	AT1G09310.1	AT1G09310.1	MG	NatA	Q9ZPZ4	ABA responsive trichome formation regulator. protein_coding (SVB2) SVB-LIKE (SVBL); (SVB2)
18.2572	18.5053	18.5721	18.8998	18.7439	18.9518	AT1G09340.2	AT1G09340.1;AT1G09340.2	AT1G09340.2	MS	NatA	Q9SA52	Encodes CHLOROPLAST RNA BINDING (CRB), a putative RNA-binding protein. CRB is important for the proper functioning of the chloroplast. Mutations in CRB also affects the circadian system, altering the expression of both oscillator and output genes.The mRNA is cell-to-cell mobile. protein_coding
19.6017	19.7152	19.4419	20.0895	19.5439	20.2901	AT1G09560.1	AT1G09560.1	AT1G09560.1	MA	NatA	P94014	Encodes a plasodesmata-located protein involved in regulating primary root growth by controlling phloem-mediated allocation of resources between the primary and lateral root meristems. The mRNA is cell-to-cell mobile. protein_coding GERMIN-LIKE PROTEIN 5 (GLP5) GERMIN-LIKE PROTEIN 5 (GLP5);PLASMODESMAL GERMIN-LIKE PROTEIN 1 (PDGLP1)
17.2548	17.1622	17.1918	16.8161	16.5845	16.6289	AT1G09630.1;AT1G16920.1;AT3G15060.1;AT4G18800.1;AT5G45750.1;AT5G60860.1	AT1G09630.1;AT1G16920.1;AT3G15060.1;AT4G18800.1;AT5G45750.1;AT5G60860.1	AT1G09630.1	MA	NatA	O04486	Encodes a putative GTP-binding protein. Associates with organelles on a pathway from the Golgi to the plasma membrane in interphase. In dividing cells acts at the cell plate. protein_coding RAB GTPASE 11C (RAB11c) ARABIDOPSIS RAB GTPASE A2A (ATRABA2A);RAB GTPASE 11C (ATRAB11C);ARABIDOPSIS RAB GTPASE A2A (ATRAB-A2A);RAB GTPASE 11C (RAB11c);RAB GTPASE A2A (RAB-A2A)
13.9095	17.3224	17.3601	18.3392	17.3054	17.3817	AT1G09700.1	AT1G09700.1	AT1G09700.1	MT	NatA	O04492	Encodes a nuclear dsRNA binding protein. Involved in mRNA cleavage. The mutant is characterized by shorter stature, delayed flowering, leaf hyponasty, reduced fertility, decreased rate of root growth, and an altered root gravitropic response. It also exhibits less sensitivity to auxin and cytokinin. protein_coding HYPONASTIC LEAVES 1 (HYL1) HYPONASTIC LEAVES 1 (HYL1); (ATDRB1);DSRNA-BINDING PROTE…
20.3903	20.1985	20.0458	19.6439	19.3506	19.6002	AT1G09750.1	AT1G09750.1	AT1G09750.1	MA	NatA	O04496	Eukaryotic aspartyl protease family protein;(source:Araport11) protein_coding
15.5393	14.4856	14.824	14.8505	14.6806	14.7732	AT1G09760.1	AT1G09760.1	AT1G09760.1	MV	NatA	P43333	U2 small nuclear ribonucleoprotein A;(source:Araport11) protein_coding U2 SMALL NUCLEAR RIBONUCLEOPROTEIN A (U2A') U2 SMALL NUCLEAR RIBONUCLEOPROTEIN A (U2A')
18.3036	18.0219	18.0057	17.6189	17.7576	17.7298	AT1G09780.1	AT1G09780.1	AT1G09780.1	MA	NatA	O04499	Encodes a 2,3-biphosphoglycerate-independent phosphoglycerate mutase that is involved in pollen development and stomatal movement. protein_coding 2,3-BIPHOSPHOGLYCERATE-INDEPENDENT PHOSPHOGLYCERATE MUTASE 1 (iPGAM1) 2,3-BIPHOSPHOGLYCERATE-INDEPENDENT PHOSPHOGLYCERATE MUTASE 1 (iPGAM1)
17.5343	17.3073	16.9956	17.3993	18.2138	17.9753	AT1G09794.1	AT1G09794.1	AT1G09794.1	MA	NatA	F4I2K8	Cox19 family protein (CHCH motif);(source:Araport11) protein_coding
16.5861	17.3236	17.0682	16.8125	17.3425	16.9229	AT1G09830.1	AT1G09830.1	AT1G09830.1	MS	NatA	P52420	glycinamide ribonucleotide synthetase (GAR synthetase) that catalyzes the conversion of phosphoribosyl amine to phosphoribosyl glycineamide protein_coding PURINE BIOSYNTHESIS 2 (PUR2) PURINE BIOSYNTHESIS 2 (PUR2)
14.0132	15.1279	14.6005	14.4341	14.6972	13.2641	AT1G09850.1	AT1G09850.1	AT1G09850.1	MS	NatA	Q0WVJ5	Arabidopsis thaliana papain-like cysteine peptidase protein_coding XYLEM BARK CYSTEINE PEPTIDASE 3 (XBCP3) XYLEM BARK CYSTEINE PEPTIDASE 3 (XBCP3)
14.6649	15.6372	15.3555	15.8151	16.3668	15.7396	AT1G10200.1	AT1G10200.1	AT1G10200.1	MA	NatA	Q94JX5	Encodes a member of the Arabidopsis LIM proteins: a family of actin bundlers with distinct expression patterns. WLIM1, WLIM2a, and WLIM2b are widely expressed, whereas PLIM2a, PLIM2b, and PLIM2c are predominantly expressed in pollen. Regulates actin cytoskeleton organization. protein_coding WLIM1 (WLIM1) (ATWLIM1);WLIM1 (WLIM1)
18.8876	18.4875	18.6382	19.5589	19.5724	19.5539	AT1G10200.2	AT1G10200.2;AT3G55770.1;AT3G55770.2;AT3G55770.3;AT3G55770.4;AT3G55770.5;AT3G55770.7	AT1G10200.2	MS	NatA	Q94JX5	Encodes a member of the Arabidopsis LIM proteins: a family of actin bundlers with distinct expression patterns. WLIM1, WLIM2a, and WLIM2b are widely expressed, whereas PLIM2a, PLIM2b, and PLIM2c are predominantly expressed in pollen. Regulates actin cytoskeleton organization. protein_coding
16.6875	17.6018	17.2061	16.5048	16.121	16.7409	AT1G10370.1	AT1G10370.1	AT1G10370.1	MA	NatA	Q9FUS8	Encodes GSTU17 (Glutathione S-Transferase U17). Functions as a negative component of stress-mediated signal transduction pathways in drought and salt stress responses. protein_coding EARLY-RESPONSIVE TO DEHYDRATION 9 (ERD9) GLUTATHIONE S-TRANSFERASE U17 (GSTU17);EARLY-RESPONSIVE TO DEHYDRATION 9 (ERD9);GLUTATHIONE S-TRANSFERASE 30 (GST30);GLUTATHIONE S-TRANSFERASE TAU 17 (ATGSTU17);GLUTATHIONE S-…
19.5419	19.5743	19.5936	19.1698	19.384	19.4579	AT1G10500.1	AT1G10500.1	AT1G10500.1	MA	NatA	Q9XIK3	Involved in chloroplast Fe-S cluster assembly. Located in the chloroplast stroma. Expressed preferentially in green tissues. protein_coding CHLOROPLAST-LOCALIZED ISCA-LIKE PROTEIN (CPISCA) CHLOROPLAST-LOCALIZED ISCA-LIKE PROTEIN (ATCPISCA);CHLOROPLAST-LOCALIZED ISCA-LIKE PROTEIN (CPISCA);NFU PROTEINS OR A-TYPE CARRIERS (ATC) (SUFA1); (ISCA)
21.0431	20.5222	20.7577	20.4092	20.7068	20.7304	AT1G10522.1;AT1G10522.2	AT1G10522.1;AT1G10522.2	AT1G10522.1	MA	NatA	Q9XIK0	Encodes PRIN2 (plastid redox insensitive 2). PRIN2 mutants are impaired in PEP (plastid-encoded RNA polymerase) activity and high light-dependent plastid redox signalling to the nucleus. protein_coding PLASTID REDOX INSENSITIVE 2 (PRIN2) PLASTID REDOX INSENSITIVE 2 (PRIN2)
15.9481	16.8316	17.5342	16.7495	17.1298	16.8907	AT1G10630.1;AT1G10630.2;AT1G23490.1;AT1G70490.1;AT1G70490.2;AT1G70490.3;AT1G70490.4;AT1G70490.5;AT1G70490.6;AT1G70490.7;AT2G47170.1;AT2G47170.2;AT2G47170.3;AT3G62290.1;AT3G62290.2;AT3G62290.3;AT5G14670.1;AT5G14670.2;AT5G14670.3	AT1G10630.1;AT1G10630.2;AT1G23490.1;AT1G70490.1;AT1G70490.2;AT1G70490.3;AT1G70490.4;AT1G70490.5;AT1G70490.6;AT1G70490.7;AT2G47170.1;AT2G47170.2;AT2G47170.3;AT3G62290.1;AT3G62290.2;AT3G62290.3;AT5G14670.1;AT5G14670.2;AT5G14670.3	AT1G10630.1	MG	NatA	Q6ID97	A member of ARF GTPase family. A thaliana has 21 members of this family, known to be essential for vesicle coating and uncoating and functions in GTP-binding. Gene encoding ADP-ribosylation factor and similar to other ARFs and ARF-like proteins. The gene is shown to play a role in cell division, cell expansion and cellulose production using antisense construct. protein_coding ADP-RIBOSYLATION FAC…
15.8337	16.7271	17.394	16.8833	16.0044	16.962	AT1G10670.1;AT1G10670.2;AT1G10670.4	AT1G10670.1;AT1G10670.2;AT1G10670.4	AT1G10670.1	MA	NatA	Q9SGY2	One of the three genes encoding subunit A of the trimeric protein ATP Citrate Lyase. Antisense ACLA-1 plants cause a reduction in cytosolic acetyl-CoA metabolism and have upregulation of stress-related genes and down-regulation of primary metabolism and growth genes, suggesting the mutation restricts normal growth and developmental processes and puts the plant into a state of stress. protein_codi…
15.3028	16.6123	16.7762	17.2029	17.2084	17.0973	AT1G10760.1;AT1G10760.2;AT1G10760.3	AT1G10760.1;AT1G10760.2;AT1G10760.3	AT1G10760.1	MS	NatA	Q9SAC6	Encodes an &#945;-glucan, water dikinase required for starch degradation. Involved in cold-induced freezing tolerance. Mutations that eliminate the GWD protein or affect the dikinase domain of the enzyme dramatically reduce both the amount of phosphate in the amylopectin and the rate of starch degradation. Mature leaves of these mutants accumulate amounts of starch up to seven times greater than …
17.4629	17.7436	17.7528	17.2217	16.6051	17.3489	AT1G10840.1	AT1G10840.1	AT1G10840.1	MA	NatA	Q9C5Z2	Encodes eukaryotic initiation factor 3H1 subunit (TIF3H1). protein_coding TRANSLATION INITIATION FACTOR 3 SUBUNIT H1 (TIF3H1) TRANSLATION INITIATION FACTOR 3 SUBUNIT H1 (TIF3H1)
14.6194	17.5712	17.7416	18.2727	18.3243	18.313	AT1G10865.1;AT1G10865.2	AT1G10865.1;AT1G10865.2	AT1G10865.1	MA	NatA	Q8GWM1	cytochrome C oxidase assembly factor;(source:Araport11) protein_coding
18.2277	18.6639	19.04	19.8825	19.6705	19.725	AT1G10960.1;AT1G60950.1	AT1G10960.1;AT1G60950.1	AT1G10960.1	MA	NatA	O04090	Phosphatidylinositol 4-phosphate 5-kinase (PIP5K) enzyme family member. protein_coding FERREDOXIN 1 (FD1) FERREDOXIN 1 (FD1);FERREDOXIN 1 (ATFD1)
14.5883	16.3558	16.0003	15.2691	16.953	15.0011	AT1G11310.1;AT1G11310.3	AT1G11310.1;AT1G11310.3	AT1G11310.1	MA	NatA	Q9SXB6	A member of a large family of seven-transmembrane domain proteins specific to plants, homologs of the barley mildew resistance locus o (MLO) protein. The Arabidopsis genome contains 15 genes encoding MLO proteins, with localization in plasma membrane. Phylogenetic analysis revealed four clades of closely-related AtMLO genes. ATMLO2 belongs to the clade IV, with AtMLO3, AtMLO6 and AtMLO12. The gen…
15.3673	16.2676	16.2395	16.5431	16.7922	16.7494	AT1G11330.1;AT1G11330.2;AT1G11330.3	AT1G11330.1;AT1G11330.2;AT1G11330.3	AT1G11330.1	MV	NatA	Q9SXB8	Recognizes the 9-methyl?branched sphingoid base, produced as result of cleavage of Phytophthora infestans?ceramide D (Pi-Cer D) by NCER2. the 9-Methyl?branched sphingoid base is specific to microbes and induces plant immune responses by physically interacting with RDA2. protein_coding RESISTANT TO DFPM INHIBITION OF ABA SIGNALING 2 (RDA2) RESISTANT TO DFPM INHIBITION OF ABA SIGNALING 2 (RDA2);S D…
18.6	18.8583	18.7364	18.3027	18.2238	18.5544	AT1G11360.1;AT1G11360.2;AT1G11360.3;AT1G11360.4	AT1G11360.1;AT1G11360.2;AT1G11360.3;AT1G11360.4	AT1G11360.1	MT	NatA	C0Z2J1	Adenine nucleotide alpha hydrolases-like superfamily protein;(source:Araport11) protein_coding
21.1418	21.1573	21.1023	21.5404	21.0776	20.9967	AT1G11430.1	AT1G11430.1	AT1G11430.1	MA	NatA	Q9LPZ1	Encodes a protein involved in RNA editing in chloroplasts. The mRNA is cell-to-cell mobile. protein_coding MULTIPLE ORGANELLAR RNA EDITING FACTOR 9 (MORF9) (RIP9);MULTIPLE ORGANELLAR RNA EDITING FACTOR 9 (MORF9); (ATRIP9)
17.117	17.3234	17.3509	17.3308	17.4991	17.549	AT1G11480.2	AT1G11480.1;AT1G11480.2	AT1G11480.2	MA	NatA	Q94C21	eukaryotic translation initiation factor-like protein;(source:Araport11) protein_coding
14.1023	17.2447	17.3013	17.5154	16.6708	13.6003	AT1G11530.1	AT1G11530.1	AT1G11530.1	MA	NatA	Q8LDI5	Encodes a monocysteinic thioredoxin, thioredoxin in which the second cysteine of the redox site is replaced by a serine, with low disulfide reductase but efficient disulfide isomerase activity. The mRNA is cell-to-cell mobile. protein_coding C-TERMINAL CYSTEINE RESIDUE IS CHANGED TO A SERINE 1 (CXXS1) C-TERMINAL CYSTEINE RESIDUE IS CHANGED TO A SERINE 1 (CXXS1);C-TERMINAL CYSTEINE RESIDUE IS CHAN…
17.6981	17.9592	18.0374	18.0172	18.6632	18.1405	AT1G11660.2	AT1G11660.1;AT1G11660.2;AT1G11660.3;AT1G11660.4	AT1G11660.2	MV	NatA	Q9SAB1	Member of the heat shock protein 70 family. Mutants show reduced fertility due to defects in sepal cuticular wax composition. protein_coding HEAT SHOCK PROTEIN 70-16 (HSP70-16) HEAT SHOCK PROTEIN 70-16 (HSP70-16)
14.3359	16.5349	16.3513	16.6124	16.5752	16.4585	AT1G11750.1	AT1G11750.1;AT1G11750.2	AT1G11750.1	MA	NatA	Q9SAA2	One of several nuclear-encoded ClpPs (caseinolytic protease). Contains a highly conserved catalytic triad of Ser-type proteases (Ser-His-Asp). The name reflects nomenclature described in Adam et. al (2001). protein_coding CLP PROTEASE PROTEOLYTIC SUBUNIT 6 (CLPP6) CLP PROTEASE PROTEOLYTIC SUBUNIT 6 (CLPP6);NUCLEAR-ENCODED CLPP 1 (NCLPP1); (nClpP6)
17.1884	17.2109	17.101	16.4018	16.1334	16.3332	AT1G11820.2;AT1G11820.3	AT1G11820.2;AT1G11820.3	AT1G11820.2	MA	NatA	O65399	Plasmodesmata-localized &#946;-1,3-glucanase which regulates leaf trichome length. protein_coding (PDBG4) (PDBG4)
18.6029	18.8213	18.8308	18.125	17.8331	18.0725	AT1G11840.1;AT1G11840.2;AT1G11840.3;AT1G11840.4	AT1G11840.1;AT1G11840.2;AT1G11840.3;AT1G11840.4	AT1G11840.1	MA	NatA	O65398	Encodes Ni+ dependent glyoxalase I homolog ATGLX1. protein_coding GLYOXALASE I HOMOLOG (GLX1) GLYOXALASEI 3 (ATGLYI3);GLYOXALASE I HOMOLOG (ATGLX1);GLYOXALASE I HOMOLOG (GLX1)
16.0854	16.3724	16.3785	15.8341	15.4607	15.4038	AT1G11870.1;AT1G11870.2;AT1G11870.3;AT1G11870.4;AT1G11870.5	AT1G11870.1;AT1G11870.2;AT1G11870.3;AT1G11870.4;AT1G11870.5;AT1G11870.6	AT1G11870.1	MG	NatA	Q8RWT8	Seryl-tRNA synthetase targeted to chloroplasts and mitochondria. Its inactivation causes developmental arrest of chloroplasts and mitochondria in Nicotiana benthamiana. protein_coding SERYL-TRNA SYNTHETASE (SRS) SERYL-TRNA SYNTHETASE (SRS); (ATSRS);OVULE ABORTION 7 (OVA7)
17.5527	17.0303	17.766	17.4106	17.5081	17.6848	AT1G12000.1	AT1G12000.1	AT1G12000.1	MA	NatA	Q8W4M5	Phosphofructokinase family protein;(source:Araport11) protein_coding
18.3962	19.0857	18.773	19.0006	18.2615	19.003	AT1G12050.1	AT1G12050.1	AT1G12050.1	MA	NatA	Q8RW90	Encodes a fumarylacetoacetase that converts fumarylacetoacetate to acetoacetate and fumarate and is likely to be involved in tyrosine catabolism. protein_coding FUMARYLACETOACETATE HYDROLASE (FAH) SHORT-DAY SENSITIVE CELL DEATHSHORT-DAY SENSITIVE CELL DEATHSHORT-DAY SENSITIVE CELL DEATH 111 (SSCD1);FUMARYLACETOACETATE HYDROLASE (FAH); (ATFAH)
17.9094	16.8053	17.5663	16.3496	16.3531	15.6406	AT1G12080.1	AT1G12080.1	AT1G12080.1	MA	NatA	Q8LC93	Vacuolar calcium-binding protein-like protein;(source:Araport11) protein_coding
19.8778	19.929	20.0375	20.6251	20.0467	20.3118	AT1G12080.2	AT1G12080.2	AT1G12080.2	MA	NatA	Q8LC93	Vacuolar calcium-binding protein-like protein;(source:Araport11) protein_coding
19.0404	18.6447	18.9615	18.5154	18.3478	18.2038	AT1G12240.1	AT1G12240.1	AT1G12240.1	MA	NatA	Q39041	Encodes a vacuolar invertase betaFruct4. betaFruct4 is transported from the endoplasmic reticulum through the intermediate compartments as a membrane protein. The N-terminal cytoplasmic domain contains multiple sequence motifs that are involved at various stages in the trafficking of betaFruct4 from the ER to the central vacuole. The mRNA is cell-to-cell mobile. protein_coding (ATBETAFRUCT4) VACU…
17.2574	17.6007	17.3538	18.5406	18.2155	18.1883	AT1G12250.1	AT1G12250.1	AT1G12250.1	MA	NatA	Q8H1Q1	Pentapeptide repeat protein involved in thylakoid biogenesis. protein_coding (TL20.3) (TL20.3)
18.1946	18.5418	18.3513	19.447	18.8821	18.9768	AT1G12250.2	AT1G12250.1;AT1G12250.2;AT1G12250.3	AT1G12250.2	MA	NatA	Q8H1Q1	Pentapeptide repeat protein involved in thylakoid biogenesis. protein_coding (TL20.3) (TL20.3)
19.2113	19.1141	19.048	18.5263	18.7286	18.5101	AT1G12270.1	AT1G12270.1	AT1G12270.1	MA	NatA	Q9LNB6	Encodes one of the 36 carboxylate clamp (CC)-tetratricopeptide repeat (TPR) proteins (Prasad 2010, Pubmed ID: 20856808) with potential to interact with Hsp90/Hsp70 as co-chaperones. protein_coding HOP1 (Hop1) HOP1 (Hop1)
23.1014	22.7677	23.0492	22.957	22.8219	22.9911	AT1G12310.1	AT1G12310.1;AT1G62820.1	AT1G12310.1	MG	NatA	Q94AZ4	Calcium-binding EF-hand family protein;(source:Araport11) protein_coding
19.1502	19.2204	19.2205	19.024	19.18	18.8168	AT1G12410.1	AT1G12410.1	AT1G12410.1	MA	NatA	Q9XJ36	Encodes a ClpP-related sequence. Though similar to ClpP proteins, this does not contains the highly conserved catalytic triad of Ser-type proteases (Ser-His-Asp). The name reflects nomenclature described in Adam et. al (2001). protein_coding CLP PROTEASE PROTEOLYTIC SUBUNIT 2 (CLP2) EMBRYO DEFECTIVE 3146 (EMB3146); (CLPR2);NUCLEAR-ENCODED CLP PROTEASE P2 (NCLPP2);CLP PROTEASE PROTEOLYTIC SUBUNIT …
19.1112	19.3953	19.1157	18.805	17.804	17.6811	AT1G12520.2	AT1G12520.2	AT1G12520.2	MV	NatA	Q9LD47	Copper-zinc superoxide dismutase copper chaperone (delivers copper to the Cu-Zn superoxide dismutase). Localized to the chloroplast. Expressed in roots and shoots. Up-regulated in response to copper and senescence. The AtACC activates all three CuZnSOD activities located in three different subcellular compartments. Contains three domains, central, ATX-1 like and C-terminal. ATX-1 like domain esse…
20.0509	20.2015	19.8743	19.1845	19.618	18.8634	AT1G12840.1	AT1G12840.1	AT1G12840.1	MT	NatA	Q9SDS7	Encodes subunit C of the vacuolar H(+)-ATPase (V-ATPase). Bound and phosphorylated by AtWNK8. The mRNA is cell-to-cell mobile. protein_coding DE-ETIOLATED 3 (DET3) ARABIDOPSIS THALIANA VACUOLAR ATP SYNTHASE SUBUNIT C (ATVHA-C);DE-ETIOLATED 3 (DET3)
16.7997	13.7184	13.589	14.818	14.8262	14.0009	AT1G12900.2	AT1G12900.2	AT1G12900.2	MV	NatA	Q9LPW0	glyceraldehyde 3-phosphate dehydrogenase A subunit 2;(source:Araport11) protein_coding GLYCERALDEHYDE 3-PHOSPHATE DEHYDROGENASE A SUBUNIT 2 (GAPA-2) GLYCERALDEHYDE 3-PHOSPHATE DEHYDROGENASE A SUBUNIT 2 (GAPA-2)
19.5658	19.3065	19.6408	19.1691	19.4323	19.4571	AT1G13020.1	AT1G13020.1	AT1G13020.1	MS	NatA	Q9SAD7	Encodes eIF4B2, eukaryotic initiation factor 4B2. protein_coding EUKARYOTIC INITIATION FACTOR 4B2 (EIF4B2) EUKARYOTIC INITIATION FACTOR 4B2 (EIF4B2)
16.3317	16.5871	17.033	17.1155	17.029	16.9673	AT1G13190.1	AT1G13190.1	AT1G13190.1	MT	NatA	Q9SAF2	RNA-binding (RRM/RBD/RNP motifs) family protein;(source:Araport11) protein_coding
18.1526	18.206	18.2939	17.8825	17.2934	17.6409	AT1G13270.1	AT1G13270.1;AT1G13270.2	AT1G13270.1	MA	NatA	Q9FV52	Encodes a methionine aminopeptidase formerly called MAP1B, renamed to MAP1C. protein_coding METHIONINE AMINOPEPTIDASE 1B (MAP1C) METHIONINE AMINOPEPTIDASE 1B (MAP1B);METHIONINE AMINOPEPTIDASE 1B (MAP1C)
15.3435	12.7303	14.3634	15.5643	16.353	13.4856	AT1G13370.1;AT4G40030.1;AT4G40030.3;AT4G40030.4;AT4G40040.1;AT4G40040.2;AT4G40040.3;AT5G10980.1	AT1G13370.1;AT1G75600.1;AT4G40030.1;AT4G40030.3;AT4G40030.4;AT4G40040.1;AT4G40040.2;AT4G40040.3;AT5G10980.1	AT1G13370.1	MA	NatA	Q9FX60	Histone superfamily protein;(source:Araport11) protein_coding (HTR6) (HTR6)
23.1153	23.4296	23.3071	23.5127	23.7919	23.6176	AT1G13440.1	AT1G13440.1;AT1G13440.2;AT3G04120.1	AT1G13440.1	MA	NatA	Q9FX54	The expression level of GAPC-2 is upregulated in Arabidopsis seedlings exposed to cadmium. protein_coding GLYCERALDEHYDE-3-PHOSPHATE DEHYDROGENASE C2 (GAPC2) GLYCERALDEHYDE-3-PHOSPHATE DEHYDROGENASE C-2 (GAPC-2);GLYCERALDEHYDE-3-PHOSPHATE DEHYDROGENASE C2 (GAPC2)
23.0202	23.3364	23.2779	23.871	23.6247	24.005	AT1G13440.2	AT1G13440.2	AT1G13440.2	MA	NatA	Q9FX54	The expression level of GAPC-2 is upregulated in Arabidopsis seedlings exposed to cadmium. protein_coding GLYCERALDEHYDE-3-PHOSPHATE DEHYDROGENASE C2 (GAPC2) GLYCERALDEHYDE-3-PHOSPHATE DEHYDROGENASE C2 (GAPC2);GLYCERALDEHYDE-3-PHOSPHATE DEHYDROGENASE C-2 (GAPC-2)
17.0088	17.2827	17.5554	17.5469	17.1326	17.5189	AT1G13690.1	AT1G13690.1	AT1G13690.1	MA	NatA	Q0WRA3	AtE1 - stimulates the ATPase activity of DnaK/DnaJ protein_coding ATPASE E1 (ATE1) ATPASE E1 (ATE1)
16.6936	16.0835	15.9557	13.0506	13.5593	14.654	AT1G13700.1;AT1G13700.2;AT1G13700.3	AT1G13700.1;AT1G13700.2;AT1G13700.3	AT1G13700.1	MA	NatA	Q9LMX8	Encodes a cytosolic 6-phosphogluconolactonase (PGL) thought to be involved in the oxidative pentose-phosphate pathway (OPPP). protein_coding 6-PHOSPHOGLUCONOLACTONASE 1 (PGL1) 6-PHOSPHOGLUCONOLACTONASE 1 (PGL1)
14.7067	14.3142	14.4849	14.7062	15.2624	13.9034	AT1G13730.1;AT1G13730.2	AT1G13730.1;AT1G13730.2	AT1G13730.1	MA	NatA	Q9LMX6	Nuclear transport factor 2 (NTF2) family protein with RNA binding (RRM-RBD-RNP motifs) domain-containing protein;(source:Araport11) protein_coding (ATG3BP2) (ATG3BP2); (ATG3BP-5)
16.8364	17.2237	17.1921	17.35	17.0126	17.3603	AT1G13950.1	AT1G13950.1	AT1G13950.1	MS	NatA	Q9XI91	Encodes eukaryotic translation initiation factor 5A (EIF-5A).In mammalian cells it functions as a shuttle protein that translocates mRNA from the nucleus to cytoplasmic ribosomes. Overexpression results in an increase in both primary and secondary xylem formation. In RNAi suppressed lines, xylem formation is reduced. protein_coding EUKARYOTIC ELONGATION FACTOR 5A-1 (ELF5A-1) EUKARYOTIC ELONGATION…
15.4014	15.6213	15.9618	15.5535	15.4187	15.4631	AT1G14000.1	AT1G14000.1	AT1G14000.1	MS	NatA	Q9XI87	Encodes a protein with similarity to members of the C1 subgroup of MAP kinase kinase kinases. Interacts physically with the receptor kinase BRL2/VH1 and appears to be involved in auxin and brassinosteriod signaling. The mRNA is cell-to-cell mobile. protein_coding VH1-INTERACTING KINASE (VIK) VH1-INTERACTING KINASE (VIK); (ILK6)
13.6336	14.7893	14.8743	13.1897	14.0168	13.8448	AT1G14030.1	AT1G14030.1	AT1G14030.1	MS	NatA	Q9XI84	Encodes a lysine methyltransferase whose main soluble physiological substrates are chloroplastic fructose 1,6-bisphosphate aldolases, FBA1, FBA2, and FBA3. Lysines near the C-terminal end of the target proteins are trimethylated. protein_coding LYSINE METHYLTRANSFERASE (LSMT)-LIKE (LSMT-L) LYSINE METHYLTRANSFERASE (LSMT)-LIKE (LSMT-L)
18.0457	17.8533	17.9409	18.7695	18.5451	18.5926	AT1G14060.1	AT1G14060.1	AT1G14060.1	MG	NatA	Q9XI82	GCK domain-containing protein;(source:Araport11) protein_coding
17.5349	17.2573	17.3852	17.8738	17.677	17.7979	AT1G14380.1;AT1G14380.3;AT1G14380.4	AT1G14380.1;AT1G14380.3;AT1G14380.4	AT1G14380.1	MG	NatA	Q8GZ87	Encodes a microtubule-associated protein.Member of IQ67 (CaM binding) domain containing family. protein_coding IQ-DOMAIN 28 (IQD28) IQ-DOMAIN 28 (IQD28)
20.3857	14.3692	14.6225	14.0976	13.5454	13.3293	AT1G14380.7	AT1G14380.7	AT1G14380.7	MG	NatA	Q8GZ87	Encodes a microtubule-associated protein.Member of IQ67 (CaM binding) domain containing family. protein_coding
15.9926	15.3332	14.4649	13.9735	13.3058	13.135	AT1G14410.1	AT1G14410.1	AT1G14410.1	MS	NatA	Q9M9S3	Encodes a homolog of the potato p24 protein. Binds single strand telomeric repeats. Negatively regulates telomerase activity and telomere length. protein_coding WHIRLY 1 (WHY1) WHIRLY 1 (WHY1); (PTAC1);A. THALIANA WHIRLY 1 (ATWHY1)
17.1465	17.572	17.7446	18.172	18.739	18.2833	AT1G14610.1	AT1G14610.1	AT1G14610.1	MS	NatA	P93736	Required for proper proliferation of basal cells. protein_coding TWIN 2 (TWN2) TWIN 2 (TWN2);VALYL TRNA SYNTHETASE (VALRS)
20.0275	20.1474	20.4271	21.1107	20.5189	20.9698	AT1G14810.1	AT1G14810.1;AT1G14810.2	AT1G14810.1	MA	NatA	Q8VYI4	encodes an aspartate semialdehyde dehydrogenase, which produces the branch point intermediate for lysine and threonine/methionine biosynthesis protein_coding
20.8157	20.4524	20.655	20.2683	20.6736	20.2672	AT1G15120.1	AT1G15120.1;AT1G15120.2	AT1G15120.1	MA	NatA	Q0WWE3	Ubiquinol-cytochrome C reductase hinge protein;(source:Araport11) protein_coding
13.8658	16.4084	16.4852	16.2353	17.0378	16.4509	AT1G15130.1	AT1G15130.1	AT1G15130.1	MA	NatA	F4HXZ1	ALIX mediates endosomal protein trafficking and turnover through the ESCRT/MVB pathway. One target is the phosphate transporter PHT1;1. Modulates ABA-mediated inhibition of plant growth and stomatal aperture (PMID:31363038). protein_coding ALG-2 INTERACTING PROTEIN-X (ALIX) ALG-2 INTERACTING PROTEIN-X (ALIX)
18.9851	20.2334	19.2929	18.4424	18.7633	18.1907	AT1G15140.1	AT1G15140.1;AT1G15140.2;AT1G15140.3	AT1G15140.1	MS	NatA	Q9XI55	oxidoreductase located in chloroplast protein_coding FERREDOXIN-NADP(+) OXIDOREDUCTASE -LIKE (FNRL) FERREDOXIN-NADP(+) OXIDOREDUCTASE -LIKE (FNRL)
16.4004	16.2482	16.0533	16.7764	17.2091	16.9416	AT1G15200.3	AT1G15200.1;AT1G15200.2;AT1G15200.3;AT1G15200.4	AT1G15200.3	MG	NatA	Q9C5G2	protein-protein interaction regulator family protein;(source:Araport11) protein_coding PININ (PININ) PININ (PININ)
19.1382	18.5919	18.7879	19.639	19.2477	19.4554	AT1G15270.1	AT1G15270.1;AT3G16040.1	AT1G15270.1	MS	NatA	Q9XI42	Translation machinery associated TMA7;(source:Araport11) protein_coding
18.1693	18.0809	18.3824	18.6579	18.7889	18.7519	AT1G15290.1	AT1G15290.1	AT1G15290.1	MA	NatA	F4HZK4	Encodes REDUCED CHLOROPLAST COVERAGE 3 (REC3). Contributes to establishing the size of the chloroplast compartment. protein_coding REDUCED CHLOROPLAST COVERAGE 3 (REC3) REDUCED CHLOROPLAST COVERAGE 3 (REC3)
13.7634	15.2538	15.857	15.1136	14.9206	14.8555	AT1G15390.1	AT1G15390.1	AT1G15390.1	MG	NatA	Q9FV53	encodes a peptide deformylase-like protein. Removes N-formyl groups, a prerequisite for the action of methionine aminopeptidase during protein synthesis. Targeted to mitochondria. Requires Zn for catalysis. protein_coding PEPTIDE DEFORMYLASE 1A (PDF1A) PEPTIDE DEFORMYLASE 1A (PDF1A); (ATDEF1)
16.2182	16.1212	16.4389	15.2961	15.1471	15.1242	AT1G15470.1	AT1G15470.1	AT1G15470.1	MG	NatA	Q9XI22	WD40 nucleoplasmic shuttling protein that positively regulates the Abscisic acid (ABA) response by interacting with and maintaining the stability of ABI5 in the nucleus. Nuclear export of XIW1 is XPO1-dependent. Involved in regulating seed germination, primary root growth, and drought stress resistance. protein_coding XPO1-INTERACTING WD40 PROTEIN 1 (XIW1) XPO1-INTERACTING WD40 PROTEIN 1 (XIW1)
15.8312	16.4171	16.3837	17.2967	16.9214	17.2509	AT1G15530.1	AT1G15530.1	AT1G15530.1	MS	NatA	Q9M9E0	Concanavalin A-like lectin protein kinase family protein;(source:Araport11) protein_coding L-TYPE LECTIN RECEPTOR KINASE S.1 (LECRK-S.1) L-TYPE LECTIN RECEPTOR KINASE S.1 (LECRK-S.1)
17.3792	16.5991	16.6281	17.7856	17.739	18.0385	AT1G15690.1	AT1G15690.1;AT1G15690.2	AT1G15690.1	MV	NatA	P31414	Encodes a H(+)-translocating (pyrophosphate-energized) inorganic pyrophosphatase (H(+)-PPase; EC 3.6.1.1) located in the vacuolar membrane. Expression is found in all tissues examined, including meristems and floral organ primordium. Expression is particularly enhanced in pollen, and is repressed by light. Over expression and loss of function phenotypes suggest AVP1 is involved in regulation of a…
17.5073	16.2427	17.7506	17.433	17.1606	16.2943	AT1G15820.1	AT1G15820.1	AT1G15820.1	MA	NatA	Q9LMQ2	Lhcb6 protein (Lhcb6), light harvesting complex of photosystem II. protein_coding LIGHT HARVESTING COMPLEX PHOTOSYSTEM II SUBUNIT 6 (LHCB6) (CP24);LIGHT HARVESTING COMPLEX PHOTOSYSTEM II SUBUNIT 6 (LHCB6)
23.998	23.7063	23.6316	23.0609	22.9047	23.1626	AT1G15930.1;AT1G15930.2	AT1G15930.1;AT1G15930.2;AT2G32060.1;AT2G32060.2;AT2G32060.3	AT1G15930.1	MS	NatA	Q9S9P1	Ribosomal protein L7Ae/L30e/S12e/Gadd45 family protein;(source:Araport11) protein_coding RIBOSOMAL PROTEIN ES12Z (ES12Z) RIBOSOMAL PROTEIN ES12Z (ES12Z)
17.5133	17.3048	17.4678	16.8027	15.7286	16.7609	AT1G15950.7	AT1G15950.1;AT1G15950.3;AT1G15950.7	AT1G15950.7	MV	NatA	Q9S9N9	Encodes a cinnamoyl CoA reductase. Involved in lignin biosynthesis.The mRNA is cell-to-cell mobile. protein_coding
14.6666	13.9468	12.6988	14.5686	12.9899	15.4472	AT1G15980.1	AT1G15980.1	AT1G15980.1	MA	NatA	Q9S9N6	encodes a novel subunit of the chloroplast NAD(P)H dehydrogenase complex, involved in cyclic electron flow around photosystem I to produce ATP. protein_coding PHOTOSYNTHETIC NDH SUBCOMPLEX B 1 (PnsB1) PHOTOSYNTHETIC NDH SUBCOMPLEX B 1 (PnsB1);NDH-DEPENDENT CYCLIC ELECTRON FLOW 1 (NDF1);NAD(P)H DEHYDROGENASE SUBUNIT 48 (NDH48)
21.6233	21.5288	21.5304	20.3431	20.2909	20.6607	AT1G16080.1	AT1G16080.1	AT1G16080.1	MA	NatA	Q9S9M7	Oxidoreductase (ECM1) located in chloroplast thylakoid. protein_coding
18.8092	18.3984	18.5193	17.31	17.4603	17.3002	AT1G16240.1;AT1G16240.2;AT1G16240.3;AT1G16240.4	AT1G16240.1;AT1G16240.2;AT1G16240.3;AT1G16240.4	AT1G16240.1	MA	NatA	Q9SA23	Encodes one of 24 Arabidopsis syntaxins. Its mRNA has been shown to be expressed; TGNE/PM localized. protein_coding SYNTAXIN OF PLANTS 51 (SYP51) SYNTAXIN OF PLANTS 51 (SYP51); (ATSYP51)
14.4898	14.9951	15.4427	16.3613	16.3352	16.6131	AT1G16330.1	AT1G16330.1	AT1G16330.1	MA	NatA	Q9SA32	core cell cycle genes protein_coding CYCLIN B3;1 (CYCB3;1) CYCLIN B3;1 (CYCB3;1)
15.0422	15.8573	16.0491	15.4389	15.331	13.4042	AT1G16350.1	AT1G16350.1	AT1G16350.1	MS	NatA	Q9SA34	Aldolase-type TIM barrel family protein;(source:Araport11) protein_coding
17.2752	18.1009	17.7256	17.5541	17.8553	17.4719	AT1G16460.1;AT1G16460.3;AT1G16460.4;AT1G16460.6	AT1G16460.1;AT1G16460.2;AT1G16460.3;AT1G16460.4;AT1G16460.5;AT1G16460.6	AT1G16460.1	MA	NatA	Q24JL3	encodes a cytoplasmic thiosulfate:cyanide sulfurtransferase, activity of which increased the rhodanese activity of transgenic yeast. Can also act as a mercaptopyruvate sulfurtransferase. protein_coding RHODANESE HOMOLOGUE 2 (RDH2) RHODANESE HOMOLOGUE 2 (RDH2);SULFURTRANSFERASE 2 (STR2);RHODANESE HOMOLOGUE 2 (ATRDH2);MERCAPTOPYRUVATE SULFURTRANSFERASE 2 (MST2);ARABIDOPSIS THALIANA MERCAPTOPYRUVATE…
21.83	21.4237	21.5714	20.7134	19.9514	20.2101	AT1G16470.1;AT1G16470.2	AT1G16470.1;AT1G16470.2;AT1G79210.1;AT1G79210.2;AT1G79210.3	AT1G16470.1	MG	NatA	O23708	Encodes 20S proteasome subunit PAB1 (PAB1). protein_coding PROTEASOME SUBUNIT PAB1 (PAB1) PROTEASOME SUBUNIT PAB1 (PAB1)
14.6885	12.8281	14.5026	12.9912	15.8531	15.8294	AT1G16520.1	AT1G16520.1	AT1G16520.1	MG	NatA	Q9SA50	NAI1 interacting protein, involved in ER body and vesicle formation. protein_coding NAI2-INTERACTING PROTEIN 2 (NAIP2) NAI2-INTERACTING PROTEIN 2 (NAIP2)
14.9421	16.2166	16.5746	16.69	16.8033	16.7504	AT1G16720.1;AT1G16720.2;AT1G16720.3	AT1G16720.1;AT1G16720.2;AT1G16720.3	AT1G16720.1	MV	NatA	Q8W4D6	Encodes HCF173, a protein with weak similarities to the superfamily of the short-chain dehydrogenases/reductases. HCF173 is involved in the initiation of translation of the psbA mRNA and binds a specific site in the 5' UTR of psbA mRNA. Mutants shows a high chlorophyll fluorescence phenotype (hcf) and are severely affected in the accumulation of PSII subunits. The protein HCF173 is localized in t…
17.0949	16.8065	16.9895	16.4616	16.5733	16.7581	AT1G16810.1;AT1G16810.2;AT1G16810.3	AT1G16810.1;AT1G16810.2;AT1G16810.3	AT1G16810.1	MS	NatA	Q9FZ43	7-dehydrocholesterol reductase-like protein;(source:Araport11) protein_coding
19.4855	19.4793	19.4821	19.8524	19.0063	19.9772	AT1G16850.1	AT1G16850.1	AT1G16850.1	MA	NatA	Q9FE54	transmembrane protein;(source:Araport11) protein_coding
22.3857	22.4382	22.2635	22.4619	22.309	22.1973	AT1G16880.1	AT1G16880.1;AT1G16880.2	AT1G16880.1	MA	NatA	Q9FZ47	Encodes a ACT domain-containing protein. The ACT domain, named after bacterial aspartate kinase, chorismate mutase and TyrA (prephenate dehydrogenase), is a regulatory domain that serves as an amino acid-binding site in feedback-regulated amino acid metabolic enzymes. The mRNA is cell-to-cell mobile. protein_coding ACT DOMAIN REPEATS 11 (ACR11) ACT DOMAIN REPEATS 11 (ACR11)
19.7886	19.7377	19.6719	18.2662	17.7809	17.8768	AT1G16890.2	AT1G16890.1;AT1G16890.2;AT1G16890.3;AT1G78870.1;AT1G78870.2;AT1G78870.3;AT1G78870.4	AT1G16890.2	MA	NatA	Q9FZ48	UBC36/UBC13B encodes a protein that may play a role in DNA damage responses and error-free post-replicative DNA repair. It can bind to the MMZ/UEV1 proteins in vitro. protein_coding UBIQUITIN-CONJUGATING ENZYME 36 (UBC36) (ATUBC36);UBIQUITIN CONJUGATING ENZYME 13B (UBC13B);UBIQUITIN-CONJUGATING ENZYME 36 (UBC36)
20.7705	20.9421	20.9594	21.0301	20.804	20.9441	AT1G17100.1	AT1G17100.1	AT1G17100.1	MA	NatA	Q9SHG8	Encodes a cytosolic heme binding protein(cHBP)that can reversibly bind tetrapyrroles including heme, protoporphyrin IX and Mg-protoporphyrin IX dimethyl ester with distinct binding af&#64257;nities. protein_coding HAEM-BINDING PROTEIN 1 (HBP1) CYTOSOLIC HEME (TETRAPYRROLE) BINDING PROTEIN 1 (CHBP1);HAEM-BINDING PROTEIN 1 (HBP1); (ATHBP1); (SOUL1)
17.0821	17.3153	17.4142	16.8474	16.4732	16.812	AT1G17330.1	AT1G17330.1	AT1G17330.1	MA	NatA	Q8GUM8	cGMP-activated phosphodiesterase responsible for UVA induced decrease in cGMP. protein_coding CYCLIC NUCLEOTIDEDEPENDENT PHOSPHODIESTERASE 1 (CN-PDE1) (PDE1);CYCLIC NUCLEOTIDEDEPENDENT PHOSPHODIESTERASE 1 (CN-PDE1)
19.5881	19.9338	20.1729	20.4451	20.1891	20.265	AT1G17490.1	AT1G17490.1	AT1G17490.1	MA	NatA	Q9LNQ6	epidermal patterning factor-like protein;(source:Araport11) protein_coding
16.3284	16.6882	16.9472	16.6532	16.6422	17.8563	AT1G17730.1	AT1G17730.1	AT1G17730.1	MG	NatA	Q8LE58	Encodes an ESCRT-related protein: CHMP1A/AT1G73030; CHMP1B/AT1G17730. CHMP1A and B mediate multivesicular body sorting of auxin carriers and are required for plant development. ESCRT: Endosomal Sorting Complexes Required For Transport machinery; CHMP: Charged Multivesicular Body Protein/Chromatin Modifying Protein. protein_coding VACUOLAR PROTEIN SORTING 46.1 (VPS46.1) VACUOLAR PROTEIN SORTING 46…
19.2471	19.2813	19.1227	19.9342	20.5897	20.101	AT1G17745.1;AT1G17745.2	AT1G17745.1;AT1G17745.2	AT1G17745.1	MA	NatA	O04130	encodes a 3-Phosphoglycerate dehydrogenase The mRNA is cell-to-cell mobile. protein_coding 3-PHOSPHOGLYCERATE DEHYDROGENASE (PGDH) PHOSPHOGLYCERATE DEHYDROGENASE 2 (PGDH2);3-PHOSPHOGLYCERATE DEHYDROGENASE (PGDH)
17.1577	17.6586	17.687	17.9216	17.8642	17.912	AT1G18170.1	AT1G18170.1	AT1G18170.1	MA	NatA	Q9LDY5	FKBP-like peptidyl-prolyl cis-trans isomerase family protein;(source:Araport11) protein_coding
21.1113	20.6446	20.8557	21.9607	22.2708	22.024	AT1G18210.1;AT1G18210.2	AT1G18210.1;AT1G18210.2	AT1G18210.1	MA	NatA	Q9LE22	Calcium-binding EF-hand family protein;(source:Araport11) protein_coding
18.616	19.1091	19.0233	18.6095	18.7876	18.4782	AT1G18500.1	AT1G18500.1	AT1G18500.1	MA	NatA	Q9LPR4	Encodes an active Arabidopsis isopropylmalate synthase IPMS1. Involved in leucine biosynthesis. Do not participate in the chain elongation of glucosinolates. Expressed constitutively throughout the plant. Loss of IPMS1 can be compensated by a second isopropylmalate synthase gene IPMS2 (At1g74040). The mRNA is cell-to-cell mobile. protein_coding METHYLTHIOALKYLMALATE SYNTHASE-LIKE 4 (MAML-4) ISOPR…
15.5425	15.4185	15.6999	15.812	16.0028	15.3167	AT1G18650.1	AT1G18650.1;AT1G18650.2	AT1G18650.1	MA	NatA	Q9FZ86	Encodes a member of the X8-GPI family of proteins. It localizes to the plasmodesmata and is predicted to bind callose. protein_coding PLASMODESMATA CALLOSE-BINDING PROTEIN 3 (PDCB3) PLASMODESMATA CALLOSE-BINDING PROTEIN 3 (PDCB3)
13.5369	15.5806	15.3201	14.6952	14.0974	13.8618	AT1G19120.1	AT1G19120.1	AT1G19120.1	MS	NatA	Q945P8	Component of the 5?-3? mRNA decay pathway which constitutes a post-transcriptional regulatory layer of the circadian gene network. protein_coding SM-LIKE 1A (LSM1A) SM-LIKE 1A (LSM1A)
17.5503	18.2037	17.7374	17.0204	16.5435	16.8496	AT1G19130.1	AT1G19130.1	AT1G19130.1	MS	NatA	Q8GYZ3	RmlC-like jelly roll fold protein;(source:Araport11) protein_coding
14.0302	15.8928	16.3834	16.2441	16.1983	15.9599	AT1G19350.1;AT1G19350.3;AT1G19350.4;AT1G19350.5;AT1G19350.6;AT1G75080.1;AT1G75080.2	AT1G19350.1;AT1G19350.3;AT1G19350.4;AT1G19350.5;AT1G19350.6;AT1G75080.1;AT1G75080.2	AT1G19350.1	MT	NatA	Q9LN63	Encodes BES1, a key transcription factor involved in brassinosteroid (BS) signaling, coordinates plant growth and stress responses under ever-changing UV-B conditions by modulating flavonol biosynthesis. It accumulates in the nucleus in the dephosphorylated form in response to BRs and iss phosphorylated by the BIN2 GSK3 kinase. It synergistically interacts with BIM1 to bind to E box sequences (CA…
21.8788	21.6029	21.0993	20.3928	20.2715	20.5051	AT1G19570.1	AT1G19570.1	AT1G19570.1	MA	NatA	Q9FWR4	Encodes a member of the dehydroascorbate reductase gene family. Critical for a mutualistic symbiosis between the host Arabidopsis and the root colonizing fungus Piriformospora indica.Encodes about 50-60% of extractable leaf GSH-dependent DHAR activity, but single knockout mutants show unaltered ascorbate and glutathione status in optimal and oxidative stress conditions (PMID:28381499). Acts redun…
14.6943	15.6259	15.5422	15.5326	13.9051	15.5811	AT1G19730.1	AT1G19730.1	AT1G19730.1	MA	NatA	Q39239	encodes a cytosolic thioredoxin that reduces disulfide bridges of target proteins by the reversible formation of a disulfide bridge between two neighboring Cys residues present in the active site. Thioredoxins have been found to regulate a variety of biological reactions in prokaryotic and eukaryotic cells. protein_coding (ATTRX4) (ATTRX4);THIOREDOXIN H-TYPE 4 (ATH4)
18.0267	18.0795	18.032	18.5661	19.307	18.4742	AT1G19870.1	AT1G19870.1;AT1G19870.2	AT1G19870.1	MG	NatA	Q9FXI5	Encodes a microtubule-associated protein.Member of IQ67 (CaM binding) domain containing family. protein_coding IQ-DOMAIN 32 (iqd32) IQ-DOMAIN 32 (iqd32)
14.5376	14.9011	14.6033	15.649	16.4565	14.638	AT1G19870.2	AT1G19870.2	AT1G19870.2	MA	NatA	Q9FXI5	Encodes a microtubule-associated protein.Member of IQ67 (CaM binding) domain containing family. protein_coding
15.4092	16.3504	16.05	16.6616	16.368	16.5126	AT1G19920.1	AT1G19920.1	AT1G19920.1	MS	NatA	Q43870	encodes a chloroplast form of ATP sulfurylase. protein_coding (APS2) (ATPS2);ATP SULFURYLASE ARABIDOPSIS 1 (ASA1); (APS2)
22.3846	22.4469	22.5253	22.4831	21.8162	22.5013	AT1G20020.1;AT1G20020.3	AT1G20020.1;AT1G20020.2;AT1G20020.3	AT1G20020.1	MA	NatA	Q8W493	Encodes a leaf-type ferredoxin:NADP(H) oxidoreductase. It is present in both chloroplast stroma and thylakoid membranes but is more abundant in the stroma The mRNA is cell-to-cell mobile. protein_coding FERREDOXIN-NADP(+)-OXIDOREDUCTASE 2 (FNR2) LEAF-TYPE CHLOROPLAST-TARGETED FNR 2 (LFNR2);LEAF FNR 2 (ATLFNR2);FERREDOXIN-NADP(+)-OXIDOREDUCTASE 2 (FNR2)
14.8727	13.1085	13.9913	15.0012	14.8546	13.7161	AT1G20140.1	AT1G20140.1;AT2G25700.1	AT1G20140.1	MA	NatA	Q9LNT9	SKP1-like 4;(source:Araport11) protein_coding SKP1-LIKE 4 (SK4) SKP1-LIKE 4 (ASK4);SKP1-LIKE 4 (SK4)
15.8576	15.2568	15.5631	15.2384	15.6649	15.2665	AT1G20200.1;AT1G75990.1	AT1G20200.1;AT1G75990.1	AT1G20200.1	MT	NatA	Q9LNU4	PAM domain (PCI/PINT associated module) protein;(source:Araport11) protein_coding EMBRYO DEFECTIVE 2719 (emb2719) EMBRYO DEFECTIVE 2719 (emb2719);HAPLESS 15 (HAP15)
18.9246	18.9305	19.0326	19.1379	18.9203	19.0234	AT1G20260.1;AT1G76030.1	AT1G20260.1;AT1G76030.1	AT1G20260.1	MV	NatA	Q8W4E2	One of three genes encoding the vacuolar ATP synthase subunit B1. The protein binds to and co-localizes with F-actin, bundles F-actin to form higher-order structure, and stabilizes actin filaments in vitro. The mRNA is cell-to-cell mobile. protein_coding V-ATPASE B SUBUNIT 3 (VAB3) V-ATPASE B SUBUNIT 3 (VAB3); (ATVAB3)
21.5618	21.2735	21.4296	21.8893	21.8414	22.0198	AT1G20440.1	AT1G20440.1	AT1G20440.1	MA	NatA	P31168	Belongs to the dehydrin protein family, which contains highly conserved stretches of 7-17 residues that are repetitively scattered in their sequences, the K-, S-, Y- and lysine rich segments. Cold regulated gene, amino acid sequence homology with Group II LEA (late embryogenesis abundant) proteins. Also responds to osmotic stress, ABA, dehydration and inhibits e.coli growth while overexpressed. C…
22.6276	22.5192	22.6795	23.588	23.7258	23.8411	AT1G20450.1;AT1G20450.2	AT1G20450.1;AT1G20450.2	AT1G20450.1	MA	NatA	P42759	Encodes a gene induced by low temperature and dehydration. Inhibits e.coli growth while overexpressed. Belongs to the dehydrin protein family, which contains highly conserved stretches of 7-17 residues that are repetitively scattered in their sequences, the K-, S-, Y- and lysine rich segments. LTI29 and LTI30 double overexpressors confer cold tolerance. Localized to membranes and cytoplasm. prote…
14.9235	14.965	14.8349	14.9443	14.122	14.2485	AT1G20600.1	AT1G20600.1	AT1G20600.1	MA	NatA	Q9LM90	AP2/B3-like transcriptional factor family protein;(source:Araport11) protein_coding
19.0636	18.6982	19.0075	19.1517	19.2053	19.1243	AT1G20760.1	AT1G20760.1	AT1G20760.1	MA	NatA	Q9LM78	EH domain containing protein. protein_coding ARABIDOPSIS THALIANA EH DOMAIN CONTAINING PROTEIN 1 (ATEH1) ARABIDOPSIS THALIANA EH DOMAIN CONTAINING PROTEIN 1 (ATEH1)
18.8099	18.4377	18.762	19.7081	19.6978	19.8614	AT1G20810.1	AT1G20810.1	AT1G20810.1	MA	NatA	Q9LM71	FKBP-like peptidyl-prolyl cis-trans isomerase family protein;(source:Araport11) protein_coding
15.3895	17.4629	17.176	16.623	16.0627	16.919	AT1G20830.2	AT1G20830.2	AT1G20830.2	MV	NatA	Q8GWA7	Encodes MCD1 (MULTIPLE CHLOROPLAST DIVISION SITE 1). Determines the site of chloroplast division in concert with MinD (AT5G24020). protein_coding
18.7989	18.6825	18.6381	18.1378	17.9494	18.3229	AT1G20850.1	AT1G20850.1	AT1G20850.1	MA	NatA	Q9LM66	Cysteine peptidase. Enzyme activity detected in leaf. protein_coding XYLEM CYSTEINE PEPTIDASE 2 (XCP2) XYLEM CYSTEINE PEPTIDASE 2 (XCP2)
16.6769	17.2056	16.9604	17.0799	17.9446	17.4331	AT1G20960.1;AT1G20960.2	AT1G20960.1;AT1G20960.2	AT1G20960.1	MA	NatA	Q9SYP1	Similar to DEAD/DExH box ATP-dependent RNA helicase . Required for proper splicing of FLC. Mutants have reduced FLC levels and are early flowering. protein_coding EMBRYO DEFECTIVE 1507 (emb1507) (BRR2A);EMBRYO DEFECTIVE 1507 (emb1507); (BRR2)
17.6386	18.0056	18.2405	18.1254	17.8093	18.1902	AT1G21065.1	AT1G21065.1	AT1G21065.1	MV	NatA	Q9LPU1	secondary thiamine-phosphate synthase enzyme;(source:Araport11) protein_coding
17.9166	18.0511	18.3428	18.2777	18.361	18.1206	AT1G21080.1;AT1G21080.3	AT1G21080.1;AT1G21080.2;AT1G21080.3	AT1G21080.1	MV	NatA	Q9LPU3	DNAJ heat shock N-terminal domain-containing protein;(source:Araport11) protein_coding
15.253	15.0649	15.1881	13.7793	12.9853	14.4418	AT1G21090.1;AT1G21090.2	AT1G21090.1;AT1G21090.2	AT1G21090.1	MG	NatA	Q0V805	Cupredoxin superfamily protein;(source:Araport11) protein_coding
19.1164	18.8352	18.9844	18.3928	18.3985	18.569	AT1G21190.1	AT1G21190.1	AT1G21190.1	MS	NatA	Q9LMN4	Small nuclear ribonucleoprotein family protein;(source:Araport11) protein_coding SM-LIKE 3A (LSM3A) SM-LIKE 3A (LSM3A)
17.6843	17.7981	17.6029	17.9911	17.6183	17.9363	AT1G21350.2	AT1G21350.2;AT1G21350.3	AT1G21350.2	MA	NatA	Q9LPL8	Thioredoxin superfamily protein;(source:Araport11) protein_coding
14.9238	14.6979	13.9199	13.57	13.2544	14.1695	AT1G21350.3	AT1G21350.1;AT1G21350.3;AT1G21350.4;AT1G21350.5	AT1G21350.3	MA	NatA	Q9LPL8	Thioredoxin superfamily protein;(source:Araport11) protein_coding
17.5309	17.8574	17.7015	17.7827	17.7633	17.9675	AT1G21380.1	AT1G21380.1	AT1G21380.1	MA	NatA	Q9LPL6	Encodes a member of the Arabidopsis TOL (TOM1-LIKE) family of ubiquitin binding proteins that acts redundantly in the recognition and further endocytic sorting of a PIN-FORMED (PIN)-type auxin carrier protein at the plasma membrane, modulating dynamic auxin distribution and associated growth responses. protein_coding TOM1-LIKE 3 (TOL3) TOM1-LIKE 3 (TOL3)
19.5246	19.4125	19.0667	17.8669	17.7285	17.934	AT1G21440.1;AT1G21440.2	AT1G21440.1;AT1G21440.2	AT1G21440.1	MS	NatA	Q501F7	Phosphoenolpyruvate carboxylase family protein;(source:Araport11) protein_coding
19.4413	18.7892	19.0509	19.1396	18.4945	19.2535	AT1G21500.1	AT1G21500.1	AT1G21500.1	MV	NatA	Q9LPK9	hypothetical protein;(source:Araport11) protein_coding
17.9749	17.3753	17.6276	16.4508	16.3524	16.3707	AT1G21600.1;AT1G21600.2	AT1G21600.1;AT1G21600.2	AT1G21600.1	MA	NatA	Q9XI19	Present in transcriptionally active plastid chromosomes. Involved in plastid gene expression. essential subunit of the plastid-encoded RNA polymerase (PEP). Mediates phytochrome signaling. protein_coding PLASTID TRANSCRIPTIONALLY ACTIVE 6 (PTAC6) PLASTID TRANSCRIPTIONALLY ACTIVE 6 (PTAC6);PEP-ASSOCIATED PROTEIN 8 (PAP8)
19.2407	19.0667	19.2633	19.1808	19.1091	19.1929	AT1G21630.3	AT1G21630.1;AT1G21630.2;AT1G21630.3;AT1G21630.4	AT1G21630.3	MA	NatA	F4HY33	TPLATE Adaptor complex subunit. protein_coding ARABIDOPSIS THALIANA EH DOMAIN CONTAINING PROTEIN 2 (ATEH2) ARABIDOPSIS THALIANA EH DOMAIN CONTAINING PROTEIN 2 (ATEH2)
14.0919	14.262	13.7458	14.3801	13.6948	13.5096	AT1G21630.4	AT1G21630.2;AT1G21630.4	AT1G21630.4	MA	NatA	F4HY33	TPLATE Adaptor complex subunit. protein_coding ARABIDOPSIS THALIANA EH DOMAIN CONTAINING PROTEIN 2 (ATEH2) ARABIDOPSIS THALIANA EH DOMAIN CONTAINING PROTEIN 2 (ATEH2)
14.627	16.1968	16.1005	15.5744	15.5259	16.0264	AT1G21720.1;AT1G77440.1;AT1G77440.2	AT1G21720.1;AT1G77440.1;AT1G77440.2	AT1G21720.1	MS	NatA	Q9XI05	20S proteasome beta subunit PBC1 truncated protein (PBC1) protein_coding PROTEASOME BETA SUBUNIT C1 (PBC1) PROTEASOME BETA SUBUNIT C1 (PBC1)
16.2427	16.1424	16.4544	16.3331	16.0684	16.2684	AT1G21730.1	AT1G21730.1	AT1G21730.1	MS	NatA	Q8W5R6	P-loop containing nucleoside triphosphate hydrolases superfamily protein;(source:Araport11) protein_coding KINESIN 7.1 (KIN7.1) KINESIN 7.1 (KIN7.1)
23.8815	23.4195	23.3798	23.2991	23.8463	23.6455	AT1G21750.1	AT1G21750.1;AT1G21750.2	AT1G21750.1	MA	NatA	Q9XI01	Encodes a protein disulfide isomerase-like (PDIL) protein, a member of a multigene family within the thioredoxin (TRX) superfamily; isoform contains non-consensus GA donor splice site at intron 9. Transcript levels for this gene are up-regulated in response to three different chemical inducers of ER stress (dithiothreitol, beta-mercaptoethanol, and tunicamycin). Neither AtIRE1-2 nor AtbZIP60 appe…
21.0493	21.3266	21.4077	21.66	21.5437	21.6548	AT1G21770.1	AT1G21770.1	AT1G21770.1	MA	NatA	Q8H0Y9	Acyl-CoA N-acyltransferases (NAT) superfamily protein;(source:Araport11) protein_coding
16.1836	16.2034	16.306	16.6415	16.3945	16.3244	AT1G22140.1;AT1G22140.3	AT1G22140.1;AT1G22140.3	AT1G22140.1	MG	NatA	Q93Z58	zinc finger CCCH domain protein;(source:Araport11) protein_coding
20.7791	20.3277	20.477	20.5685	20.5708	21.0168	AT1G22280.3	AT1G22280.3	AT1G22280.3	MG	NatA	Q9LME4	Encodes a phytochrome-associated protein, PAPP2C (phytochrome-associated protein phosphatase type 2C). PAPP2C interacts in the nucleus with phyA (phytochrome A) and phyB. Functions as a regulator of phytochrome-interacting factor PIF3 by dephosphorylating phytochromes in the nucleus. protein_coding PHYTOCHROME-ASSOCIATED PROTEIN PHOSPHATASE TYPE 2C (PAPP2C) PHYTOCHROME-ASSOCIATED PROTEIN PHOSPHAT…
18.3354	18.1322	18.3055	17.2589	17.39	18.0154	AT1G22330.1	AT1G22330.1;AT1G78260.1;AT1G78260.2	AT1G22330.1	MS	NatA	Q9LME7	RNA-binding (RRM/RBD/RNP motifs) family protein;(source:Araport11) protein_coding
16.7333	16.7891	16.0777	17.1804	17.481	16.2022	AT1G22410.1	AT1G22410.1	AT1G22410.1	MA	NatA	Q9SK84	Class-II DAHP synthetase family protein;(source:Araport11) protein_coding
22.8758	22.6919	22.8496	23.4432	23.5781	23.4978	AT1G22450.1	AT1G22450.1	AT1G22450.1	MA	NatA	Q9S7L9	subunit 6b of cytochrome c oxidase protein_coding CYTOCHROME C OXIDASE 6B (COX6B) CYTOCHROME C OXIDASE 6B (COX6B);CYTOCHROME C OXIDASE 6B2 (ATCOX6B2)
20.18	19.6177	20.0036	20.2185	19.448	19.969	AT1G22530.1	AT1G22530.1	AT1G22530.1	MA	NatA	Q56ZI2	PATLs belong to a family of proteins having a Golgi dynamics (GOLD) domain in tandem with the Sec14p-like domain. PATLs are auxin regulated. Quadruple mutants (patl2456) show altered PIN1 lateralization in root endodermis cells. protein_coding PATELLIN 2 (PATL2) PATELLIN 2 (PATL2)
21.5232	21.1254	21.4758	21.5517	20.8805	21.2625	AT1G22530.2	AT1G22530.2	AT1G22530.2	MA	NatA	Q56ZI2	PATLs belong to a family of proteins having a Golgi dynamics (GOLD) domain in tandem with the Sec14p-like domain. PATLs are auxin regulated. Quadruple mutants (patl2456) show altered PIN1 lateralization in root endodermis cells. protein_coding
17.7269	18.0835	17.9226	17.8683	18.5285	17.5456	AT1G22780.1;AT1G34030.1;AT4G09800.1	AT1G22780.1;AT1G34030.1;AT4G09800.1	AT1G22780.1	MS	NatA	P34788	S18 ribosomal protein involved in the binding of f-Met tRNA during initiation of mRNA translation. Expression restricted to meristems. Mutant phenotype-pointed first leaves,reduced fresh weight, growth retardation. protein_coding POINTED FIRST LEAVES (PFL) RIBOSOMAL PROTEIN US13Z (US13Z);POINTED FIRST LEAVES (PFL);40S RIBOSOMAL PROTEIN S18 (RPS18A);POINTED FIRST LEAVES 1 (PFL1)
18.7261	18.3303	18.433	18.8855	19.0173	18.9	AT1G22840.1	AT1G22840.1;AT1G22840.2;AT4G10040.1	AT1G22840.1	MA	NatA	O23138	Encodes cytochrome c. Contains two site II (TGGGCC/T) elements, which interact with a TCP-domain transcription factor, and a downstream internal telomeric repeat, and are required for expression of the Cytc-1 gene. Promoter directs preferential expression in root and shoot meristems and in anthers. Double mutants with CYTC-2 accumulate starch during the day, have delayed growth and development an…
14.5937	14.0175	14.4504	14.2951	15.0141	14.9521	AT1G22870.1;AT1G22870.2;AT1G22870.3	AT1G22870.1;AT1G22870.2;AT1G22870.3	AT1G22870.1	MS	NatA	F4I313	One of two paralogs in Arabidopsis.Loss of both SCYL2B and SCYL2A results in severe growth defects. protein_coding (SCYL2A) (SCYL2A)
20.2939	19.8161	20.0292	20.2562	20.2356	20.2613	AT1G23100.1	AT1G23100.1	AT1G23100.1	MA	NatA	Q8LDC9	GroES-like family protein;(source:Araport11) protein_coding
18.8502	18.7946	18.567	18.2207	17.7289	17.9359	AT1G23130.1	AT1G23130.1	AT1G23130.1	MA	NatA	O49304	Polyketide cyclase/dehydrase and lipid transport superfamily protein;(source:Araport11) protein_coding
16.4519	17.061	16.6215	16.3838	16.3803	16.0896	AT1G23190.1	AT1G23190.1	AT1G23190.1	MV	NatA	O49299	Encodes a cytosolic phosphoglucomutase (PGM). Two Arabidopsis PGM proteins (AT1G70730/PGM2 and AT1G23190/PGM3) have high sequence similarities and redundant functions. Mature plants possessing a single cPGM allele had a major reduction in cPGM activity. Whereas pgm2 and pgm3 single mutants are undistinguishable from the wild type, loss of both PGM2 and PGM3 severely impairs male and female gameto…
14.4573	14.5335	13.2124	14.5336	16.0016	13.5427	AT1G23290.1;AT1G70600.1	AT1G23290.1;AT1G70600.1	AT1G23290.1	MA	NatA	Q9LR33	Encodes a ribosomal protein L27A, a constituent of the large subunit of the ribosomal complex. Regulated by TCP20. The mRNA is cell-to-cell mobile. protein_coding (RPL27AB) RIBOSOMAL PROTEIN UL15Y (UL15Y);RIBOSOMAL PROTEIN L27A (RPL27A); (RPL27AB)
19.951	20.4092	20.1674	19.7025	19.5115	19.6499	AT1G23310.1	AT1G23310.1;AT1G23310.2	AT1G23310.1	MA	NatA	Q9LR30	Identified by cloning the gene that corresponded to a purified protein having glyoxylate aminotransferase activity. Localized to the peroxisome and thought to be involved in photorespiration/ metabolic salvage pathway. protein_coding GLUTAMATE:GLYOXYLATE AMINOTRANSFERASE (GGT1) GLUTAMATE:GLYOXYLATE AMINOTRANSFERASE 1 (GGAT1);GLUTAMATE:GLYOXYLATE AMINOTRANSFERASE (GGT1);ALANINE-2-OXOGLUTARATE AMIN…
14.4892	15.2446	13.9507	15.9938	15.429	15.2943	AT1G23860.1;AT1G23860.2;AT1G23860.3;AT1G23860.4;AT2G24590.1;AT4G31580.1;AT4G31580.2	AT1G23860.1;AT1G23860.2;AT1G23860.3;AT1G23860.4;AT2G24590.1;AT4G31580.1;AT4G31580.2	AT1G23860.1	MT	NatA	O81127	Encodes a 9G8-like serine-arginine rich (SR) protein that interacts in vivo with U1-70K, a U1 small nuclear ribonucleoprotein 70-kDa protein that is involved in nuclear precursor mRNA processing. Barta et al (2010) have proposed a nomenclature for Serine/Arginine-Rich Protein Splicing Factors (SR proteins): Plant Cell. 2010, 22:2926. protein_coding RS-CONTAINING ZINC FINGER PROTEIN 21 (RSZ21) (SR…
19.1596	18.9686	18.8165	18.5034	18.3171	18.1351	AT1G24020.1;AT1G24020.2	AT1G24020.1;AT1G24020.2	AT1G24020.1	MG	NatA	Q93VR4	MLP-like protein 423;(source:Araport11) protein_coding MLP-LIKE PROTEIN 423 (MLP423) MLP-LIKE PROTEIN 423 (MLP423)
14.7697	14.6539	13.6823	12.7973	13.1213	12.7013	AT1G24100.1	AT1G24100.1	AT1G24100.1	MA	NatA	O48676	Encodes a UDP-glucose:thiohydroximate S-glucosyltransferase, involved in glucosinolate biosynthesis protein_coding UDP-GLUCOSYL TRANSFERASE 74B1 (UGT74B1) UDP-GLUCOSYL TRANSFERASE 74B1 (UGT74B1)
16.9822	16.7457	16.9342	16.9904	16.917	16.6857	AT1G24160.1;AT1G24160.2	AT1G24160.1;AT1G24160.2	AT1G24160.1	MG	NatA	O48683	triadin;(source:Araport11) protein_coding
16.3896	16.5999	16.4947	17.1696	17.0264	16.8166	AT1G24180.1	AT1G24180.1	AT1G24180.1	MA	NatA	Q8H1Y0	Arabidopsis thaliana pyruvate dehydrogenase E1a-like subunit. 81% identical to a previously characterized Arabidopsis mitochondrial PDH E1a-subunit, At1g59900. Serine 296 phosphorylation of IAR4 has critical function in root hair formation and root development. Changing Ser296 in IAR4 to Ala resulted in a phenotype intermediate between mutant and wild-type, while substitution to Asp was either le…
17.1629	17.0306	17.3259	17.6418	17.655	17.673	AT1G24300.1	AT1G24300.1	AT1G24300.1	MA	NatA	F4I983	GYF domain-containing protein;(source:Araport11) protein_coding
20.1705	19.9795	20.245	19.9935	20.1373	20.0976	AT1G24360.1	AT1G24360.1	AT1G24360.1	MA	NatA	P33207	Dual mitochondrial and plastid localized b-ketoacyl- ACP reductase, a component of the fatty acid synthase complex. protein_coding (KR) (KR)
15.0106	17.2501	17.0364	17.5275	18.3787	17.151	AT1G24490.2	AT1G24490.1;AT1G24490.2	AT1G24490.2	MS	NatA	Q9FYL3	Homologue of the Alb3/Oxa1/YidC family. ALB4 is almost identical to the Alb3/Oxa1/YidC domain of the previously described 110 kDa inner envelope protein ARTEMIS. However, ALB4 is expressed as a separate 55 kDa protein and is located in the thylakoid membrane of chloroplasts. Analysis of a T-DNA insertion line with a reduced level of Alb4 revealed chloroplasts with an altered ultrastructure. Mutan…
15.0192	13.6619	14.8294	14.249	15.1805	14.3612	AT1G24560.1	AT1G24560.1	AT1G24560.1	MA	NatA	Q8LPK7	Effector molecule of the plant-unique RAB5, ARA6. Acts in the vacuolar/endocytic trafficking pathway with canonical RAB5 and SYP. Promotes recruitment of VSP9a onto the endosome, which is required for efficient RAB5 activation. Colocalizes with RAB5 on endosomes, where it coordinates transport with canonical RAB5. protein_coding PLANT-UNIQUE RAB5 EFFECTOR 2 (PUF2) PLANT-UNIQUE RAB5 EFFECTOR 2 (PU…
15.0192	14.9823	14.7343	14.0243	13.1968	14.1562	AT1G25230.1;AT1G25230.3	AT1G25230.1;AT1G25230.3	AT1G25230.1	MS	NatA	Q8VYU7	Calcineurin-like metallo-phosphoesterase superfamily protein;(source:Araport11) protein_coding
16.7771	17.0897	17.2452	17.2885	17.1056	17.0755	AT1G25420.1	AT1G25420.1;AT1G25420.2;AT1G25420.3	AT1G25420.1	MS	NatA	Q9C6L2	Regulator of Vps4 activity in the MVB pathway protein;(source:Araport11) protein_coding IST1-LIKE 2 (ISTL2) IST1-LIKE 2 (ISTL2)
14.2844	17.9555	18.397	19.3979	19.4265	19.5898	AT1G25540.1;AT1G25540.2	AT1G25540.1;AT1G25540.2	AT1G25540.1	MS	NatA	Q7XYY2	Encodes a nuclear protein that acts in a phyB pathway (but downstream of phyB) and induces flowering in response to suboptimal light conditions. PFT1 promotes flowering in CO dependent and independent pathways and integrates several environmental stimuli, such as light quality and JA-dependent defenses. Mutants are hypo-responsive to far-red and hyper-responsive to red light and flower late under…
21.2478	20.9327	21.1848	21.7504	21.6838	21.8964	AT1G26110.1	AT1G26110.1;AT1G26110.2	AT1G26110.1	MA	NatA	Q9C658	Encodes Decapping 5, required for mRNA decapping, P-body formation and translational repression during postembryonic development. protein_coding DECAPPING 5 (DCP5) DECAPPING 5 (DCP5)
17.7731	18.3856	18.1614	18.6533	18.8817	19.0673	AT1G26110.2	AT1G26110.2	AT1G26110.2	MA	NatA	Q9C658	Encodes Decapping 5, required for mRNA decapping, P-body formation and translational repression during postembryonic development. protein_coding DECAPPING 5 (DCP5) DECAPPING 5 (DCP5)
18.4683	18.4078	18.5733	17.7851	17.8412	18.1292	AT1G26160.1	AT1G26160.1	AT1G26160.1	MA	NatA	Q93ZV1	Metal-dependent phosphohydrolase;(source:Araport11) protein_coding
16.8666	16.0553	15.983	16.7709	16.6408	16.2171	AT1G26230.1;AT1G26230.2;AT1G26230.3;AT1G26230.4;AT1G26230.5	AT1G26230.1;AT1G26230.2;AT1G26230.3;AT1G26230.4;AT1G26230.5	AT1G26230.1	MA	NatA	Q9C667	Encodes a subunit of chloroplasts chaperonins that are involved in mediating the folding of newly synthesized, translocated, or stress-denatured proteins. Cpn60 subunits are: Cpn60alpha1 (At2g28000), AtCpn60alpha2 (At5g18820), AtCpn60beta1 (At1g55490), AtCpn60beta2 (At3g13470), AtCpn60beta3 (At5g56500), AtCpn60beta4 (At1g26230). protein_coding CHAPERONIN-60BETA4 (CPN60BETA4) CHAPERONIN-60BETA4 (C…
20.0519	19.8554	19.9678	20.2431	20.3945	20.4866	AT1G26550.1	AT1G26550.1	AT1G26550.1	MG	NatA	Q9FE18	FKBP-like peptidyl-prolyl cis-trans isomerase family protein;(source:Araport11) protein_coding
14.8524	14.6643	14.0704	13.5399	14.8955	14.8531	AT1G26560.1;AT2G32860.1;AT2G32860.2	AT1G26560.1;AT2G32860.1;AT2G32860.2	AT1G26560.1	MA	NatA	Q9FZE0	beta glucosidase 40;(source:Araport11) protein_coding BETA GLUCOSIDASE 40 (BGLU40) BETA GLUCOSIDASE 40 (BGLU40)
23.2943	23.3485	23.4506	23.8229	23.3896	23.7941	AT1G26630.1	AT1G13950.1;AT1G26630.1;AT1G26630.2;AT1G69410.1	AT1G26630.1	MS	NatA	Q93VP3	Eukaryotic translation initiation factor 5A-2. Involved in programmed cell death triggered as a response to pseudomonas syringae infection. Loss of function mutants are more resistant to infection. The mRNA is cell-to-cell mobile. protein_coding FUMONISIN B1-RESISTANT12 (FBR12) EUKARYOTIC ELONGATION FACTOR 5A-2 (ELF5A-2);FUMONISIN B1-RESISTANT12 (FBR12);EUKARYOTIC ELONGATION FACTOR 5A-2 (ATELF5A-…
14.906	16.3517	16.3563	16.0861	16.512	16.5106	AT1G26670.1	AT1G26670.1	AT1G26670.1	MS	NatA	Q9SEL5	member of VTI1 Gene Family. Normally localizes to the transgolgi network and plasma membrane. A dominant mutation (zip1) alters the subcellular localization of VTI12 and suppresses loss of function mutation (zag1) of VTI11. Interacts with members of the SYP family. Involved in protein trafficking to protein storage vacuoles. protein_coding VESICLE TRANSPORT V-SNARE 1B (VTI1B) VESICLE TRANSPORT V-…
13.9098	17.0244	17.2446	17.4345	17.73	17.1081	AT1G26750.1	AT1G26750.1	AT1G26750.1	MS	NatA	F4HPB7	hypothetical protein;(source:Araport11) protein_coding RIBOSOMAL PROTEIN MS23 (MS23) RIBOSOMAL PROTEIN MS23 (MS23)
19.3347	19.1503	19.4114	18.8315	18.8611	18.6456	AT1G27090.1	AT1G27090.1	AT1G27090.1	MA	NatA	Q9LFX8	glycine-rich protein;(source:Araport11) protein_coding
17.4559	18.0235	17.9102	17.076	16.1969	16.8479	AT1G27130.1	AT1G27130.1	AT1G27130.1	MA	NatA	Q9FUS6	Encodes glutathione transferase belonging to the tau class of GSTs. Naming convention according to Wagner et al. (2002). GSTU13 acts in the pathogen triggered pathway for indole glucosinolate metabolisms that involves also PENETRATION2 myrosinase. It is likely the enzyme that conjugates GSH with unstable indol-3-ylmethyl-ITCs formed upon PEN2-mediated IG hydrolysis, particularly in the branch of …
14.8416	17.9448	18.1999	18.3486	18.2337	18.0082	AT1G27385.1;AT1G27385.3	AT1G27385.1;AT1G27385.2;AT1G27385.3;AT1G27385.4	AT1G27385.1	MA	NatA	Q9FZJ7	phosphoribosylformylglycinamidine synthase;(source:Araport11) protein_coding
14.6025	16.2359	15.6289	16.9317	17.1292	16.0128	AT1G27400.1	AT1G27400.1	AT1G27400.1	MV	NatA	Q93VI3	Ribosomal protein L22p/L17e family protein;(source:Araport11) protein_coding RIBOSOMAL PROTEIN UL22Z (UL22Z) RIBOSOMAL PROTEIN UL22Z (UL22Z)
17.0853	16.8512	17.0966	17.3756	17.4718	17.4203	AT1G27430.1	AT1G27430.1;AT1G27430.3	AT1G27430.1	MA	NatA	F4HSW8	GYF domain-containing protein;(source:Araport11) protein_coding
14.3639	14.8777	14.8693	16.1138	15.6317	15.3812	AT1G27752.1;AT1G27752.2	AT1G27752.1;AT1G27752.2	AT1G27752.1	MS	NatA	Q0WL28	Ubiquitin system component Cue protein;(source:Araport11) protein_coding
19.8462	20.0537	19.8696	19.2989	19.1315	19.1253	AT1G27970.1;AT1G27970.2	AT1G27970.1;AT1G27970.2	AT1G27970.1	MS	NatA	Q9C7F5	Encodes an ortholog of yeast NTF2, a nuclear envelop transport protein that functions as the nuclear import receptor for RanGDP, an essential player in nucleocytoplasmic transport. The mRNA is cell-to-cell mobile. protein_coding NUCLEAR TRANSPORT FACTOR 2B (NTF2B) NUCLEAR TRANSPORT FACTOR 2B (NTF2B)
15.2964	15.3084	15.6299	15.7328	16.1635	15.5601	AT1G28150.1;AT1G28150.2	AT1G28150.1;AT1G28150.2	AT1G28150.1	MG	NatA	Q9FZ89	hypothetical protein;(source:Araport11) protein_coding
18.018	17.9262	17.8813	18.3378	18.3433	18.2999	AT1G28200.1;AT1G28200.2	AT1G28200.1;AT1G28200.2	AT1G28200.1	MS	NatA	Q9SE96	VirF-interacting protein FIP1 protein_coding FH INTERACTING PROTEIN 1 (FIP1) FH INTERACTING PROTEIN 1 (FIP1)
16.4629	15.6899	16.5439	16.2747	15.4978	15.9861	AT1G28330.1;AT1G28330.2;AT1G28330.3;AT1G28330.4;AT1G28330.5;AT1G28330.6	AT1G28330.1;AT1G28330.2;AT1G28330.3;AT1G28330.4;AT1G28330.5;AT1G28330.6	AT1G28330.1	MV	NatA	O65923	dormancy-associated protein (DRM1) protein_coding DORMANCY-ASSOCIATED PROTEIN-LIKE 1 (DYL1) (ATDRM1);DORMANCY-ASSOCIATED PROTEIN 1 (DRM1);DORMANCY-ASSOCIATED PROTEIN-LIKE 1 (DYL1)
17.1595	17.5043	16.6966	14.9444	15.1268	15.5157	AT1G28580.1	AT1G28580.1	AT1G28580.1	MA	NatA	Q9FXJ2	GDSL-motif esterase/acyltransferase/lipase. Enzyme group with broad substrate specificity that may catalyze acyltransfer or hydrolase reactions with lipid and non-lipid substrates. protein_coding (AXE1) (AXE1); (GELP7)
15.9768	15.2642	15.4008	14.2425	13.4187	13.2628	AT1G28660.2	AT1G28660.1;AT1G28660.2;AT1G28670.1	AT1G28660.2	MA	NatA	Q9FPE4	GDSL-motif esterase/acyltransferase/lipase. Enzyme group with broad substrate specificity that may catalyze acyltransfer or hydrolase reactions with lipid and non-lipid substrates. protein_coding GUARD-CELL-ENRICHED GDSL LIPASES (GGL2) GUARD-CELL-ENRICHED GDSL LIPASE 4 (GGL4);GUARD-CELL-ENRICHED GDSL LIPASES (GGL2)
17.375	17.7651	17.8217	17.9128	17.9216	18.2647	AT1G29040.1	AT1G29040.1;AT1G29040.2	AT1G29040.1	MS	NatA	Q8LDL9	50S ribosomal protein L34;(source:Araport11) protein_coding
20.6762	20.6603	20.7047	20.8887	21.2164	20.8816	AT1G29350.1	AT1G29350.1	AT1G29350.1	MS	NatA	F4I1G1	RNA polymerase II degradation factor-like protein (DUF1296);(source:Araport11) protein_coding
17.0799	16.0546	15.9956	16.5489	17.4074	16.0669	AT1G29370.1	AT1G29370.1;AT1G29370.2	AT1G29370.1	MS	NatA	Q8VZT4	RNA polymerase II degradation factor-like protein (DUF1296);(source:Araport11) protein_coding
18.7283	18.9027	18.6748	18.4497	18.5147	18.7101	AT1G29700.1;AT1G29700.2	AT1G29700.1;AT1G29700.2	AT1G29700.1	MA	NatA	Q9C535	Metallo-hydrolase/oxidoreductase superfamily protein;(source:Araport11) protein_coding
14.6993	14.8878	14.291	13.8324	12.3908	13.5625	AT1G29810.1	AT1G29810.1	AT1G29810.1	MS	NatA	Q6QJ72	Transcriptional coactivator/pterin dehydratase;(source:Araport11) protein_coding CELLULOSE SYNTHASE LIKE B5 (F1N18.100)
14.3059	16.4323	16.3318	14.1289	14.5901	15.6397	AT1G29810.2	AT1G29810.2	AT1G29810.2	MS	NatA	Q6QJ72	Transcriptional coactivator/pterin dehydratase;(source:Araport11) protein_coding
20.8745	20.767	21.023	21.4486	21.1164	21.3337	AT1G29850.1;AT1G29850.2	AT1G29850.1;AT1G29850.2;AT1G29850.3	AT1G29850.1	MA	NatA	Q9FXG0	Encodes a protein that by its interaction with HAM acetyltransferases plays an important role during DNA damage responses induced by UV-B radiation and participates in programmed cell death programs. protein_coding PROGRAMMED CELL DEATH PROTEIN 5 (PDCD5) (ATPDCD5);PROGRAMMED CELL DEATH PROTEIN 5 (PDCD5)
19.9389	19.4945	19.8015	19.7185	19.7452	19.5345	AT1G29930.1	AT1G29930.1	AT1G29930.1	MA	NatA	P04778	Subunit of light-harvesting complex II (LHCII),which absorbs light and transfers energy to the photosynthetic reaction center. The mRNA is cell-to-cell mobile. protein_coding CHLOROPHYLL A/B BINDING PROTEIN 1 (CAB1) CHLOROPHYLL A/B PROTEIN 140 (CAB140); (AB140);CHLOROPHYLL A/B BINDING PROTEIN 1 (CAB1);CELLULOSE SYNTHASE LIKE C8 (CLSC8);LIGHT-HARVESTING CHLOROPHYLL A/B-PROTEIN 1.3 (LHCB1.3)
15.769	15.8555	16.054	15.8077	16.0562	16.1225	AT1G29980.2	AT1G29980.2	AT1G29980.2	MT	NatA	Q9C8S1	choice-of-anchor C domain protein, putative (Protein of unknown function, DUF642);(source:Araport11) protein_coding
19.5769	19.3012	19.4449	18.5562	18.3025	18.806	AT1G29990.1	AT1G29990.1	AT1G29990.1	MS	NatA	Q2HIK4	Encodes a cytoplastic protein with similarity to yeast prefoldin6, a subunit of the prefoldin complex. The PFD complex is thought to function along with the TCP ring complex to properly fold microtubule proteins. protein_coding PREFOLDIN 6 (PFD6) PREFOLDIN 6 (PFD6)
22.7065	22.8983	22.9212	21.9806	22.366	22.1553	AT1G30230.1;AT1G30230.2	AT1G30230.1;AT1G30230.2;AT2G18110.1	AT1G30230.1	MA	NatA	P48006	Encodes a guanine nucleotide exchange factor that plays an important role in translation elongation. It is localized in the plasma membrane and cytosol. Mutants display ectopic lignin deposition as well as cell expansion defects protein_coding EUKARYOTIC ELONGATION FACTOR 1B BETA 1 (EEF-1BB1) ELONGATION FACTOR 1B BETA (EF1BB);EUKARYOTIC ELONGATION FACTOR 1B BETA 1 (EEF-1BB1)
19.1283	18.7502	18.5313	18.1147	19.0838	17.8696	AT1G30380.1	AT1G30380.1	AT1G30380.1	MA	NatA	Q9SUI5	Encodes subunit K of photosystem I reaction center. The mRNA is cell-to-cell mobile. protein_coding PHOTOSYSTEM I SUBUNIT K (PSAK) PHOTOSYSTEM I SUBUNIT K (PSAK)
18.6718	18.7005	18.3506	19.5245	18.4772	19.1421	AT1G30400.1;AT1G30400.2	AT1G30400.1;AT1G30400.2	AT1G30400.1	MG	NatA	Q9C8G9	glutathione S-conjugate transporting ATPase (AtMRP1) mRNA. An ABCC-type arsenite-phytochelatin transporter. The expression of this gene is upregulated by herbicide safeners such as benoxacor and fenclorim. protein_coding ATP-BINDING CASSETTE C1 (ABCC1) MULTIDRUG RESISTANCE-ASSOCIATED PROTEIN 1 (MRP1);ARABIDOPSIS THALIANA ATP-BINDING CASSETTE C1 (ATABCC1);ATP-BINDING CASSETTE C1 (ABCC1); (EST1);AR…
19.7239	19.2917	19.478	19.6921	19.8444	19.6902	AT1G30470.2	AT1G30470.1;AT1G30470.2	AT1G30470.2	MA	NatA	F4I6B4	SIT4 phosphatase-associated family protein;(source:Araport11) protein_coding
18.1396	18.4339	18.486	17.84	17.2959	18.1874	AT1G30510.2	AT1G30510.1;AT1G30510.2;AT1G30510.3	AT1G30510.2	MS	NatA	Q9S9P8	Encodes a root-type ferredoxin:NADP(H) oxidoreductase. protein_coding ROOT FNR 2 (RFNR2) ROOT FNR 2 (ATRFNR2);ROOT FNR 2 (RFNR2)
16.8973	17.0833	16.9345	17.0581	17.6916	17.0154	AT1G30630.1	AT1G30630.1	AT1G30630.1	MA	NatA	Q9SA78	Member of the Coat Protein I (COPI) complex is a seven-subunit coatomer complex consisting of the &#945;, &#946;, &#946;&#8242;, &#947;, &#948;, &#949;, and &#950; proteins. COPI is required for retrograde transport from the Golgi to the endoplasmic reticulum, Golgi maintenance, and cell plate formation. protein_coding EPSILON1 COAT PROTEIN (epsilon1-COP) EPSILON1 COAT PROTEIN (epsilon1-COP)
18.8222	18.5957	18.7143	17.9766	17.7401	17.8888	AT1G30690.1;AT1G30690.2	AT1G30690.1;AT1G30690.2	AT1G30690.1	MT	NatA	Q94C59	Sec14p-like phosphatidylinositol transfer family protein;(source:Araport11) protein_coding (PATL4) (PATL4)
15.4307	16.1633	16.3259	16.1594	16.2624	16.2467	AT1G30880.1;AT1G30880.2	AT1G30880.1;AT1G30880.2	AT1G30880.1	MA	NatA	Q9FYH5	hypothetical protein;(source:Araport11) protein_coding
14.6356	13.5851	13.7519	14.5409	15.2284	14.7175	AT1G30900.1	AT1G30900.1	AT1G30900.1	MS	NatA	Q9FYH7	VACUOLAR SORTING RECEPTOR 6;(source:Araport11) protein_coding VACUOLAR SORTING RECEPTOR 6 (VSR6) VACUOLAR SORTING RECEPTOR 3;3 (VSR3;3);BINDING PROTEIN OF 80 KDA 3;3 (BP80-3;3);VACUOLAR SORTING RECEPTOR 6 (VSR6)
19.9995	19.8772	19.9524	20.2452	20.0987	20.4586	AT1G31160.1	AT1G31160.1;AT1G31160.2	AT1G31160.1	MA	NatA	Q8GYJ9	Encodes a member of the histidine triad nucleotide-binding family of proteins, but its activity has not been determined. protein_coding HISTIDINE TRIAD NUCLEOTIDE-BINDING 2 (HINT 2) HISTIDINE TRIAD NUCLEOTIDE-BINDING 2 (HINT 2)
16.9634	18.0822	18.2902	18.0293	17.5495	18.1811	AT1G31170.1;AT1G31170.2;AT1G31170.3;AT1G31170.4;AT1G31170.5	AT1G31170.1;AT1G31170.2;AT1G31170.3;AT1G31170.4;AT1G31170.5	AT1G31170.1	MA	NatA	Q8GY89	encodes a cysteine-sulfinic acid reductase (sulfiredoxin - EC 1.8.98.2) capable of reducing overoxidized plastidic 2-Cys-Prx involved in peroxide detoxification and response to oxidative stress protein_coding SULFIREDOXIN (SRX) SULFIREDOXIN (ATSRX);SULFIREDOXIN (SRX)
17.1901	17.8143	17.8651	18.1364	17.8906	18.2461	AT1G31180.1	AT1G31180.1	AT1G31180.1	MA	NatA	Q9SA14	The AtIMD3 is one out of 3 genes encoding the enzyme 3-isopropylmalate dehydrogenase involved in leucine biosynthesis in Arabidopsis. Its subcellular location has been targeted to plastids. protein_coding ISOPROPYLMALATE DEHYDROGENASE 3 (IMD3) (IMDH3);ARABIDOPSIS ISOPROPYLMALATE DEHYDROGENASE 3 (ATIMD3);ISOPROPYLMALATE DEHYDROGENASE 3 (IMD3);ISOPROPYLMALATE DEHYDROGENASE 1 (IPMDH1)
20.7741	20.787	20.9013	21.2183	20.6749	21.1505	AT1G31180.2	AT1G31180.2	AT1G31180.2	MV	NatA	Q9SA14	The AtIMD3 is one out of 3 genes encoding the enzyme 3-isopropylmalate dehydrogenase involved in leucine biosynthesis in Arabidopsis. Its subcellular location has been targeted to plastids. protein_coding (IMDH3) (IMDH3)
19.1703	19.764	19.7816	19.793	19.3711	19.8712	AT1G31190.1	AT1G31190.1	AT1G31190.1	MG	NatA	Q94F00	Encodes a myo-inositol monophosphatase IMPL1 (myo-Inositol monophosphatase like 1). protein_coding MYO-INOSITOL MONOPHOSPHATASE LIKE 1 (IMPL1) MYO-INOSITOL MONOPHOSPHATASE LIKE 1 (IMPL1)
16.8565	16.4688	16.9143	16.5722	17.1084	15.3173	AT1G31330.1	AT1G31330.1	AT1G31330.1	MS	NatA	Q9SHE8	Encodes subunit F of photosystem I. protein_coding PHOTOSYSTEM I SUBUNIT F (PSAF) PHOTOSYSTEM I SUBUNIT F (PSAF)
15.603	15.0509	14.5959	15.1019	15.3599	14.4745	AT1G31550.1;AT1G31550.2	AT1G31550.1;AT1G31550.2	AT1G31550.1	MA	NatA	Q9C857	GDSL-motif esterase/acyltransferase/lipase. Enzyme group with broad substrate specificity that may catalyze acyltransfer or hydrolase reactions with lipid and non-lipid substrates. protein_coding
14.235	16.5299	16.3689	16.3715	15.3759	16.4413	AT1G31740.1	AT1G31740.1	AT1G31740.1	MV	NatA	Q9C6W4	Encodes a putative &beta;-galactosidase. protein_coding BETA-GALACTOSIDASE 15 (BGAL15) BETA-GALACTOSIDASE 15 (BGAL15)
18.6032	18.3488	18.2148	17.6503	17.047	17.6046	AT1G31800.1	AT1G31800.1	AT1G31800.1	MA	NatA	Q93VK5	Encodes a protein with &#946;-ring carotenoid hydroxylase activity. The mRNA is cell-to-cell mobile. protein_coding CYTOCHROME P450, FAMILY 97, SUBFAMILY A, POLYPEPTIDE 3 (CYP97A3) CYTOCHROME P450, FAMILY 97, SUBFAMILY A, POLYPEPTIDE 3 (CYP97A3);LUTEIN DEFICIENT 5 (LUT5)
22.8897	22.6689	22.822	22.8934	22.4376	22.7477	AT1G31812.1	AT1G31812.1	AT1G31812.1	MG	NatA	P57752	Acyl-CoA-binding protein. Bind acyl-CoA esters and protect acyl-CoAs from degradation by microsomal acyl-hydrolases. Plays a role in determining seed oil content. protein_coding ACYL-COA-BINDING PROTEIN 6 (ACBP6) ACYL-COA-BINDING PROTEIN 6 (ACBP6); (ATACBP6);ACYL-COA-BINDING PROTEIN (ACBP)
18.3609	18.5454	18.4688	17.5079	17.5798	17.6636	AT1G31860.1	AT1G31860.1;AT1G31860.3	AT1G31860.1	MA	NatA	O82768	encodes a bifunctional protein that has phosphoribosyl-ATP pyrophosphohydrolase (PRA-PH) and phosphoribosyl-AMP cyclohydrolase (PRA-CH) activities. protein_coding (AT-IE) (AT-IE);HISTIDINE BIOSYNTHESIS 2 (HISN2)
15.0768	13.48	15.0416	13.719	14.542	13.4046	AT1G31940.1	AT1G31940.1	AT1G31940.1	MV	NatA	Q8VYV3	cystic fibrosis transmembrane conductance regulator;(source:Araport11) protein_coding
23.6436	23.7949	23.5922	23.363	23.3978	23.5857	AT1G32060.1	AT1G32060.1	AT1G32060.1	MA	NatA	P25697	Phosphoribulokinase is an essential enzyme of the Calvin-Benson-Bassham (CBB) cycle (photosynthetic carbon fixation). It catalyzes the ATP-dependent conversion of ribulose-5-phosphate (Ru5P) to ribulose-1,5-bisphosphate. protein_coding PHOSPHORIBULOKINASE (PRK) PHOSPHORIBULOKINASE (PRK)
14.9725	15.5866	16.1695	16.6815	17.3882	16.8579	AT1G32130.1;AT1G32130.2	AT1G32130.1;AT1G32130.2	AT1G32130.1	MG	NatA	F4ICK8	The C-terminal portion of this protein has high homology to the C-termini of the IWS1 (Interacts With Spt6) proteins found in yeast and humans. Interacts with transcription factor BES1. Involved in brassinosteroid-regulated gene expression. protein_coding (IWS1) HIGH NITROGEN INSENSITIVE 9 (HNI9); (IWS1);ARABIDOPSIS THALIANA IWS1 (FROM YEAST INTERACTS WITH SPT6) (ATIWS1)
20.7746	21.0239	20.9202	20.2311	20.4309	20.5021	AT1G32200.1;AT1G32200.2	AT1G32200.1;AT1G32200.2	AT1G32200.1	MT	NatA	Q43307	Encodes a chloroplast glycerol-3-phosphate acyltransferase.Involved in the biosynthesis of chloroplast phosphatidylglycerol. protein_coding (ATS1) (ATS1);ACYLTRANSFERASE 1 (ACT1)
24.5522	24.8079	25.0598	25.8433	25.4901	25.5924	AT1G32470.1	AT1G32470.1	AT1G32470.1	MA	NatA	Q9LQL0	Single hybrid motif superfamily protein;(source:Araport11) protein_coding (GDC-H1) (GDC-H1)
16.0659	16.4628	16.5522	16.9951	16.814	17.1691	AT1G32500.1	AT1G32500.1	AT1G32500.1	MA	NatA	Q9LQK7	Encodes a member of a heterogenous group of non-intrinsic ATP-binding cassette (ABC) proteins. Members of this group bear no close resemblance to each other nor to representatives of specific ABC protein subfamilies from other organisms. This grouping is arbitrary and will likely change upon acquisition of further data. protein_coding ATP-BINDING CASSETTE I7 (ABCI7) ATP-BINDING CASSETTE I7 (ABCI7…
18.9987	19.2101	19.3294	19.4114	19.446	19.5836	AT1G32550.1;AT1G32550.2	AT1G32550.1;AT1G32550.2	AT1G32550.1	MA	NatA	Q9C7Y4	Encodes FdC2, a ferredoxin protein capable of alternative electron partitioning. FdC1 level increases in conditions of acceptor limitation at PSI. protein_coding FERREDOXIN C 2 (FdC2) FERREDOXIN C 2 (FdC2)
21.4819	21.4378	21.6558	21.6821	21.6986	21.7803	AT1G32580.1	AT1G32580.1;AT2G35240.1	AT1G32580.1	MA	NatA	Q9C7Y2	Member of MORF family consisting of of nine full-length proteins encoded in the nuclear genome. MORF proteins are required for all RNA editing events in plastids and for many, possibly also all, sites in mitochondria. Potential link between the RNA binding PPR protein and the protein contributing the enzymatic activity in RNA editing. protein_coding MULTIPLE ORGANELLAR RNA EDITING FACTOR 5 (MORF5…
15.2126	14.91	13.8737	15.6372	15.9098	15.0763	AT1G32730.1	AT1G32730.1	AT1G32730.1	MA	NatA	Q9LPJ1	Identified as a specific subunit of MINU1/2-associated SWI/SNF (MAS) complexes (PMID: 36189880,PMID:36471048). Dual roles for CND1 in maintenance of nuclear and chloroplast genome stability. protein_coding PLANT-SPECIFIC SWI/SNF-ASSOCIATED PROTEIN 1 (PSA1) CHLOROPLAST AND NUCLEUS DUAL-LOCALIZED PROTEIN 1 (CND1);MINU-INTERACTING SUBUNIT (MIS);PLANT-SPECIFIC SWI/SNF-ASSOCIATED PROTEIN 1 (PSA1)
14.8131	16.3695	16.2396	17.082	16.8615	16.8717	AT1G32790.1;AT1G32790.2	AT1G32790.1;AT1G32790.2	AT1G32790.1	MA	NatA	Q9LPI5	RNA-binding protein, putative, similar to RNA-binding protein GB:CAB40027 GI:4539439 from (Arabidopsis thaliana).Member of a family of PAB2 binding domain proteins. protein_coding CTC-INTERACTING DOMAIN 11 (CID11) CTC-INTERACTING DOMAIN 11 (CID11)
21.7956	21.0041	21.434	20.9194	20.3314	20.7653	AT1G32990.1	AT1G32990.1	AT1G32990.1	MA	NatA	Q9MAP3	mutant has Decreased effective quantum yield of photosystem II; Pale green plants; Reduced growth rate; Plastid Ribosomal Protein L11 The mRNA is cell-to-cell mobile. protein_coding PLASTID RIBOSOMAL PROTEIN L11 (PRPL11) RIBOSOMAL PROTEIN UL11C (UL11C);PLASTID RIBOSOMAL PROTEIN L11 (PRPL11)
15.1167	16.9775	16.8501	16.7945	16.5563	16.938	AT1G33330.1;AT1G33330.2;AT1G33330.3	AT1G33330.1;AT1G33330.2;AT1G33330.3	AT1G33330.1	MA	NatA	Q9C875	Class I peptide chain release factor;(source:Araport11) protein_coding
18.3287	18.091	18.3874	19.1284	18.8688	18.9496	AT1G33680.1	AT1G33680.1	AT1G33680.1	MA	NatA	Q0WLY0	KH domain-containing protein;(source:Araport11) protein_coding (ATKH3) (ATKH3)
14.357	12.9408	13.2497	13.9213	16.303	15.316	AT1G33960.1;AT1G33960.2	AT1G33960.1;AT1G33960.2	AT1G33960.1	MA	NatA	P54120	Identified as a gene that is induced by avirulence gene avrRpt2 and RPS2 after infection with Pseudomonas syringae pv maculicola strain ES4326 carrying avrRpt2 protein_coding AVRRPT2-INDUCED GENE 1 (AIG1) AVRRPT2-INDUCED GENE 1 (AIG1);IMMUNE ASSOCIATED NUCLEOTIDE BINDING 8 (IAN8)
21.232	21.5566	21.4816	20.9007	21.1463	20.7935	AT1G34000.1	AT1G34000.1	AT1G34000.1	MS	NatA	Q9FEC1	Encodes a novel member of the Lhc family from Arabidopsis with one predicted transmembrane alpha-helix closely related to helix I of Lhc protein from PSI (Lhca4). Gene expression is triggered by light stress and both transcript and protein accumulate in a light intensity-dependent manner. Ohp2 is associated with PSI under low- or high-light conditions. Together with OHP1, OHP2 is essential for th…
14.8096	15.3176	15.2184	15.3511	15.9969	15.3831	AT1G34220.1	AT1G34220.1	AT1G34220.1	MS	NatA	Q9XIC8	ISTL1 acts with LIP5 in endosomal trafficking within the tapetum during pollen development. Mutants have reduced transmission through both male and female gametophytes. protein_coding IST1-LIKE 1 (ISTL1) IST1-LIKE 1 (ISTL1)
16.4718	17.0151	17.0346	17.2706	17.7249	17.0189	AT1G34220.2	AT1G34220.1;AT1G34220.2	AT1G34220.2	MS	NatA	Q9XIC8	ISTL1 acts with LIP5 in endosomal trafficking within the tapetum during pollen development. Mutants have reduced transmission through both male and female gametophytes. protein_coding IST1-LIKE 1 (ISTL1) IST1-LIKE 1 (ISTL1)
14.8993	13.8268	13.9392	14.1652	14.5714	12.8306	AT1G34360.1;AT1G34360.2	AT1G34360.1;AT1G34360.2	AT1G34360.1	MA	NatA	Q6NLP2	translation initiation factor 3 (IF-3) family protein;(source:Araport11) protein_coding (ATINFC-1) (ATINFC-1);INITIATION FACTOR 3-1 (ATIF3-1)
15.7256	16.9848	17.8543	17.3084	17.1581	17.1385	AT1G34430.1	AT1G34430.1	AT1G34430.1	MS	NatA	Q9C8P0	2-oxoacid dehydrogenases acyltransferase family protein;(source:Araport11) protein_coding EMBRYO DEFECTIVE 3003 (EMB3003) EMBRYO DEFECTIVE 3003 (EMB3003)
14.1192	15.7046	16.1346	16.6663	16.2813	13.1504	AT1G34550.1	AT1G34550.1	AT1G34550.1	MV	NatA	F4HV06	transmembrane protein (DUF616);(source:Araport11) protein_coding EMBRYO DEFECTIVE 2756 (EMB2756) EMBRYO DEFECTIVE 2756 (EMB2756)
23.4873	23.6083	23.3173	21.6911	21.4707	21.5445	AT1G35160.1;AT1G35160.2	AT1G35160.1;AT1G35160.2;AT1G78300.1;AT3G02520.1;AT3G02520.2;AT4G09000.1;AT4G09000.2;AT5G16050.1;AT5G16050.2;AT5G38480.1;AT5G38480.2;AT5G38480.3	AT1G35160.1	MA	NatA	P46077	GF14 protein phi chain member of 14-3-3 protein family. This protein is reported to interact with the BZR1 transcription factor involved in brassinosteroid signaling and may affect the nucleocytoplasmic shuttling of BZR1 The mRNA is cell-to-cell mobile. protein_coding GF14 PROTEIN PHI CHAIN (GF14 PHI) GENERAL REGULATORY FACTOR 4 (GRF4);14-3-3 PROTEIN G-BOX FACTOR14 PHI (14-3-3PHI);GF14 PROTEIN PH…
20.6768	20.725	20.8936	20.5319	20.0442	20.6826	AT1G35420.2	AT1G35420.1;AT1G35420.2	AT1G35420.2	MA	NatA	Q9C8P5	alpha/beta-Hydrolases superfamily protein;(source:Araport11) protein_coding
17.8534	17.2245	17.8968	17.6	17.2302	17.1819	AT1G35680.1	AT1G35680.1	AT1G35680.1	MA	NatA	P51412	Encodes a chloroplast ribosomal protein L21 that is required for chloroplast development and embryogenesis. The mRNA is cell-to-cell mobile. protein_coding CHLOROPLAST RIBOSOMAL PROTEIN L21 (RPL21C) RIBOSOMAL PROTEIN BL21C (BL21C);ATPASE-IN-SEED-DEVELOPMENT (ASD);CHLOROPLAST RIBOSOMAL PROTEIN L21 (RPL21C)
22.623	22.4253	22.2969	21.305	20.9562	21.276	AT1G35720.1	AT1G35720.1	AT1G35720.1	MA	NatA	Q9SYT0	Encodes a member of the annexin gene family, a diverse, multigene family of calcium-dependent, membrane-binding proteins. The protein was determined to have peroxidase activity. This activity is thought to be dependent on the presence of post-translational modifications (most likely phosphorylation). The protein was shown to be present as a mixture of monomer and homodimer. The homodimerization s…
13.8167	15.8424	15.9453	13.0095	14.8818	12.9367	AT1G36320.1	AT1G36320.1	AT1G36320.1	MV	NatA	Q9C8X8	Located in both chloroplasts and mitochondria; absence of CDB1L results in impaired embryo development. Possibly similar function as CDB1 in both mitochondria and chloroplasts. protein_coding CDB1-LIKE (CDB1L) CDB1-LIKE (CDB1L)
17.2995	17.0762	17.1715	16.9639	16.9338	17.0028	AT1G36390.1;AT1G36390.2	AT1G36390.1;AT1G36390.2	AT1G36390.1	MA	NatA	Q9C8X4	Chloroplast GrpE protein. protein_coding CHLOROPLAST GRPE 2 (CGE2) CHLOROPLAST GRPE 2 (CGE2); (CGE-2)
13.6543	17.0511	17.1178	18.4271	18.5765	17.6959	AT1G37130.1	AT1G37130.1	AT1G37130.1	MA	NatA	P11035	Identified as a mutant resistant to chlorate. Encodes nitrate reductase structural gene. Involved in nitrate assimilation. Has nitrate reductase activity. Up-regulated by the fungus P. indica. Binds transcription factor At2g35940. The mRNA is cell-to-cell mobile. protein_coding NITRATE REDUCTASE 2 (NIA2) (B29); (NIA2-1);CHLORATE RESISTANT 3 (CHL3);NITRATE REDUCTASE (NR);NITRATE REDUCTASE 2 (NR2);…
15.4852	15.5976	16.4068	15.8765	17.3039	15.9995	AT1G42480.1;AT1G42480.3	AT1G42480.1;AT1G42480.2;AT1G42480.3	AT1G42480.1	MA	NatA	Q680L3	TLR4 regulator/MIR-interacting MSAP protein;(source:Araport11) protein_coding
18.0559	18.5869	18.6555	18.6284	19.1445	18.5143	AT1G42550.1	AT1G42550.1	AT1G42550.1	MA	NatA	Q9C8E6	Encodes a plant-specific protein of unknown function that appears to be conserved among angiosperms. The mRNA is cell-to-cell mobile. protein_coding PLASTID MOVEMENT IMPAIRED1 (PMI1) PLASTID MOVEMENT IMPAIRED1 (PMI1)
17.0322	17.0011	16.9584	17.0609	17.8966	16.4344	AT1G42960.1	AT1G42960.1	AT1G42960.1	MA	NatA	Q9C7S3	expressed protein localized to the inner membrane of the chloroplast. protein_coding CARBOXYLTRANSFERASE INTERACTOR1 (CTI1) CARBOXYLTRANSFERASE INTERACTOR1 (CTI1)
21.3789	22.009	21.9506	22.3456	22.2694	22.1326	AT1G42970.1	AT1G42970.1	AT1G42970.1	MA	NatA	P25857	Encodes chloroplast localized glyceraldehyde-3-phosphate dehydrogenase that can use both NADH and NADPH to reduce 1,3-diphosphate glycerate. It forms A2B2 heterotetramers with GapA forms of the GADPH enzyme. These complexes are active in the light under reducing conditions, but show reduced NADPH-dependent activity in response to oxidized thioredoxins and increased NAD(H)/NADP(H) ratios due to th…
21.1426	20.6366	20.9213	21.1483	22.0151	20.7795	AT1G43170.4	AT1G43170.4	AT1G43170.4	MV	NatA	P17094	Encodes a cytoplasmic ribosomal protein. The mRNA is cell-to-cell mobile. protein_coding RIBOSOMAL PROTEIN 1 (RP1) RIBOSOMAL PROTEIN UL3Z (UL3Z);RIBOSOMAL PROTEIN 1 (RP1); (RPL3A);EMBRYO DEFECTIVE 2207 (emb2207);RIBOSOMAL PROTEIN 1 (ARP1)
23.5487	23.5459	23.823	23.7126	23.5385	23.7753	AT1G43560.1	AT1G43560.1	AT1G43560.1	MA	NatA	Q8L7S9	thioredoxin Y2;(source:Araport11) protein_coding THIOREDOXIN Y2 (ty2) THIOREDOXIN Y2 (Aty2);THIOREDOXIN Y2 (ty2)
15.5283	17.1198	16.7529	17.0337	17.8117	17.3372	AT1G43620.1;AT1G43620.2;AT1G43620.3;AT1G43620.4;AT1G43620.5;AT1G43620.6;AT1G43620.7	AT1G43620.1;AT1G43620.2;AT1G43620.3;AT1G43620.4;AT1G43620.5;AT1G43620.6;AT1G43620.7	AT1G43620.1	MA	NatA	Q9XIG1	Encodes a UDP-glucose:sterol-glucosyltransferase. Mutants produce pale greenish-brown seeds whose dormancy was slightly reduced protein_coding (UGT80B1) TRANSPARENT TESTA GLABROUS 15 (TTG15);TRANSPARENT TESTA 15 (TT15); (UGT80B1)
13.9976	14.9785	14.742	15.1927	15.2071	15.3729	AT1G43690.1	AT1G43690.1	AT1G43690.1	MA	NatA	Q8VYV0	ubiquitin interaction motif-containing protein;(source:Araport11) protein_coding
15.7761	16.6957	16.6711	17.2223	17.3453	17.2471	AT1G43850.1;AT1G43850.2	AT1G43850.1;AT1G43850.2	AT1G43850.1	MV	NatA	Q8W234	Encodes a transcriptional co-regulator of AGAMOUS, that functions with LEUNIG to repress AG in the outer floral whorls.SEU phase separates upon hyperosmotic stress to form nuclear condensates. SEU condensation is indispensable for osmotic stress tolerance, and loss of SEU dramatically compromises the expression of stress tolerance genes (PMID:36376475). protein_coding SEUSS (SEU) SEUSS (SEU)
14.5706	15.548	15.8095	16.8921	16.6895	13.6205	AT1G43860.1	AT1G43860.1;AT1G43860.2	AT1G43860.1	MS	NatA	Q9MAR2	sequence-specific DNA binding transcription factor;(source:Araport11) protein_coding
14.3894	17.0001	17.0008	16.2457	13.2947	16.2173	AT1G43890.1;AT1G43890.2;AT1G43890.3	AT1G43890.1;AT1G43890.2;AT1G43890.3	AT1G43890.1	MG	NatA	O23657	Ras-related small GTPase; affects stomatal development by regulating lipid droplet dynamics. Physically interacts with SEIPIN2/3, two orthologues of mammalian seipin, which function in the formation of lipid droplets. protein_coding RAB GTPASE HOMOLOG B18 (RAB18) LIPID DROPLETS AND STOMATA 1 (LDS1);RAB GTPASE HOMOLOG B18 (RAB18);ARABIDOPSIS RAB GTPASE HOMOLOG C1 (ATRAB-C1);ARABIDOPSIS RAB GTPASE …
15.7069	15.7078	15.4968	16.696	16.29	15.2962	AT1G44575.1;AT1G44575.3	AT1G44575.1;AT1G44575.2;AT1G44575.3	AT1G44575.1	MA	NatA	Q9XF91	Encoding PSII-S (CP22), a ubiquitous pigment-binding protein associated with photosystem II (PSII) of higher plants. Involved in nonphotochemical quenching rather than in photosynthesis. Mutant has a normal violaxanthin cycle but has a limited capacity of quenching singlet excited chlorophylls and is tolerant to lipid peroxidation. protein_coding NONPHOTOCHEMICAL QUENCHING 4 (NPQ4) (CP22);PHOTOSY…
20.1619	20.1994	20.0614	19.2651	18.6568	19.257	AT1G44790.1	AT1G44790.1	AT1G44790.1	MA	NatA	Q84QC1	ChaC-like family protein;(source:Araport11) protein_coding
19.0442	19.2553	19.0596	18.7183	18.3239	18.6373	AT1G44820.1	AT1G44820.1	AT1G44820.1	MA	NatA	Q9LPE9	Peptidase M20/M25/M40 family protein;(source:Araport11) protein_coding
14.5819	15.8262	16.134	16.5282	15.1525	16.7707	AT1G44835.1	AT1G44835.1;AT1G44835.2	AT1G44835.1	MG	NatA	Q8GXG9	YbaK/aminoacyl-tRNA synthetase-associated domain-containing protein;(source:Araport11) protein_coding
19.617	19.9034	19.389	19.5574	19.9021	20.2276	AT1G45145.1	AT1G45145.1	AT1G45145.1	MA	NatA	Q39241	encodes a cytosolic thioredoxin that reduces disulfide bridges of target proteins by the reversible formation of a disulfide bridge between two neighboring Cys residues present in the active site. Thioredoxins have been found to regulate a variety of biological reactions in prokaryotic and eukaryotic cells. protein_coding THIOREDOXIN H-TYPE 5 (TRX5) THIOREDOXIN H-TYPE 5 (TRX-H5);THIOREDOXIN H-TYP…
23.9156	24.1064	24.0833	24.0302	23.7686	23.907	AT1G47128.1	AT1G47128.1	AT1G47128.1	MG	NatA	P43297	Cysteine proteinase precursor-like protein/ dehydration stress-responsive gene (RD21). Has been shown to have peptide ligase activity and protease activity in vitro. RD21 is involved in immunity to the necrotrophic fungal pathogen Botrytis cinerea.Activity detected in root, leaf, flower and cell culture. protein_coding RESPONSIVE TO DEHYDRATION 21A (RD21A) RESPONSIVE TO DEHYDRATION 21A (RD21A);RE…
20.6595	20.1661	20.3529	20.9103	20.4963	20.8364	AT1G47200.1	AT1G47200.1	AT1G47200.1	MA	NatA	Q9C500	WPP family members contains an NE targeting domain. This domain, called the WPP domain after a highly conserved Trp-Pro-Pro motif, is necessary for NE targeting of WPP1. RNAi suppression of WPP2 resulted in reduced mitotic activity. protein_coding WPP DOMAIN PROTEIN 2 (WPP2) WPP DOMAIN PROTEIN 2 (WPP2)
18.9006	18.8224	18.9788	18.8519	19.296	18.125	AT1G47260.1	AT1G47260.1	AT1G47260.1	MG	NatA	Q9C6B3	Encodes mitochondrial gamma carbonic anhydrase. Component of the NADH dehydrogenase complex. protein_coding GAMMA CARBONIC ANHYDRASE 2 (GAMMA CA2) GAMMA CARBONIC ANHYDRASE 2 (GAMMA CA2); (APFI)
19.6542	19.6601	19.7343	19.8373	19.886	19.8446	AT1G47420.1	AT1G47420.1	AT1G47420.1	MG	NatA	Q9SX77	predicted to encode subunit 5 of mitochondrial complex II and to participate in the respiratory chain protein_coding SUCCINATE DEHYDROGENASE 5 (SDH5) SUCCINATE DEHYDROGENASE 5 (SDH5)
18.6325	18.6029	18.3936	18.099	18.3351	18.525	AT1G47490.1;AT1G47490.2	AT1G47490.1;AT1G47490.2;AT1G47500.1;AT1G47500.2	AT1G47490.1	MA	NatA	Q9SX79	RNA-binding protein 47C;(source:Araport11) protein_coding RNA-BINDING PROTEIN 47C (RBP47C) RNA-BINDING PROTEIN 47C (RBP47C);RNA-BINDING PROTEIN 47C (ATRBP47C)
18.2261	18.1485	18.6011	18.9847	18.6357	18.8781	AT1G47710.2	AT1G47710.1;AT1G47710.2	AT1G47710.2	MC	NatA	Q9S7T8	Inhibitor of pro-apoptotic proteases, which is involved in the regulation of the programmed cell death induction. protein_coding
21.771	21.9365	21.9335	22.3399	22.5166	22.2845	AT1G48030.1;AT1G48030.2;AT1G48030.3;AT1G48030.4;AT1G48030.5	AT1G48030.1;AT1G48030.2;AT1G48030.3;AT1G48030.4;AT1G48030.5	AT1G48030.1	MA	NatA	Q9M5K3	Encodes a mitochondrial lipoamide dehydrogenase whose expression is induced by light. protein_coding MITOCHONDRIAL LIPOAMIDE DEHYDROGENASE 1 (mtLPD1) MITOCHONDRIAL LIPOAMIDE DEHYDROGENASE 1 (mtLPD1)
21.0466	20.8179	21.1152	21.0346	20.9593	20.8152	AT1G48350.1	AT1G48350.1	AT1G48350.1	MT	NatA	Q9SX68	Member of the uL18 RNA-binding protein family. uL18 proteins share a short structurally conserved domain that binds the 5S rRNA and allow its incorporation into ribosomes. protein_coding EMBRYO DEFECTIVE 3105 (EMB3105) (UL18C);EMBRYO DEFECTIVE 3105 (EMB3105)
16.2512	16.0405	16.501	15.9158	15.7776	15.8115	AT1G48410.1;AT1G48410.2;AT1G48410.3	AT1G48410.1;AT1G48410.2;AT1G48410.3	AT1G48410.1	MV	NatA	O04379	Encodes an RNA Slicer that selectively recruits microRNAs and siRNAs. There is currently no evidence that AGO1 Slicer is in a high molecular weight RNA-induced silencing complex (RISC). Mutants are defective in post-transcriptional gene silencing and have pleiotropic developmental and morphological defects. Through its action on the regulation of ARF17 expression, the protein regulates genes invo…
14.1978	15.9414	15.8255	13.385	16.0003	13.8038	AT1G48430.1;AT1G48430.2	AT1G48430.1;AT1G48430.2;AT3G17770.1	AT1G48430.1	MV	NatA	F4HYF4	Dihydroxyacetone kinase;(source:Araport11) protein_coding
16.2494	17.4248	17.1263	16.4307	16.9077	16.5215	AT1G48520.1	AT1G48520.1	AT1G48520.1	MS	NatA	Q9FV81	Encodes Glu-tRNA(Gln) amidotransferase subunit B (from Genbank record AF239836). protein_coding GLU-ADT SUBUNIT B (GATB) GLU-ADT SUBUNIT B (GATB)
16.1621	17.1965	17.1589	17.0004	17.2488	17.0185	AT1G48600.2	AT1G48600.2	AT1G48600.2	MA	NatA	Q944H0	Encodes a phosphoethanolamine N-methyltransferase that catalyses the last two methylation steps of the three sequential methylations of phosphoethanolamine (PEA) that are required for the synthesis of phosphocholine (PCho) in plants. protein_coding PHOSPHOETHANOLAMINE N-METHYLTRANSFERASE (PMEAMT) PHOSPHOETHANOLAMINE N-METHYLTRANSFERASE (PMEAMT);PHOSPHOETHANOLAMINE METHYLTRANSFERASE2 (ATPMT2); (At…
20.6267	19.9458	20.1056	20.4049	20.2391	20.4677	AT1G48610.1	AT1G48610.1;AT1G48610.2	AT1G48610.1	MA	NatA	Q94AD1	AT hook motif-containing protein;(source:Araport11) protein_coding
16.5556	16.9704	16.5314	16.8957	16.903	17.7033	AT1G48750.1	AT1G48750.1	AT1G48750.1	MV	NatA	Q94AQ3	Bifunctional inhibitor/lipid-transfer protein/seed storage 2S albumin superfamily protein;(source:Araport11) protein_coding
17.3278	17.0253	16.7796	17.1818	17.5475	17.459	AT1G48850.1	AT1G48850.1	AT1G48850.1	MA	NatA	P57720	Flavoenzyme-encoding gene essential for embryo development. protein_coding EMBRYO DEFECTIVE 1144 (EMB1144) EMBRYO DEFECTIVE 1144 (EMB1144)
19.4483	18.8607	19.1312	19.5968	20.2146	19.8591	AT1G48920.1	AT1G48920.1	AT1G48920.1	MG	NatA	Q9FVQ1	Encodes ATNUC-L1 (NUCLEOLIN LIKE 1), the predominant form of the two nucleolin proteins found in Arabidopsis. This protein is involved in rRNA processing, ribosome biosynthesis, and vascular pattern formation. PARL1 localizes to the nucleolus and parl1 mutants accumulate elevated levels of the unspliced 35S pre-rRNA. parl1 mutants also have defects in cotyledon, leaf, sepal, and petal vein patter…
20.4465	20.3825	20.3993	20.653	20.9258	20.4896	AT1G49240.1;AT3G18780.2;AT3G18780.3	AT1G49240.1;AT2G42100.1;AT3G18780.1;AT3G18780.2;AT3G18780.3	AT1G49240.1	MA	NatA	Q96293	Member of a subclass of actins composed of ACT2 and ACT8. Its mRNA is strongly expressed in strongly expressed in leaves, roots, stems, flowers, pollen, and siliques. However, protein expression, assayed by a ACT8:GUS fusion reporter, is very low in pollen. protein_coding ACTIN 8 (ACT8) FRIZZY AND KINKED SHOOTS (FIZ1);ACTIN 8 (ACT8)
14.3525	15.1375	14.5611	15.9649	15.581	15.671	AT1G49720.1;AT1G49720.2;AT1G49720.3	AT1G49720.1;AT1G49720.2;AT1G49720.3;AT3G56850.1	AT1G49720.1	MG	NatA	Q9M7Q5	Identified as a protein that binds to abscisic acid response elements. May mediate transcriptional regulation of ABA responses. protein_coding ABSCISIC ACID RESPONSIVE ELEMENT-BINDING FACTOR 1 (ABF1) ABSCISIC ACID RESPONSIVE ELEMENT-BINDING FACTOR 1 (ABF1); (ATABF1)
18.8507	18.8251	18.7491	18.3797	17.9029	18.5597	AT1G49750.1	AT1G49750.1	AT1G49750.1	MA	NatA	Q9FXA1	Leucine-rich repeat (LRR) family protein;(source:Araport11) protein_coding
22.5531	22.4169	22.5035	22.4427	22.8334	22.563	AT1G49760.1;AT1G49760.2	AT1G49760.1;AT1G49760.2	AT1G49760.1	MA	NatA	Q9FXA2	polyadenylate-binding protein, putative / PABP, putative, similar to poly(A)-binding protein GB:AAF66825 GI:7673359 from (Nicotiana tabacum). Highly and ubiquitously expressed. Member of the class II PABP family. protein_coding POLY(A) BINDING PROTEIN 8 (PAB8) POLY(A) BINDING PROTEIN 8 (PAB8);POLY(A) BINDING PROTEIN 8 (PABP8)
15.3636	15.982	16.5783	16.8574	16.4716	16.7034	AT1G49950.1;AT1G49950.2;AT1G49950.3	AT1G49950.1;AT1G49950.2;AT1G49950.3	AT1G49950.1	MG	NatA	Q8VWK4	Encodes a telomeric DNA binding protein and Single Myb Histone (SMH) gene family member. In vitro, an N-terminal Myb domain enables it to interact with double-stranded telomeric repeats.Mutations in TRB1 and TRB3 enhance the lhp1 mutant phenotype. Triple mutants are more strongly affected than the respective double mutants with lhp1. TRB1 binds non-H3K27me3 target genes predominantly at the trans…
18.8342	19.0246	18.8797	18.777	19.0842	18.9973	AT1G49970.1	AT1G49970.1	AT1G49970.1	MA	NatA	Q9XJ35	Encodes a ClpP-related sequence. Though similar to ClpP proteins, this does not contains the highly conserved catalytic triad of Ser-type proteases (Ser-His-Asp). The name reflects nomenclature described in Adam et. al (2001). protein_coding CLP PROTEASE PROTEOLYTIC SUBUNIT 1 (CLPR1) CLP PROTEASE PROTEOLYTIC SUBUNIT 1 (CLPR1);NUCLEAR CLPP 5 (NCLPP5); (CLPR1);SUPPRESSOR OF VARIEGATION 2 (SVR2)
19.9776	19.6024	19.9716	19.9592	19.1885	20.0183	AT1G49975.1	AT1G49975.1	AT1G49975.1	MS	NatA	Q8LFL5	photosystem I reaction center subunit N;(source:Araport11) protein_coding
18.2298	18.0466	18.0391	18.0932	17.872	17.9763	AT1G50170.1;AT1G50170.2	AT1G50170.1;AT1G50170.2;AT1G50170.3	AT1G50170.1	MT	NatA	Q84JH7	encodes sirohydrochlorin ferrochelatase catalyzing the last step of the siroheme biosynthesis protein_coding SIROHYDROCHLORIN FERROCHELATASE B (SIRB) SIROHYDROCHLORIN FERROCHELATASE B (SIRB);SIROHYDROCHLORIN FERROCHELATASE B (ATSIRB)
20.53	21.1508	20.9645	21.112	21.5241	21.4281	AT1G50250.1	AT1G50250.1	AT1G50250.1	MA	NatA	Q39102	encodes an FTSH protease that is localized to the chloroplast. Involved in the D1 repair cycle of Photosystem II. FtsH1 and FtsH5 are interchangeable in thylakoid membranes. protein_coding FTSH PROTEASE 1 (FTSH1) FTSH PROTEASE 1 (FTSH1)
14.6565	16.7418	16.0031	15.6752	16.6007	15.7638	AT1G50450.1	AT1G50450.1	AT1G50450.1	MT	NatA	Q94BZ0	Dehydrogenase located in chloroplast. protein_coding
17.203	17.3363	16.3676	17.1547	16.7803	16.6407	AT1G50480.1	AT1G50480.1	AT1G50480.1	MS	NatA	Q9SPK5	10-formyltetrahydrofolate synthetase (THFS) mRNA, complete The mRNA is cell-to-cell mobile. protein_coding 10-FORMYLTETRAHYDROFOLATE SYNTHETASE (THFS) 10-FORMYLTETRAHYDROFOLATE SYNTHETASE (THFS)
14.2164	13.2497	13.9332	16.1189	15.3318	15.7221	AT1G50510.1	AT1G50510.1	AT1G50510.1	MA	NatA	Q84K35	5'-pseudouridine monophosphate Glycosylase (PUMY) that hydrolyzes 5'-pseudouridine monophosphate to uracil and ribose-5-phosphate. Acts together with the a pseudouridine kinase PUKI in the peroxisome to prevent toxic pseudouridine monophosphate accumulation. protein_coding PSEUDOURIDINE MONOPHOSPHATE GLYCOSYLASE (PUMY) PSEUDOURIDINE MONOPHOSPHATE GLYCOSYLASE (PUMY)
21.7576	21.8094	21.9227	22.0154	21.9118	21.9787	AT1G50900.1	AT1G50900.1	AT1G50900.1	MA	NatA	Q8VY88	Encodes GDC1 (Grana Deficient Chloroplast 1), an ankyrin domain containing protein required fro chloroplast thylakoid grana formation. The mRNA is cell-to-cell mobile. protein_coding GRANA DEFICIENT CHLOROPLAST 1 (GDC1) GRANA DEFICIENT CHLOROPLAST 1 (GDC1);LHCP TRANSLOCATION DEFECT (LTD)
13.8348	14.9328	14.63	13.1943	14.5058	12.4065	AT1G50920.1	AT1G50920.1	AT1G50920.1	MV	NatA	Q9C6I8	Putative GTPase involved in HA - and ABA-mediated signaling pathways, particularly during defense respnses to pathogens. Has paralog NOG1-2. protein_coding (NOG1-1) (NOG1-1)
17.0386	17.8124	17.7529	18.2297	18.4323	17.9122	AT1G50940.1	AT1G50940.1	AT1G50940.1	MT	NatA	Q9C6I6	Encodes the electron transfer flavoprotein ETF alpha, a putative subunit of the mitochondrial electron transfer flavoprotein complex (ETF beta is At5g43430.1) in Arabidopsis. Mutations of the ETF beta gene results in accelerated senescence and early death compared to wild-type during extended darkness. protein_coding ELECTRON TRANSFER FLAVOPROTEIN ALPHA (ETFALPHA) ELECTRON TRANSFER FLAVOPROTEIN A…
17.5096	17.8097	17.8631	16.6897	15.8018	16.7387	AT1G51100.1	AT1G51100.1	AT1G51100.1	MA	NatA	Q9C685	Chloroplast NADH dehydrogenase assembly protein. Mutants are defective in the accumulation of subcomplex A. protein_coding CHLORORESPIRATORY REDUCTION 41 (CRR41) CHLORORESPIRATORY REDUCTION 41 (CRR41)
15.7753	15.904	15.9081	15.0385	15.02	12.1176	AT1G51110.1	AT1G51110.1	AT1G51110.1	MV	NatA	Q8LAP6	PAP/fibrillin (ECM1) localized to chloroplasts; involved in structural activity. protein_coding FIBRILLIN10 (FBN10) FIBRILLIN10 (FBN10)
19.2629	18.943	18.9621	18.6937	18.7194	18.925	AT1G51360.1	AT1G51360.1	AT1G51360.1	MS	NatA	Q9SYD8	Involved in defense against fungal pathogens and located in cytosol. protein_coding DIMERIC A/B BARREL DOMAINS-PROTEIN 1 (DABB1) DIMERIC A/B BARREL DOMAINS-PROTEIN 1 (DABB1);DIMERIC A/B BARREL DOMAINS-PROTEIN 1 (ATDABB1)
21.9918	21.7941	22.2958	22.9031	22.6467	22.2476	AT1G51400.1	AT1G51400.1	AT1G51400.1	MA	NatA	Q9SYE2	Photosystem II 5 kD protein;(source:Araport11) protein_coding
18.556	18.0771	18.4573	18.1979	18.5487	18.1259	AT1G51510.1	AT1G51510.1	AT1G51510.1	MA	NatA	F4I9J7	This gene is predicted to encode a protein involved in the exon junction complex. Though there is a predicted RNA binding motif, in the Drosophila ortholog (33% identity), this motif mediates interactions with Mago and is not available for RNA binding. The Arabidopsis Y14 protein appears to be predominantly nucleolar, but there is also some evidence for its presence in the cytoplasm. protein_codi…
13.8969	15.4421	15.2056	15.4691	13.8965	14.304	AT1G51590.1;AT1G51590.2;AT3G21160.1;AT3G21160.2	AT1G51590.1;AT1G51590.2;AT3G21160.1;AT3G21160.2	AT1G51590.1	MA	NatA	Q9C512	Encodes an alpha-mannosidase I enzyme responsible for N-glycan maturation. protein_coding ALPHA-MANNOSIDASE 1 (MNS1) ALPHA-MANNOSIDASE IB (MANIB);ALPHA-MANNOSIDASE 1 (MNS1)
16.6635	16.9015	16.8895	16.5347	16.4803	16.7775	AT1G51650.1	AT1G51650.1	AT1G51650.1	MA	NatA	Q96253	ATP synthase epsilon chain;(source:Araport11) protein_coding
17.8453	17.7981	17.7642	17.6663	18.1786	17.4155	AT1G51680.1;AT1G51680.3	AT1G51680.1;AT1G51680.2;AT1G51680.3	AT1G51680.1	MA	NatA	Q42524	encodes an isoform of 4-coumarate:CoA ligase (4CL), which is involved in the last step of the general phenylpropanoid pathway. In addition to 4-coumarate, it also converts ferulate. The catalytic efficiency was in the following (descending) order: p-coumaric acid, ferulic acid, caffeic acid and 5-OH-ferulic acid. At4CL1 was unable to use sinapic acid as substrate. protein_coding 4-COUMARATE:COA L…
16.9944	17.5803	17.4307	16.6823	18.3145	16.6192	AT1G51730.1	AT1G51730.1	AT1G51730.1	MT	NatA	Q9C8I1	Ubiquitin-conjugating enzyme family protein;(source:Araport11) protein_coding
17.4803	16.3552	16.7748	15.869	15.6007	14.9949	AT1G52000.1;AT1G52000.2	AT1G52000.1;AT1G52000.2	AT1G52000.1	MS	NatA	Q9ZU23	Mannose-binding lectin superfamily protein;(source:Araport11) protein_coding
14.9918	13.8823	14.2064	13.5719	13.7118	13.0137	AT1G52040.1	AT1G52040.1	AT1G52040.1	MS	NatA	Q9SAV0	Encodes myrosinase-binding protein expressed in flowers. protein_coding MYROSINASE-BINDING PROTEIN 1 (MBP1) MYROSINASE-BINDING PROTEIN 1 (MBP1); (ATMBP)
13.557	14.2238	14.5071	14.3837	14.771	12.8547	AT1G52220.1;AT1G52220.2;AT1G52220.3	AT1G52220.1;AT1G52220.2;AT1G52220.3	AT1G52220.1	MA	NatA	Q9M812	Thylakoid membrane localized protein that interacts with other CURT family proteins. Oligomerization is associated with grana thylakoid curavature. protein_coding CURVATURE THYLAKOID 1C (CURT1C) CURVATURE THYLAKOID 1C (CURT1C)
20.916	19.4937	20.4112	19.9911	20.1431	19.1307	AT1G52230.1;AT3G16140.1	AT1G52230.1;AT3G16140.1	AT1G52230.1	MA	NatA	Q9SUI6	Phosphorylation of this protein is dependent on calcium. The mRNA is cell-to-cell mobile. protein_coding PHOTOSYSTEM I SUBUNIT H2 (PSAH2) (PSI-H);PHOTOSYSTEM I SUBUNIT H2 (PSAH2);PHOTOSYSTEM I SUBUNIT H-2 (PSAH-2)
15.2754	15.4639	14.9105	15.4233	15.3654	15.3399	AT1G52340.1	AT1G52340.1	AT1G52340.1	MS	NatA	Q9C826	Encodes a cytosolic short-chain dehydrogenase/reductase involved in the conversion of xanthoxin to ABA-aldehyde during ABA biosynthesis. Mutants are insensitive to sucrose and glucose. protein_coding ABA DEFICIENT 2 (ABA2) SHORT-CHAIN DEHYDROGENASE/REDUCTASE 1 (ATSDR1);ARABIDOPSIS THALIANA ABA DEFICIENT 2 (ATABA2);SHORT-CHAIN DEHYDROGENASE REDUCTASE 1 (SDR1);IMPAIRED SUCROSE INDUCTION 4 (ISI4);SU…
19.708	19.0302	19.2158	19.7204	19.4677	19.6478	AT1G52380.1;AT1G52380.2;AT1G52380.3;AT1G52380.4	AT1G52380.1;AT1G52380.2;AT1G52380.3;AT1G52380.4	AT1G52380.1	MG	NatA	Q9C829	NUP50 (Nucleoporin 50 kDa) protein;(source:Araport11) protein_coding
19.7996	18.2134	18.0185	16.6887	16.5319	16.1521	AT1G52400.1;AT1G52400.3	AT1G52400.1;AT1G52400.3	AT1G52400.1	MV	NatA	Q9SE50	encodes a member of glycosyl hydrolase family 1, located in inducible ER bodies which were formed after wounding, required in inducible ER body formation The mRNA is cell-to-cell mobile. protein_coding BETA GLUCOSIDASE 18 (BGLU18) BETA GLUCOSIDASE 18 (BGLU18);A. THALIANA BETA-GLUCOSIDASE 1 (ATBG1);BETA-GLUCOSIDASE HOMOLOG 1 (BGL1)
16.6756	17.1118	17.1974	16.9325	16.6769	17.0155	AT1G52510.1	AT1G52510.1	AT1G52510.1	MS	NatA	Q8VZ57	Hydrolase superfamily protein located in chloroplast. protein_coding
19.0333	19.3568	19.2537	19.5771	19.6665	19.4717	AT1G52510.2	AT1G52510.1;AT1G52510.2	AT1G52510.2	MS	NatA	Q8VZ57	Hydrolase superfamily protein located in chloroplast. protein_coding
21.2478	20.8092	20.892	21.0386	21.4914	21.6449	AT1G52740.1	AT1G52740.1;AT2G38810.1;AT2G38810.2;AT2G38810.3;AT2G38810.4;AT3G54560.1;AT3G54560.2;AT4G13570.1;AT4G13570.2	AT1G52740.1	MS	NatA	Q9C944	Encodes HTA9, a histone H2A protein. Loss of all H2A.Z (triple mutant with HTA8 and HTA11) results in a reduction in DNA methylation of transposons but not that of genes. Loss of H2A.Z causes misregulation of many genes involved in the response to developmental and environmental cues, and that these genes tend to have high levels of gene-body H2A.Z. protein_coding HISTONE H2A PROTEIN 9 (HTA9) HIS…
14.9766	14.3145	14.209	14.4976	15.0985	14.9602	AT1G52930.1	AT1G52930.1	AT1G52930.1	MG	NatA	Q9C928	Encodes one of two Arabidopsis orthologs of yeast BRX1, a protein involved in maturation of the large ribosomal subunit. The proteins are mainly localized in nucleolus. Mutant plants are affected in pre-rRNA processing. protein_coding ARABIDOPSIS HOMOLOGUE OF YEAST BRX1 2 (ATBRX1-2) ARABIDOPSIS HOMOLOGUE OF YEAST BRX1 2 (ATBRX1-2)
16.7015	17.064	17.3346	17.5483	17.3502	17.7537	AT1G53030.1	AT1G53030.1;AT3G15352.1;AT3G15352.2;AT3G15352.4	AT1G53030.1	MS	NatA	Q94FT1	encodes a copper chaperone, can functional complements the yeast COX17 null mutant. May play a role in the delivery of copper to mitochondria. Expressed in roots and thus may also play a role in copper transport in the roots. protein_coding
17.2467	17.5325	17.4711	17.5946	17.7027	17.6902	AT1G53280.1	AT1G53280.1	AT1G53280.1	MA	NatA	Q9MAH3	Encodes a homolog of animal DJ-1 superfamily protein. In the A. thaliana genome, three genes encoding close homologs of human DJ-1 were identified AT3G14990 (DJ1A), AT1G53280 (DJ1B) and AT4G34020 (DJ1C). Among the three homologs, DJ1C is essential for chloroplast development and viability. It exhibits glyoxalase activity towards glyoxal and methylglyoxal. protein_coding DJ-1 HOMOLOG B (DJ1B) (DJ-…
13.7124	15.9192	15.73	15.0944	15.1791	15.4554	AT1G53310.1;AT1G53310.2;AT1G53310.3	AT1G53310.1;AT1G53310.2;AT1G53310.3;AT3G14940.1;AT3G14940.2	AT1G53310.1	MA	NatA	Q9MAH0	Encodes one of four Arabidopsis phosphoenolpyruvate carboxylase proteins.Plays an important role in carbon and nitrogen metabolism. protein_coding PHOSPHOENOLPYRUVATE CARBOXYLASE 1 (PPC1) PHOSPHOENOLPYRUVATE CARBOXYLASE 1 (PPC1); (ATPEPC1);PEP(PHOSPHOENOLPYRUVATE) CARBOXYLASE 1 (PEPC1);PHOSPHOENOLPYRUVATE CARBOXYLASE 1 (ATPPC1)
15.3798	16.3532	16.794	16.6783	16.8485	17.0765	AT1G53430.2	AT1G53430.1;AT1G53430.2	AT1G53430.2	MA	NatA	F4HRH4	Probable LRR receptor-like ser/thr-protein kinase; Commonly-enriched candidate LPS-interacting PM-associated proteins for both LPS chemotypes subsequent to the polymyxin B affinity chromatography strategy. protein_coding NEMATODE-INDUCED LRR-RLK 2 (NILR2) NEMATODE-INDUCED LRR-RLK 2 (NILR2)
20.7188	20.8183	20.811	20.7521	20.4876	20.6691	AT1G53580.1;AT1G53580.2	AT1G53580.1;AT1G53580.2	AT1G53580.1	MV	NatA	Q9C8L4	Mononuclear Fe(II)-containing member of the b-lactamase fold superfamily. ETHE1 is homodimeric in solution, exhibits low-level esterase activity, and specifically binds a single Fe(II) atom in the active site. protein_coding GLYOXALASE II 3 (GLY3) ETHYLMALONIC ENCEPHALOPATHY PROTEIN1 (ETHE1);GLYOXALASE 2-3 (GLX2-3);ETHE1-LIKE (ETHE1);GLYOXALASE II 3 (GLY3)
16.2032	16.892	16.9946	16.8633	16.6885	17.072	AT1G53670.1;AT1G53670.2	AT1G53670.1;AT1G53670.2	AT1G53670.1	MA	NatA	Q9C8M2	1-Cys methionine sulfoxide reductase. protein_coding METHIONINE SULFOXIDE REDUCTASE B 1 (MSRB1) METHIONINE SULFOXIDE REDUCTASE B 1 (MSRB1); (ATMSRB1)
15.7671	17.0666	17.0178	16.2956	16.7585	15.9653	AT1G53750.1	AT1G53750.1	AT1G53750.1	MV	NatA	Q9SSB5	26S proteasome AAA-ATPase subunit RPT1a (RPT1a) mRNA, protein_coding REGULATORY PARTICLE TRIPLE-A 1A (RPT1A) REGULATORY PARTICLE TRIPLE-A 1A (RPT1A)
13.5923	15.7068	15.96	16.0834	16.0739	16.0521	AT1G54090.1	AT1G54090.1	AT1G54090.1	MA	NatA	Q9SYG5	A member of EXO70 gene family, putative exocyst subunits, conserved in land plants. Arabidopsis thaliana contains 23 putative EXO70 genes, which can be classified into eight clusters on the phylogenetic tree. protein_coding EXOCYST SUBUNIT EXO70 FAMILY PROTEIN D2 (EXO70D2) EXOCYST SUBUNIT EXO70 FAMILY PROTEIN D2 (EXO70D2);EXOCYST SUBUNIT EXO70 FAMILY PROTEIN D2 (ATEXO70D2)
13.1323	15.2709	15.2722	13.7514	14.0958	14.4624	AT1G54140.1	AT1G54140.1	AT1G54140.1	MA	NatA	Q9SYH2	putative TATA binding protein associated factor 21kDa protein_coding TATA BINDING PROTEIN ASSOCIATED FACTOR 21KDA SUBUNIT (TAFII21) TBP-ASSOCIATED FACTOR 9 (TAF9);TATA BINDING PROTEIN ASSOCIATED FACTOR 21KDA SUBUNIT (TAFII21)
18.2384	18.4183	18.48	18.8112	18.9215	18.5738	AT1G54220.1;AT1G54220.2	AT1G54220.1;AT1G54220.2	AT1G54220.1	MA	NatA	Q5M729	Encodes a subunit of the mitochondrial pyruvate dehydrogenase complex. protein_coding MITOCHONDRIAL PYRUVATE DEHYDROGENASE SUBUNIT 2-3 (MTE2-3) MITOCHONDRIAL PYRUVATE DEHYDROGENASE SUBUNIT 2-3 (MTE2-3)
17.9375	17.5541	16.6353	18.0615	17.4627	17.9637	AT1G54290.1;AT4G27130.1;AT5G54760.1;AT5G54760.2;AT5G54760.3;AT5G54760.4	AT1G54290.1;AT4G27130.1;AT5G54760.1;AT5G54760.2;AT5G54760.3;AT5G54760.4	AT1G54290.1	MS	NatA	Q94JV4	Translation initiation factor SUI1 family protein;(source:Araport11) protein_coding
20.3102	20.1435	20.2042	20.4261	20.5793	20.3857	AT1G54410.1	AT1G54410.1	AT1G54410.1	MA	NatA	Q9SLJ2	Encodes a KS-type dehydrin can reduce the formation of reactive oxygen species (ROS) from Cu. protein_coding DEHYDRIN 11KDA (HIRD11) (ATHIRD11);DEHYDRIN 11KDA (HIRD11)
14.4974	14.4211	14.7194	15.4481	15.854	15.5646	AT1G54460.1	AT1G54460.1	AT1G54460.1	MG	NatA	Q9ASW8	TPX2 (targeting protein for Xklp2) protein family;(source:Araport11) protein_coding
19.611	19.4496	19.6285	19.7845	19.8028	19.757	AT1G54500.1	AT1G54500.1	AT1G54500.1	MA	NatA	Q9SLI4	RBD1 is a thylakoid membrane-bound iron-binding protein that is required for the proper assembly of photosystem II in Arabidopsis. It is found in all oxygenic photoautotrophic organisms (plants, algae and cyanobacteria). protein_coding
15.0972	15.8984	16.0141	14.9717	15.1494	14.961	AT1G54520.1	AT1G54520.1	AT1G54520.1	MA	NatA	Q8RWI0	FLAP1 is a chloroplast membrane protein of unknown function. When grown in variable light mutants have reduced chloroplast number and size. NPQ is increased relative to wild type under low light. protein_coding FLUCTUATING-LIGHT- ACCLIMATION PROTEIN1 (FLAP1) FLUCTUATING-LIGHT- ACCLIMATION PROTEIN1 (FLAP1)
22.7059	22.4863	22.5308	23.3497	22.9415	23.1885	AT1G54580.1;AT1G54630.1;AT1G54630.2	AT1G54580.1;AT1G54630.1;AT1G54630.2	AT1G54580.1	MA	NatA	P25701	encodes an acyl carrier protein expressed in leaves, roots, and dry seeds. Gene expression is not regulated by light but downregulated by starvation and upregulated by increased level of exogenous sucrose. The mRNA is cell-to-cell mobile. protein_coding ACYL CARRIER PROTEIN 2 (ACP2) ACYL CARRIER PROTEIN 2 (ACP2); (ATACP2)
16.7312	16.6633	16.9224	16.7854	17.0533	16.6377	AT1G55150.1	AT1G55150.1	AT1G55150.1	MS	NatA	Q9C718	DEA(D/H)-box RNA helicase family protein;(source:Araport11) protein_coding RNA HELICASE 20 (RH20) (ATRH20);RNA HELICASE 20 (RH20)
15.2769	16.2128	16.3838	17.2272	17.2763	16.6907	AT1G55160.3	AT1G55160.2;AT1G55160.3	AT1G55160.3	MS	NatA	Q9C542	WAS/WASL-interacting family protein;(source:Araport11) protein_coding
18.8385	18.1646	18.5526	18.013	17.1313	18.0497	AT1G55210.1;AT1G55210.2	AT1G55210.1;AT1G55210.2	AT1G55210.1	MA	NatA	Q9C891	Disease resistance-responsive (dirigent-like protein) family protein;(source:Araport11) protein_coding
15.1786	16.1874	16.4318	17.1714	16.3292	16.8758	AT1G55265.1	AT1G55265.1	AT1G55265.1	MA	NatA	Q8LEJ7	DUF538 family protein, putative (Protein of unknown function, DUF538);(source:Araport11) protein_coding
14.164	17.9364	17.6853	17.1277	17.9472	13.2224	AT1G55450.1;AT1G55450.2	AT1G55450.1;AT1G55450.2	AT1G55450.1	MA	NatA	Q9ZVU4	S-adenosyl-L-methionine-dependent methyltransferases superfamily protein;(source:Araport11) protein_coding
21.1207	20.2306	20.6084	20.2696	20.025	20.536	AT1G55480.1	AT1G55480.1	AT1G55480.1	MS	NatA	Q94BS2	Encodes a member of a novel plant protein family containing a PDZ, a K-box, and a TPR motif. mRNA but not protein levels decrease after wounding. ZKT is phosphorylated at Thr and Ser residues after wounding. The mRNA is cell-to-cell mobile. protein_coding PROTEIN CONTAINING PDZ DOMAIN, A K-BOX DOMAIN, AND A TPR REGION (ZKT) (MET1);PROTEIN CONTAINING PDZ DOMAIN, A K-BOX DOMAIN, AND A TPR REGION (Z…
24.397	24.3902	24.4352	24.5901	24.7354	24.4395	AT1G55490.1;AT1G55490.2;AT1G55490.3;AT1G55490.4;AT1G55490.5	AT1G55490.1;AT1G55490.2;AT1G55490.3;AT1G55490.4;AT1G55490.5	AT1G55490.1	MA	NatA	P21240	encodes the beta subunit of the chloroplast chaperonin 60, a homologue of bacterial GroEL. Mutants in this gene develops lesions on its leaves, expresses systemic acquired resistance (SAR) and develops accelerated cell death to heat shock stress. The protein has molecular chaperone activity for suppressing protein aggregation in vitro. protein_coding CHAPERONIN 60 BETA (CPN60B) LESION INITIATION …
15.7051	13.8474	13.2721	14.8537	14.8463	13.0553	AT1G55500.2;AT1G55500.3;AT1G55500.4;AT1G55500.5	AT1G55500.2;AT1G55500.3;AT1G55500.4;AT1G55500.5	AT1G55500.2	MS	NatA	Q94A30	YTHDF protein which togeteher with ECT2 and ECT3 is involved in cell proliferation during plant organogenesis. protein_coding EVOLUTIONARILY CONSERVED C-TERMINAL REGION 4 (ECT4) EVOLUTIONARILY CONSERVED C-TERMINAL REGION 4 (ECT4)
13.7966	15.0804	15.8058	16.0421	16.6043	15.8577	AT1G55540.1;AT1G55540.2	AT1G55540.1;AT1G55540.2	AT1G55540.1	MS	NatA	F4I1T7	Nuclear pore complex protein;(source:Araport11) protein_coding LONO 1 (LNO1) EMBRYO DEFECTIVE 1011 (emb1011);LONO 1 (LNO1)
17.8182	17.1997	17.8177	17.7084	18.8322	16.9331	AT1G55670.1	AT1G55670.1	AT1G55670.1	MA	NatA	Q9S7N7	Encodes subunit G of photosystem I, an 11-kDa membrane protein that plays an important role in electron transport between plastocyanin and PSI and is involved in the stability of the PSI complex. PSI-G subunit is bound to PSI-B and is in contact with Lhca1. The protein inserts into thylakoids by a direct or "spontaneous" pathway that does not involve the activities of any known chloroplast protei…
16.1836	16.2533	16.225	16.4682	15.7781	15.902	AT1G55750.1;AT1G55750.2;AT1G55750.3;AT1G55750.4;AT1G55750.5;AT1G55750.6	AT1G55750.1;AT1G55750.2;AT1G55750.3;AT1G55750.4;AT1G55750.5;AT1G55750.6	AT1G55750.1	MA	NatA	Q3ECP0	BSD domain (BTF2-like transcription factors, Synapse-associated proteins and DOS2-like proteins);(source:Araport11) protein_coding
14.8572	15.0454	13.2679	15.4607	15.2756	15.5414	AT1G55820.1	AT1G55820.1	AT1G55820.1	MS	NatA	A4FVR1	lysine-specific demethylase, putative (DUF1296);(source:Araport11) protein_coding
14.6176	16.2239	15.4037	16.0473	16.0499	14.2579	AT1G55830.1	AT1G55830.1;AT1G55830.2	AT1G55830.1	MC	NatA	F4I1X9	Potential retriever-interacting protein; required for root and root hair growth. protein_coding (CCDC22) (CCDC22)
17.293	17.8136	17.6003	16.936	16.4152	17.0676	AT1G56050.1	AT1G56050.1	AT1G56050.1	MA	NatA	F4I3J0	GTP-binding protein-like protein;(source:Araport11) protein_coding (ENGD-2) (ENGD-2)
22.075	21.7835	21.8572	21.2714	21.6927	21.5048	AT1G56070.1;AT1G56070.2;AT1G56070.3	AT1G56070.1;AT1G56070.2;AT1G56070.3	AT1G56070.1	MV	NatA	Q9ASR1	encodes a translation elongation factor 2-like protein that is involved in cold-induced translation. Mutations in this gene specifically blocks low temperature-induced transcription of cold-responsive genes but induces the expression of CBF genes and mutants carrying the recessive mutations fail to acclimate to cold and is freezing sensitive. protein_coding LOW EXPRESSION OF OSMOTICALLY RESPONSIV…
14.8047	15.5426	14.4982	13.4794	15.4214	13.6595	AT1G56110.1	AT1G56110.1	AT1G56110.1	MA	NatA	Q9SGT7	NOP56-like protein protein_coding HOMOLOG OF NUCLEOLAR PROTEIN NOP56 (NOP56) HOMOLOG OF NUCLEOLAR PROTEIN NOP56 (NOP56)
22.785	23.126	23.2144	23.4666	23.1056	23.24	AT1G56190.2	AT1G56190.1;AT1G56190.2	AT1G56190.2	MA	NatA	P50318	One of a pair of plastid localized phosphoglycerate kinases involved in galactolipid biosynthesis. Functions redundantly with AT3g12780 (PGK1) in the chloroplast in the biosynthesis of thylakoid membrane galactolipids. Double mutants are photosynthetically incompetent, plants are albino and seedling lethal. protein_coding (CPGK2) (PGKP2); (PGK2); (CPGK2)
17.3002	18.2474	18.213	17.4579	17.6168	17.2638	AT1G56200.1;AT1G56200.2	AT1G56200.1;AT1G56200.2	AT1G56200.1	MA	NatA	Q9C7J5	Encodes a chloroplast localized protein that is essential for chloroplast development. protein_coding EMBRYO DEFECTIVE 1303 (emb1303) EMBRYO DEFECTIVE 1303 (emb1303);GLUCOSE SENSITIVE MUTANT 3 (GSM3)
16.821	17.0783	17.3446	18.2931	17.9746	17.7906	AT1G56220.1	AT1G56220.1;AT1G56220.2;AT1G56220.3;AT1G56220.4;AT1G56220.5	AT1G56220.1	MG	NatA	Q9C7J7	Dormancy/auxin associated family protein;(source:Araport11) protein_coding
19.6963	18.6981	19.4654	18.3595	20.2617	18.8065	AT1G56340.1;AT1G56340.2	AT1G56340.1;AT1G56340.2	AT1G56340.1	MA	NatA	O04151	Encodes one of three Arabidopsis calreticulins. In CRT-deficient mouse fibroblasts, this protein restores ER Ca2+ levels. Post-transcriptionally regulates together with CRT2 VAMP721/722 levels under ER stress. Loss-of-function results in activation of the ethylene signaling pathway, reduced susceptibility to Verticillium longisporum. protein_coding CALRETICULIN 1A (CRT1a) (AtCRT1a);CALRETICULIN 1…
17.3785	17.4179	17.2795	17.0721	17.2097	17.3532	AT1G56410.1	AT1G56410.1	AT1G56410.1	MA	NatA	Q9C7X7	encodes a heat shock protein whose gene expression is induced by heat and dehydration. protein_coding EARLY-RESPONSIVE TO DEHYDRATION 2 (ERD2) EAT SHOCK 70 KDA PROTEIN 18 (HSP70-18);EARLY-RESPONSIVE TO DEHYDRATION 2 (ERD2);HEAT SHOCK PROTEIN 70T-1 (HSP70T-1)
14	14.8176	15.543	15.6663	15.1957	15.357	AT1G56420.1	AT1G56420.1	AT1G56420.1	MS	NatA	Q9C7X6	antigenic heat-stable protein;(source:Araport11) protein_coding
13.9029	14.4235	12.8458	15.2351	15.8759	15.3871	AT1G56440.1	AT1G56440.1	AT1G56440.1	MA	NatA	Q5XF05	Encodes one of the 36 carboxylate clamp (CC)-tetratricopeptide repeat (TPR) proteins (Prasad 2010, Pubmed ID: 20856808) with potential to interact with Hsp90/Hsp70 as co-chaperones. protein_coding TETRATRICOPEPTIDE REPEAT 5 (TPR5) TETRATRICOPEPTIDE REPEAT 5 (TPR5);SPAGHETTI (SPAG)
14.4291	15.4697	16.0945	16.2248	16.9306	16.5311	AT1G56440.2	AT1G56440.2	AT1G56440.2	MA	NatA	Q5XF05	Encodes one of the 36 carboxylate clamp (CC)-tetratricopeptide repeat (TPR) proteins (Prasad 2010, Pubmed ID: 20856808) with potential to interact with Hsp90/Hsp70 as co-chaperones. protein_coding TETRATRICOPEPTIDE REPEAT 5 (TPR5) TETRATRICOPEPTIDE REPEAT 5 (TPR5);SPAGHETTI (SPAG)
14.489	16.266	15.9963	16.3192	15.1356	16.6789	AT1G56450.1	AT1G56450.1	AT1G56450.1	MT	NatA	Q7DLR9	20S proteasome beta subunit PBG1 (PBG1) mRNA, complete cds protein_coding 20S PROTEASOME BETA SUBUNIT G1 (PBG1) 20S PROTEASOME BETA SUBUNIT G1 (PBG1); (MUD1)
20.9219	20.6734	20.7878	20.4403	20.6419	20.3775	AT1G56500.1	AT1G56500.1;AT1G56500.2	AT1G56500.1	MA	NatA	Q8VZ10	Encodes a thylakoid membrane protein with thioredoxin-like and beta-propeller domains located in the lumen and a haloacid-dehalogenase domain exposed to the chloroplast stroma. The protein's role may be to prevent formation of a slowly reversible form of antenna quenching, thereby maintaining the efficiency of light harvesting. The mRNA is cell-to-cell mobile. protein_coding SUPPRESSOR OF QUENCHI…
14.3995	16.0858	15.7779	14.454	15.4357	14.0359	AT1G56560.1	AT1G56560.1	AT1G56560.1	MS	NatA	Q9FXA8	A/N-InvA is a neutral invertase that breaks sucrose down into fructose and glucose. It is member of the larger family of alkaline/neutral invertases (GH100). GFP-tagged A/N-InvA localizes to the mitochondria. atinva mutants have reduced root growth, reduced invertase activity, and increased expression of antioxidant genes under basal conditions. The levels of A/N-InvA transcripts rise in response…
18.6503	18.2866	18.3905	18.6494	17.712	18.6593	AT1G56580.1	AT1G56580.1	AT1G56580.1	MG	NatA	Q9FXB0	Encodes SMALLER WITH VARIABLE BRANCHES (SVB), a protein with a conserved domain of unknown function (DUF538). The trichomes of the SVB mutants are smaller and exhibit branches of variable length and number. ABA responsive trichome formation regulator. protein_coding SMALLER WITH VARIABLE BRANCHES (SVB) SMALLER WITH VARIABLE BRANCHES (SVB)
15.5625	14.2137	14.1735	14.2119	13.9353	14.6017	AT1G56700.1;AT1G56700.2;AT1G56700.4	AT1G56700.1;AT1G56700.2;AT1G56700.4	AT1G56700.1	MG	NatA	Q9FXC0	Peptidase C15, pyroglutamyl peptidase I-like protein;(source:Araport11) protein_coding
18.6178	18.6937	18.5357	18.4682	18.5325	18.2843	AT1G57720.1;AT1G57720.2	AT1G09640.1;AT1G57720.1;AT1G57720.2	AT1G57720.1	MA	NatA	Q9FVT2	Translation elongation factor EF1B, gamma chain;(source:Araport11) protein_coding
18.9928	19.7035	19.4924	18.8667	20.2996	19.5681	AT1G57770.1	AT1G57770.1	AT1G57770.1	MA	NatA	Q9FVR9	Oxidoreductase located in the chloroplast. protein_coding
15.8084	15.3493	14.8739	13.8221	14.3049	13.9698	AT1G57830.1	AT1G57830.1	AT1G57830.1	MT	NatA	Q9FVS4	Toll-Interleukin-Resistance (TIR) domain family protein;(source:Araport11) protein_coding
17.1156	17.3448	17.1058	15.8417	16.1784	15.9221	AT1G58080.1	AT1G58080.1	AT1G58080.1	MS	NatA	Q9S762	ATP phosphoribosyl transferase, catalyses first step of histidine biosynthesis protein_coding ATP PHOSPHORIBOSYL TRANSFERASE 1 (ATP-PRT1) ATP PHOSPHORIBOSYL TRANSFERASE 1 (ATP-PRT1);ATP PHOSPHORIBOSYL TRANSFERASE 1 (ATATP-PRT1); (HISN1A)
15.5016	17.1714	17.0682	17.191	17.2394	17.077	AT1G58290.1	AT1G58290.1	AT1G58290.1	MA	NatA	P42804	Encodes a protein with glutamyl-tRNA reductase (GluTR) activity, catalyzing the NADPH-dependent reduction of Glu-tRNA(Glu) to glutamate 1-semialdehyde (GSA) with the release of free tRNA(Glu). It is involved in the early steps of chlorophyll biosynthesis. protein_coding (HEMA1) ARABIDOPSIS THALIANA HEMA 1 (AtHEMA1);GLUTAMYL-TRNA REDUCTASE (GLUTR); (HEMA1)
18.0907	18.213	18.1243	17.4071	16.7736	17.3276	AT1G59700.1	AT1G59700.1	AT1G59700.1	MG	NatA	Q9XIF8	Encodes glutathione transferase belonging to the tau class of GSTs. Naming convention according to Wagner et al. (2002). The mRNA is cell-to-cell mobile. protein_coding GLUTATHIONE S-TRANSFERASE TAU 16 (GSTU16) GLUTATHIONE S-TRANSFERASE TAU 16 (ATGSTU16);GLUTATHIONE S-TRANSFERASE TAU 16 (GSTU16)
18.2851	18.7019	18.6497	18.8274	18.8372	18.5901	AT1G59900.1	AT1G59900.1;AT1G59900.2	AT1G59900.1	MA	NatA	P52901	encodes the e1 alpha subunit of the pyruvate dehydrogenase complex (PDC) The mRNA is cell-to-cell mobile. protein_coding PYRUVATE DEHYDROGENASE COMPLEX E1 ALPHA SUBUNIT (E1 ALPHA) PYRUVATE DEHYDROGENASE COMPLEX E1 ALPHA SUBUNIT (AT-E1 ALPHA);PYRUVATE DEHYDROGENASE COMPLEX E1 ALPHA SUBUNIT (E1 ALPHA);IAR4-LIKE (IAR4L)
15.2822	15.7334	15.0902	15.0645	15.7595	15.3353	AT1G59910.1	AT1G59910.1	AT1G59910.1	MS	NatA	Q9XIE0	Member of family of cytoskeletal-interacting proteins which have the ability to stimulate actin nucleation and barbed-end capping through the combined activity of conserved formin-homology 1 (FH1) and formin-homology 2 (FH2) domains. protein_coding FORMIN HOMOLOGUE 7 (FORMIN7) FORMIN HOMOLOGUE 7 (FORMIN7)
21.4956	21.2922	21.3545	20.7818	20.9936	21.1017	AT1G60000.1	AT1G60000.1	AT1G60000.1	MA	NatA	Q9ZUJ3	RNA-binding (RRM/RBD/RNP motifs) family protein;(source:Araport11) protein_coding CHLOROPLAST RNA BINDING PROTEIN 28A (CP28A) CHLOROPLAST RNA BINDING PROTEIN 28A (CP28A)
16.5326	16.8914	16.6444	16.3154	16.0522	15.3827	AT1G60420.1	AT1G60420.1	AT1G60420.1	MA	NatA	O80763	Reduce transmission through pollen. The mRNA is cell-to-cell mobile. protein_coding NUCLEOREDOXIN 1 (NRX1) NUCLEOREDOXIN 1 (NRX1); (ATNRX1)
14.6901	16.1124	16.0126	15.5711	15.8788	16.3322	AT1G60550.1	AT1G60550.1	AT1G60550.1	MA	NatA	Q8GYN9	enoyl-CoA hydratase/isomerase D;(source:Araport11) protein_coding ENOYL-COA HYDRATASE/ISOMERASE D (ECHID) (DHNS);ENOYL-COA HYDRATASE/ISOMERASE D (ECHID)
17.469	18.0197	17.6642	18.6517	18.3041	17.905	AT1G60690.1	AT1G60680.1;AT1G60690.1	AT1G60690.1	MA	NatA	O22707	NAD(P)-linked oxidoreductase superfamily protein;(source:Araport11) protein_coding
19.8175	20.095	19.9889	19.8438	19.4082	19.9051	AT1G60710.1	AT1G60710.1	AT1G60710.1	MA	NatA	Q93ZN2	Encodes ATB2. protein_coding (ATB2) (ATB2)
15.2489	14.351	12.6434	13.9932	15.8081	13.4125	AT1G61010.1;AT1G61010.2;AT1G61010.3;AT1G61010.4;AT1G61010.5	AT1G61010.1;AT1G61010.2;AT1G61010.3;AT1G61010.4;AT1G61010.5	AT1G61010.1	MA	NatA	Q9C952	cleavage and polyadenylation specificity factor 73-I;(source:Araport11) protein_coding CLEAVAGE AND POLYADENYLATION SPECIFICITY FACTOR 73-I (CPSF73-I) CLEAVAGE AND POLYADENYLATION SPECIFICITY FACTOR 73-I (CPSF73-I)
14.2676	15.2353	15.741	15.9688	16.8839	16.2366	AT1G61040.1;AT1G61040.2;AT1G61040.3	AT1G61040.1;AT1G61040.2;AT1G61040.3	AT1G61040.1	MG	NatA	Q9C950	Encodes a yeast Paf1C subunit homolog required for the expression of the MADS box gene FLC and other members of the FLC/MAF MADS-box gene family. Member of PAF-C complex. protein_coding VERNALIZATION INDEPENDENCE 5 (VIP5) VERNALIZATION INDEPENDENCE 5 (VIP5)
19.3337	18.6191	18.7591	18.5554	18.6802	19.0946	AT1G61150.1;AT1G61150.10;AT1G61150.11	AT1G61150.1;AT1G61150.10;AT1G61150.11;AT1G61150.2;AT1G61150.4;AT1G61150.5;AT1G61150.6;AT1G61150.8;AT1G61150.9	AT1G61150.1	MS	NatA	Q84WK5	LisH and RanBPM domains containing protein;(source:Araport11) protein_coding
17.1572	15.1535	17.4627	13.6822	14.4829	17.4108	AT1G61150.2;AT1G61150.4;AT1G61150.6;AT1G61150.8;AT1G61150.9	AT1G61150.2;AT1G61150.4;AT1G61150.5;AT1G61150.6;AT1G61150.8;AT1G61150.9	AT1G61150.2	MA	NatA	Q84WK5	LisH and RanBPM domains containing protein;(source:Araport11) protein_coding
14.5008	16.1998	16.7705	17.7719	17.6872	17.4773	AT1G61250.1;AT1G61250.2	AT1G61250.1;AT1G61250.2	AT1G61250.1	MA	NatA	Q9M5P2	Encodes a putative secretory carrier membrane protein (SC3). The mRNA is cell-to-cell mobile. protein_coding SECRETORY CARRIER 3 (SC3) (ATSCAMP1);SECRETORY CARRIER 3 (SC3);SECRETORY CARRIER MEMBRANE PROTEIN 1 (SCAMP1)
19.468	18.5243	18.8664	18.513	18.5902	17.6974	AT1G61520.1;AT1G61520.2;AT1G61520.3	AT1G61520.1;AT1G61520.2;AT1G61520.3	AT1G61520.1	MA	NatA	Q9SY97	PSI type III chlorophyll a/b-binding protein (Lhca3*1) The mRNA is cell-to-cell mobile. protein_coding PHOTOSYSTEM I LIGHT HARVESTING COMPLEX GENE 3 (LHCA3) PHOTOSYSTEM I LIGHT HARVESTING COMPLEX GENE 3 (LHCA3)
14.5609	15.8295	15.7761	15.1008	15.14	13.7248	AT1G61560.10	AT1G61560.10	AT1G61560.1	MA	NatA	Q94KB7	A member of a large family of seven-transmembrane domain proteins specific to plants, homologs of the barley mildew resistance locus o (MLO) protein. The Arabidopsis genome contains 15 genes encoding MLO proteins, with localization in plasma membrane. Phylogenetic analysis revealed four clades of closely-related AtMLO genes. ATMLO6 belongs to the clade IV, with AtMLO2, AtMLO3 and AtMLO12. The gen…
20.4618	20.5134	20.525	19.7626	19.3765	19.7218	AT1G61900.1;AT1G61900.2;AT1G61900.3	AT1G61900.1;AT1G61900.2;AT1G61900.3	AT1G61900.1	MT	NatA	Q8GUI4	hypothetical protein;(source:Araport11) protein_coding
17.023	18.9027	18.4086	17.6252	17.6575	17.3375	AT1G62180.1	AT1G62180.1;AT1G62180.2;AT4G04610.1;AT4G21990.1;AT4G21990.2	AT1G62180.1	MA	NatA	P92981	encodes a adenosine 5'-phosphosulfate reductase, involved in sulfate assimilation. Is a major effect locus for natural variation of shoot sulfate content in Arabidopsis. protein_coding 5'ADENYLYLPHOSPHOSULFATE REDUCTASE 2 (APR2) (ATAPR2); (PRH);5'ADENYLYLPHOSPHOSULFATE REDUCTASE 2 (APR2);ADENOSINE-5'-PHOSPHOSULFATE REDUCTASE (APSR);3'-PHOSPHOADENOSINE-5'-PHOSPHOSULFATE (PAPS) REDUCTASE HOMOLOG 43…
19.1651	19.5791	19.4977	19.4793	19.8936	19.5109	AT1G62390.1	AT1G62390.1	AT1G62390.1	MG	NatA	O48802	Encodes one of the 36 carboxylate clamp (CC)-tetratricopeptide repeat (TPR) proteins (Prasad 2010, Pubmed ID: 20856808) with potential to interact with Hsp90/Hsp70 as co-chaperones. protein_coding PHOX2 (Phox2) PHOX2 (Phox2);CLUMPED CHLOROPLASTS 1 (CLMP1)
23.0283	22.3453	22.3533	23.0905	22.3256	22.5354	AT1G62480.1	AT1G62480.1	AT1G62480.1	MA	NatA	Q9SXE9	Vacuolar calcium-binding protein-like protein;(source:Araport11) protein_coding
14.4685	14.6534	14.6744	13.1778	14.4309	14.0182	AT1G62560.1	AT1G62560.1;AT1G62560.2;AT1G62580.1;AT1G62580.2;AT1G62580.3;AT1G62600.1;AT1G62600.2;AT1G63340.1;AT1G63390.1	AT1G62560.1	MA	NatA	Q9SXE1	belongs to the flavin-monooxygenase (FMO) family, encodes a glucosinolate S-oxygenase that catalyzes the conversion of methylthioalkyl glucosinolates to methylsulfinylalkyl glucosinolates The mRNA is cell-to-cell mobile. protein_coding FLAVIN-MONOOXYGENASE GLUCOSINOLATE S-OXYGENASE 3 (FMO GS-OX3) FLAVIN-MONOOXYGENASE GLUCOSINOLATE S-OXYGENASE 3 (FMO GS-OX3)
19.153	19.2272	19.2947	18.2642	18.0498	18.4568	AT1G62640.1;AT1G62640.2	AT1G62640.1;AT1G62640.2	AT1G62640.1	MA	NatA	P49243	3-ketoacyl-acyl carrier protein synthase III (KAS III) protein_coding 3-KETOACYL-ACYL CARRIER PROTEIN SYNTHASE III (KAS III) 3-KETOACYL-ACYL CARRIER PROTEIN SYNTHASE III (KAS III)
15.2381	17.3935	16.6335	13.157	12.703	13.8893	AT1G62660.1	AT1G62660.1;AT1G62660.3;AT1G62660.4	AT1G62660.1	MA	NatA	Q43348	Glycosyl hydrolases family 32 protein;(source:Araport11) protein_coding VACUOLAR INVERTASE 1 (VI1) VACUOLAR INVERTASE 1 (VI1)
21.6914	21.6395	21.703	21.6549	21.6429	21.7814	AT1G62740.1	AT1G62740.1	AT1G62740.1	MA	NatA	Q5XEP2	Encodes one of the 36 carboxylate clamp (CC)-tetratricopeptide repeat (TPR) proteins (Prasad 2010, Pubmed ID: 20856808) with potential to interact with Hsp90/Hsp70 as co-chaperones. The mRNA is cell-to-cell mobile. protein_coding HOP2 (Hop2) HOP2 (Hop2)
18.1106	18.7489	18.7842	19.0692	18.7528	19.1425	AT1G62750.1	AT1G62750.1	AT1G62750.1	MA	NatA	Q9SI75	Nuclear encoded protein consists of the five domains conserved in EF-G proteins, with two GTP-binding sites in the first domain, and an additional transit peptide at the N-terminus. Localized in chloroplasts. Point mutation results in a delay in the onset of germination. At early developmental stage embryos still contain undifferentiated proplastids. The greening of cotyledons is severely impaire…
21.9026	21.6302	21.819	21.24	21.1026	21.0788	AT1G62780.1	AT1G62780.1	AT1G62780.1	MA	NatA	Q8VY70	Located in thylakoid, expressed during early development. protein_coding
20.7105	19.9248	20.5734	20.9253	20.8508	21.1049	AT1G62790.1;AT1G62790.2	AT1G62790.1;AT1G62790.2	AT1G62790.1	MT	NatA	Q6NLF7	Bifunctional inhibitor/lipid-transfer protein/seed storage 2S albumin superfamily protein;(source:Araport11) protein_coding GLYCOSYLPHOSPHATIDYLINOSITOL-ANCHORED LIPID PROTEIN TRANSFER 7 (LTPG7) GLYCOSYLPHOSPHATIDYLINOSITOL-ANCHORED LIPID PROTEIN TRANSFER 7 (LTPG7)
20.7871	20.4591	20.7444	20.9827	20.9226	21.0051	AT1G62820.1	AT1G62820.1	AT1G62820.1	MS	NatA	Q8VZ50	Calcium-binding EF-hand family protein;(source:Araport11) protein_coding (CML14) (CML14)
18.2061	18.3523	18.7341	18.8937	18.5552	18.521	AT1G62830.1;AT3G13682.1	AT1G62830.1;AT3G13682.1	AT1G62830.1	MS	NatA	Q8VXV7	Encodes a homolog of human Lysine-Specific Demethylase1. Involved in H3K4 methylation of target genes including the flowering time loci FLC and FWA. Located in nucleus. Negatively regulates root elongation. Involved in repression of LRP1 via histone deacetylation. protein_coding LSD1-LIKE 1 (LDL1) LYSINESPECIFIC HISTONE DEMETHYLASE 1C (KDM1C);LYSINE-SPECIFIC HISTONE DEMETHYLASE (LSD1);LSD1-LIKE 1…
16.4033	16.7752	16.7991	16.9776	16.9485	17.1271	AT1G62850.2;AT1G62850.3;AT1G62850.4	AT1G62850.2;AT1G62850.3;AT1G62850.4	AT1G62850.2	MA	NatA	Q84JF2	Class I peptide chain release factor;(source:Araport11) protein_coding
18.2016	19.4942	19.0305	17.8161	17.9593	17.5707	AT1G63000.1	AT1G63000.1	AT1G63000.1	MV	NatA	Q9LQ04	nucleotide-rhamnose synthase/epimerase-reductase;(source:Araport11) protein_coding NUCLEOTIDE-RHAMNOSE SYNTHASE/EPIMERASE-REDUCTASE (NRS/ER) UDP-4-KETO-6-DEOXY-D-GLUCOSE-3,5-EPIMERASE-4-REDUCTASE 1 (UER1);NUCLEOTIDE-RHAMNOSE SYNTHASE/EPIMERASE-REDUCTASE (NRS/ER)
14.9138	16.0854	16.3698	16.6452	17.0305	16.4775	AT1G63160.1	AT1G63160.1	AT1G63160.1	MA	NatA	Q9CAM7	replication factor C 2;(source:Araport11) protein_coding REPLICATION FACTOR C 2 (RFC2) EMBRYO DEFECTIVE 2811 (EMB2811);REPLICATION FACTOR C 2 (RFC2)
20.2048	19.7665	19.5873	18.7487	18.5989	19.1882	AT1G63290.1	AT1G63290.1	AT1G63290.1	MV	NatA	Q9C8T3	Aldolase-type TIM barrel family protein;(source:Araport11) protein_coding
19.0832	19.0995	19.0565	18.3553	18.6368	18.7372	AT1G63460.1	AT1G63460.1	AT1G63460.1	MA	NatA	Q8LBU2	Encodes GPX8 (glutathione peroxidase 8). Involved in the suppression of oxidative damages in nucleus and cytosol. The mRNA is cell-to-cell mobile. protein_coding GLUTATHIONE PEROXIDASE 8 (GPX8) (ATGPX8); (GPXL8);GLUTATHIONE PEROXIDASE 8 (GPX8)
20.6794	20.7837	20.6945	20.3316	20.3652	20.3482	AT1G63610.1	AT1G63610.1;AT1G63610.2	AT1G63610.1	MC	NatA	Q9CAC8	hypothetical protein;(source:Araport11) protein_coding (DUF760-3) (DUF760-3)
16.1019	16.811	17.2937	17.169	17.4211	17.1583	AT1G63680.1;AT1G63680.2;AT1G63680.3	AT1G63680.1;AT1G63680.2;AT1G63680.3	AT1G63680.1	MA	NatA	F4I3P9	Encodes AtMurE, a homolog of the bacterial MurE that catalyze the ATP-dependent formation of UDP-N-acetylmuramic acid-tripeptide in bacterial peptidoglycan biosynthesis. Localized to plastids. AtMurE is involved in chloroplast biogenesis. protein_coding (MURE) ALBINO OR PALE-GREEN 13 (APG13); (MURE);PIGMENT DEFECTIVE EMBRYO 316 (PDE316); (ATMURE)
14.5795	16.3581	16.121	14.0656	16.3615	16.2508	AT1G63770.1	AT1G63770.1;AT1G63770.2;AT1G63770.4;AT1G63770.5;AT1G63770.6;AT1G63770.7	AT1G63770.1	MA	NatA	Q8H0S9	Peptidase M1 family protein;(source:Araport11) protein_coding
16.7696	17.2803	17.0021	16.4954	16.3819	16.1907	AT1G63770.3	AT1G63770.1;AT1G63770.2;AT1G63770.3;AT1G63770.4;AT1G63770.5;AT1G63770.6;AT1G63770.7	AT1G63770.3	MA	NatA	Q8H0S9	Peptidase M1 family protein;(source:Araport11) protein_coding
16.2284	17.1151	16.7139	16.9506	16.9315	16.6477	AT1G63940.2	AT1G63940.1;AT1G63940.2;AT1G63940.3;AT1G63940.4	AT1G63940.2	MS	NatA	P92947	Monodehydroascorbate reductase 6 protein_coding MONODEHYDROASCORBATE REDUCTASE 6 (MDAR6) MONODEHYDROASCORBATE REDUCTASE 6 (MDAR6)
19.4518	20.2549	19.9853	19.6111	20.033	19.7393	AT1G63970.1	AT1G63970.1	AT1G63970.1	MA	NatA	Q9CAK8	Encodes a protein with 2C-methyl-D-erythritol 2,4-cyclodiphosphate synthase activity. The protein's activity was confirmed by heterologous expression of phenotypic complementation of the E. coli ispF mutant. Plants defective in this gene display an albino lethal phenotype.Homolog of E. coli IspF protein_coding ISOPRENOID F (ISPF) ISOPRENOID F (ISPF);2C-METHYL-D-ERYTHRITOL 2,4-CYCLODIPHOSPHATE SYN…
14.7651	15.7856	15.9659	16.1417	16.812	16.4007	AT1G64500.1	AT1G64500.1	AT1G64500.1	MG	NatA	Q9SGW5	A member of a protein family found in plants and animals that contain conserved C-terminal glutaredoxin-like and putative zinc-binding cysteine-rich domains. It is involved in light stimulated actin bundling and chloroplast movement. The mRNA is cell-to-cell mobile. protein_coding (THRUMIN1) (THRUMIN1)
20.3732	20.7443	20.5034	18.8477	19.577	18.9073	AT1G64510.1	AT1G64510.1;AT1G64510.2	AT1G64510.1	MA	NatA	Q8VY91	Translation elongation factor EF1B/ribosomal protein S6 family protein;(source:Araport11) protein_coding PLASTID RIBOSOMAL PROTEIN OF THE 30S SUBUNIT 6 (PRPS6) RIBOSOMAL PROTEIN BS6C (BS6C);PLASTID RIBOSOMAL PROTEIN OF THE 30S SUBUNIT 6 (PRPS6)
18.2868	17.7662	18.1152	18.5467	18.2314	18.3654	AT1G64640.1	AT1G64640.1	AT1G64640.1	MG	NatA	Q6NLD7	early nodulin-like protein 8;(source:Araport11) protein_coding EARLY NODULIN-LIKE PROTEIN 8 (ENODL8) (AtENODL8);EARLY NODULIN-LIKE PROTEIN 8 (ENODL8)
14.3616	15.7144	14.9684	13.626	15.6587	13.0307	AT1G64680.1;AT1G64680.2	AT1G64680.1;AT1G64680.2	AT1G64680.1	MA	NatA	Q9SGU7	Encodes a carotenoid isomerase with multi-substrate specificity and has a characteristic preference towards the catalysation of cis/cis interconversion of carotenoids. Located in chloroplast, high expression in mature leaf. protein_coding DWARF27-LIKE1 (D27-LIKE1) DWARF27-LIKE1 (D27-LIKE1)
18.2938	18.2018	18.2977	18.7977	18.4405	18.7689	AT1G64750.1;AT1G64750.2;AT1G64750.3	AT1G64750.1;AT1G64750.2;AT1G64750.3	AT1G64750.1	MA	NatA	Q9XIR8	Involved in the maintenance of genome integrity through homologous recombination. This function of DSS1 is performed through its interaction with the BRCA2 protein. protein_coding DELETION OF SUV3 SUPPRESSOR 1(I) (DSS1(I)) DELETION OF SUV3 SUPPRESSOR 1(I) (ATDSS1(I));DELETION OF SUV3 SUPPRESSOR 1(I) (DSS1(I))
19.297	19.0973	19.0399	18.9309	18.6125	18.9117	AT1G64760.1;AT1G64760.2	AT1G64760.1;AT1G64760.2	AT1G64760.1	MS	NatA	Q6NKW9	ZERZAUST is an atypical &#946;-1,3 glucanase. The protein is localized to punctate regions of the apoplast, near cellular junctions. Mutants in Ler background display aberrant floral morphology and twisted siliques and stems. Biochemcial analysis of mutant cell wall composition indicates cell wall defects. However, in Col background, there is no phenotype due to compensatory effect of ZETH gene e…
13.9949	12.3426	15.7034	17.4316	17.7165	16.9531	AT1G64770.1	AT1G64770.1;AT1G64770.2;AT1G64770.3	AT1G64770.1	MA	NatA	Q94AQ8	encodes a novel subunit of the chloroplast NAD(P)H dehydrogenase complex, involved in cyclic electron flow around photosystem I to produce ATP. protein_coding PHOTOSYNTHETIC NDH SUBCOMPLEX B 2 (PnsB2) PHOTOSYNTHETIC NDH SUBCOMPLEX B 2 (PnsB2);NDH-DEPENDENT CYCLIC ELECTRON FLOW 1 (NDF2);NAD(P)H DEHYDROGENASE SUBUNIT 45 (NDH45)
18.5336	18.0549	18.4184	18.282	18.3366	18.1717	AT1G65010.1	AT1G65010.1	AT1G65010.1	MA	NatA	F4I8B9	Encodes a microtubule-associated protein. Putative role in flower development. Comparison of SALK_061426C to Columbia wild type in normal lighting and under low light of 33 micromoles per meter-squared per second resulted in a trend toward earlier bolting in the mutant under low light (P=0.055) (Ann Stapleton and Patrick Pridgen, 2009, personal communication). protein_coding
19.3111	18.7732	18.8776	18.2125	18.8959	18.4576	AT1G65260.1	AT1G65260.1	AT1G65260.1	MA	NatA	O80796	Encodes a protein required for thylakoid membrane formation. protein_coding PLASTID TRANSCRIPTIONALLY ACTIVE 4 (PTAC4) (IM30);VESICLE-INDUCING PROTEIN IN PLASTIDS 1 (VIPP1);PLASTID TRANSCRIPTIONALLY ACTIVE 4 (PTAC4)
16.6352	16.8293	17.3931	16.8296	17.5016	16.7682	AT1G65540.1;AT1G65540.2;AT1G65540.3	AT1G65540.1;AT1G65540.2;AT1G65540.3	AT1G65540.1	MA	NatA	F4IBH5	LETM1-like protein;(source:Araport11) protein_coding LEUCINE ZIPPER-EF-HAND-CONTAINING TRANSMEMBRANE PROTEIN 2 (LETM2) LEUCINE ZIPPER-EF-HAND-CONTAINING TRANSMEMBRANE PROTEIN 2 (LETM2); (ATLETM2)
14.4131	17.283	16.7306	14.4521	14.7454	13.214	AT1G65650.1	AT1G65650.1	AT1G65650.1	MS	NatA	O04482	Peptidase C12, ubiquitin carboxyl-terminal hydrolase 1;(source:Araport11) protein_coding (UCH2) (UCH2)
20.3745	19.97	19.9682	20.1405	20.2608	20.36	AT1G65700.1;AT1G65700.2;AT1G65700.3	AT1G65700.1;AT1G65700.2;AT1G65700.3	AT1G65700.1	MA	NatA	Q8VYI0	De&#64257;nes and confers the functional speci&#64257;city of the LSM2-8 spliceosome core complex, which is involved in splicing through the stabilization of the U6 snRNA. Client of Hsp90, mediated by PFD4. protein_coding SM-LIKE 8 (LSM8) (ATLSM8);SM-LIKE 8 (LSM8)
19.6086	19.2456	19.1877	20.2531	19.0097	19.0161	AT1G65850.1;AT1G65850.2;AT1G65850.3	AT1G65850.1;AT1G65850.2;AT1G65850.3	AT1G65850.1	MT	NatA	Q9SS05	Disease resistance protein (TIR-NBS-LRR class) family;(source:Araport11) protein_coding
16.0164	15.9315	15.9637	16.8203	15.7126	16.1413	AT1G65870.1	AT1G65870.1	AT1G65870.1	MA	NatA	Q9SS03	Disease resistance-responsive (dirigent-like protein) family protein;(source:Araport11) protein_coding
13.3874	14.6839	14.6555	13.7299	14.1574	12.645	AT1G65900.1;AT1G65900.2	AT1G65900.1;AT1G65900.2	AT1G65900.1	MS	NatA	Q94A98	plant/protein;(source:Araport11) protein_coding
20.1798	19.8664	19.8102	19.5404	19.6305	19.8287	AT1G65930.1	AT1G65930.1	AT1G65930.1	MA	NatA	Q9SRZ6	Encodes a NADP+-isocitrate dehydrogenase that is believed to function in the cytosol. It appears to contribute to NADPH production under oxidative stress, and thereby to participate in redox signalling linked to defense responses. The mRNA is cell-to-cell mobile. protein_coding CYTOSOLIC NADP+-DEPENDENT ISOCITRATE DEHYDROGENASE (cICDH) CYTOSOLIC NADP+-DEPENDENT ISOCITRATE DEHYDROGENASE (cICDH)
16.95	16.4873	16.7931	17.0192	16.8886	17.0907	AT1G65960.2	AT1G65960.2	AT1G65960.2	MV	NatA	Q56W28	glutamate decarboxylase (GAD2) The mRNA is cell-to-cell mobile. protein_coding GLUTAMATE DECARBOXYLASE 2 (GAD2) GLUTAMATE DECARBOXYLASE 2 (GAD2)
21.9257	21.4052	20.8939	21.1818	20.9221	21.2447	AT1G65980.1	AT1G65980.1	AT1G65980.1	MA	NatA	Q9XEX2	thioredoxin-dependent peroxidase protein_coding THIOREDOXIN-DEPENDENT PEROXIDASE 1 (TPX1) THIOREDOXIN-DEPENDENT PEROXIDASE 1 (TPX1)
15.0553	13.5291	13.6824	13.6444	13.685	13.6573	AT1G66130.1	AT1G66130.1	AT1G66130.1	MS	NatA	Q9C8D3	NAD(P)-binding Rossmann-fold protein involved in negative regulation of plant basal defense and systemic acquired resistance. protein_coding NEGATIVE IMMUNE AND GROWTH REGULATOR 1 (NIGR1) NEGATIVE IMMUNE AND GROWTH REGULATOR 1 (NIGR1)
20.9562	21.1101	20.8841	19.8361	19.2871	19.4683	AT1G66200.1	AT1G66200.1;AT1G66200.2;AT1G66200.3;AT3G17820.1	AT1G66200.1	MS	NatA	Q8LCE1	encodes a cytosolic glutamate synthetase, this enzyme has low affinity with substrate ammonium protein_coding GLUTAMINE SYNTHASE CLONE F11 (GSR2) GLUTAMINE SYNTHASE CLONE F11 (ATGSR2);GLUTAMINE SYNTHETASE 1;2 (GLN1;2);GLUTAMINE SYNTHASE CLONE F11 (GSR2)
21.1284	21.193	21.2368	22.742	22.1095	22.4648	AT1G66240.2	AT1G66240.2	AT1G66240.2	MT	NatA	Q9C7U6	homolog of anti-oxidant 1;(source:Araport11) protein_coding HOMOLOG OF ANTI-OXIDANT 1 (ATX1) (ATATX1);HOMOLOG OF ANTI-OXIDANT 1 (ATX1);HEAVY METAL ASSOCIATED PROTEIN 14 (ATHMP14)
17.5281	17.3211	17.5823	17.3159	17.886	17.4187	AT1G66260.1;AT1G66260.2	AT1G66260.1;AT1G66260.2	AT1G66260.1	MS	NatA	Q94EH8	RNA-binding (RRM/RBD/RNP motifs) family protein;(source:Araport11) protein_coding (ALY3) (ALY3);NVOLVED IN RRNA PROCESSING 8 (IRP8)
25.1361	25.1444	25.3436	26.09	25.9183	26.2079	AT1G66410.1;AT5G37780.1	AT1G66410.1;AT1G66410.2;AT2G27030.1;AT2G27030.3;AT2G41110.1;AT2G41110.2;AT3G43810.1;AT3G43810.2;AT3G56800.1;AT5G21274.1;AT5G37780.1;AT5G37780.4	AT1G66410.1	MA	NatA	P0DH96	encodes a calmodulin protein_coding CALMODULIN 4 (CAM4) CALMODULIN 4 (ACAM-4);CALMODULIN 4 (CAM4)
20.0122	19.7069	19.4458	18.3021	18.1673	18.6497	AT1G66430.1	AT1G66430.1	AT1G66430.1	MA	NatA	Q9C524	Encodes one of the several Arabidopsis fructokinases. Nomenclature according to Riggs 2017 has been adopted for the family by the community (personal communication, Boernke, Callis, Granot, Boernke, and Smeekens). Important for seed oil accumulation and vascular development. protein_coding FRUCTOKINASE 3 (FRK3) FRUCTOKINASE 3 (FRK3);FRUCTOKINASE 6 (FRK6)
16.6475	16.5964	16.2578	16.7595	16.7132	16.5917	AT1G66590.1;AT1G69750.1;AT1G69750.3;AT1G69750.4;AT1G69750.5	AT1G66590.1;AT1G66590.2;AT1G69750.1;AT1G69750.2;AT1G69750.3;AT1G69750.4;AT1G69750.5	AT1G66590.1	MS	NatA	Q9C9L6	Mitochondrial copper chaperone which influences copper and iron homeostasis. protein_coding CYTOCHROME C OXIDASE 19-1 (COX19-1) CYTOCHROME C OXIDASE 19 (COX19);CYTOCHROME C OXIDASE 19-1 (COX19-1);A. THALIANA CYTOCHROME C OXIDASE 19-1 (ATCOX19-1)
17.3434	17.2909	17.1173	17.337	18.1022	17.5881	AT1G66680.1	AT1G66680.1	AT1G66680.1	MA	NatA	Q9C9M1	unknown function protein_coding (AR401) (AR401)
18.1324	17.748	17.8667	17.574	17.7703	17.7586	AT1G66740.1	AT1G66740.1	AT1G66740.1	MS	NatA	Q9C9M6	Located on the SSL2 region of Arabidopsis thaliana, which is homeologous to the Brassica S locus for self incompatibility. Expressed in both vegetative and reproductive organs suggesting AtSP7 might not be involved in self incompatibility. Its expression is regulated during cell cycle progression through E2F transcription factors. The protein interacts with acetylated histones H3 and H4 and HAM a…
25.848	26.0688	25.8091	25.3065	24.9861	24.8425	AT1G67090.1	AT1G67090.1;AT5G38410.1;AT5G38420.1;AT5G38430.1;AT5G38430.2	AT1G67090.1	MA	NatA	P10795	Encodes a member of the Rubisco small subunit (RBCS) multigene family: RBCS1A (At1g67090), RBCS1B (At5g38430), RBCS2B (At5g38420), and RBCS3B (At5g38410). Functions to yield sufficient Rubisco content for leaf photosynthetic capacity. protein_coding RIBULOSE BISPHOSPHATE CARBOXYLASE SMALL CHAIN 1A (RBCS1A) RIBULOSE BISPHOSPHATE CARBOXYLASE SMALL CHAIN 1A (RBCS1A)
19.1003	19.2865	19.2165	20.5539	19.81	20.1957	AT1G67140.1;AT1G67140.2;AT1G67140.3	AT1G67140.1;AT1G67140.2;AT1G67140.3	AT1G67140.1	MT	NatA	F4HRS2	HEAT repeat-containing protein;(source:Araport11) protein_coding SWEETIE (SWEETIE) SWEETIE (SWEETIE)
16.4522	16.977	17.0989	17.0695	17.5508	16.8436	AT1G67280.1	AT1G67280.1	AT1G67280.1	MV	NatA	Q8W593	Encodes a Ni+ dependent glyoxylase. protein_coding GLYOXALASEI 6 (ATGLYI6) GLYOXALASEI 6 (ATGLYI6)
17.2877	17.2082	17.5968	17.9282	18.1989	17.5198	AT1G67430.1	AT1G67430.1;AT1G67430.2	AT1G67430.1	MV	NatA	P51413	Ribosomal protein L22p/L17e family protein;(source:Araport11) protein_coding RIBOSOMAL PROTEIN UL22Y (UL22Y) RIBOSOMAL PROTEIN UL22Y (UL22Y)
13.7911	14.5774	14.2512	13.8563	14.2746	13.3745	AT1G67630.1	AT1G67630.1	AT1G67630.1	MA	NatA	F4HTP2	DNA polymerase alpha 2;(source:Araport11) protein_coding DNA POLYMERASE ALPHA 2 (POLA2) EMBRYO DEFECTIVE 2814 (EMB2814);DNA POLYMERASE ALPHA 2 (POLA2)
14.1547	14.5112	13.5544	14.4639	15.554	14.0301	AT1G67800.1;AT1G67800.3;AT1G67800.4;AT1G67800.6	AT1G67800.1;AT1G67800.3;AT1G67800.4;AT1G67800.6	AT1G67800.1	MG	NatA	Q8LB88	Copine (Calcium-dependent phospholipid-binding protein) family;(source:Araport11) protein_coding (RGLG5) (RGLG5)
15.9904	16.5203	16.8372	16.8589	16.1063	16.4435	AT1G67950.1;AT1G67950.2;AT1G67950.3;AT1G67950.4	AT1G67950.1;AT1G67950.2;AT1G67950.3;AT1G67950.4	AT1G67950.1	MS	NatA	Q8LAY5	ACD11 binding partner, negatively regulates ROS-mediated defense response. protein_coding BPA1-LIKE 2 (BPL2) BPA1-LIKE 2 (BPL2)
20.6398	20.6688	20.488	20.1511	19.9961	20.3868	AT1G68010.1	AT1G68010.1;AT1G68010.2;AT1G68010.3	AT1G68010.1	MA	NatA	Q9C9W5	Encodes hydroxypyruvate reductase. protein_coding HYDROXYPYRUVATE REDUCTASE (HPR) (ATHPR1);HYDROXYPYRUVATE REDUCTASE (HPR)
17.6309	17.3934	17.8681	17.8382	17.8017	17.8161	AT1G68060.1	AT1G24764.1;AT1G24764.2;AT1G24764.3;AT1G68060.1	AT1G68060.1	MS	NatA	Q9C9X0	Encodes a microtubule associated protein (MAP70-1). Expressed in all tissues. protein_coding MICROTUBULE-ASSOCIATED PROTEINS 70-1 (MAP70-1) MICROTUBULE-ASSOCIATED PROTEINS 70-1 (MAP70-1);MICROTUBULE-ASSOCIATED PROTEINS 70-1 (ATMAP70-1)
14.8311	16.3358	16.0926	16.6839	16.6407	16.8305	AT1G68185.1;AT1G68185.3	AT1G68185.1;AT1G68185.2;AT1G68185.3	AT1G68185.1	MG	NatA	Q8LCF9	Ubiquitin-like superfamily protein;(source:Araport11) protein_coding
14.8698	16.5563	16.5823	16.1278	17.0757	16.3006	AT1G68300.1	AT1G68300.1	AT1G68300.1	MA	NatA	Q9C9G5	Adenine nucleotide alpha hydrolases-like superfamily protein;(source:Araport11) protein_coding
15.927	14.8291	14.1531	14.6158	15.1163	14.8822	AT1G68310.2	AT1G68310.2	AT1G68310.2	MV	NatA	Q9C9G6	Encodes a protein that has been shown to specifically interact with a sequence motif, PIEPPPHH, in the cytoplasmic tail of a membrane protein that directs the protein from the ER to vacuoles where it is internalized. Required for both leaf adaxial?abaxial polarity formation and normal cell proliferation. It is part of a protein complex with CIA1, NAR1, and MET18, which are highly conserved in euk…
14.8875	16.1479	15.9137	15.8484	16.3359	16.2512	AT1G68370.1	AT1G68370.1	AT1G68370.1	MS	NatA	Q9ZSY2	DnaJ-like protein with homology to coiled coils found in cytoskeleton-interacting proteins. protein_coding ALTERED RESPONSE TO GRAVITY 1 (ARG1) ALTERED RESPONSE TO GRAVITY 1 (ARG1)
19.9881	19.6533	19.9147	19.5076	18.7528	19.4494	AT1G68560.1	AT1G68560.1;AT3G45940.1	AT1G68560.1	MA	NatA	Q9S7Y7	Encodes a bifunctional alpha-l-arabinofuranosidase/beta-d-xylosidase that belongs to family 3 of glycoside hydrolases. protein_coding ALPHA-XYLOSIDASE 1 (XYL1) (GH31);ALTERED XYLOGLUCAN 3 (AXY3);ALPHA-XYLOSIDASE 1 (ATXYL1);THERMOINHIBITION RESISTANT GERMINATION 1 (TRG1);ALPHA-XYLOSIDASE 1 (XYL1); (TRG1)
16.6223	16.7738	16.7784	16.4214	15.9346	16.7862	AT1G68760.1	AT1G68760.1	AT1G68760.1	MS	NatA	Q9CA40	Encodes a cytosol-localized nudix hydrolase that hydrolyzes 8-oxo-(d)GTP to its monophosphate form. This protective mechanism prevents the misincorporation of these oxidized nucleotides into DNA and RNA. NUDX1 also has a low level of dihydroneopterin triphosphate pyrophosphatase activity in vitro and may participate in the folate synthesis pathway. protein_coding NUDIX HYDROLASE 1 (NUDX1) NUDIX H…
14.1151	15.0452	15.5632	15.648	16.1761	16.1249	AT1G69250.1;AT1G69250.2	AT1G69250.1;AT1G69250.2	AT1G69250.1	MA	NatA	Q9LDI9	Nuclear transport factor 2 (NTF2) family protein with RNA binding (RRM-RBD-RNP motifs) domain-containing protein;(source:Araport11) protein_coding (ATG3BP3) (ATG3BP3); (ATG3BP-4)
19.6231	19.0674	19.2487	20.2537	20.1914	20.287	AT1G69295.1	AT1G26450.1;AT1G69295.1	AT1G69295.1	MS	NatA	Q93V72	Encodes a member of the X8-GPI family of proteins. It localizes to the plasmodesmata and is predicted to bind callose. protein_coding PLASMODESMATA CALLOSE-BINDING PROTEIN 4 (PDCB4) PLASMODESMATA CALLOSE-BINDING PROTEIN 4 (PDCB4)
15.386	15.9621	15.8333	14.3325	13.1642	14.4045	AT1G69680.1	AT1G69680.1	AT1G69680.1	MS	NatA	Q94C15	ran guanine nucleotide release factor, putative (Mog1/PsbP/DUF1795-like photosystem II reaction center PsbP family protein);(source:Araport11) protein_coding
15.1331	14.7716	15.1191	14.4307	15.5349	15.7125	AT1G69720.1;AT1G69720.3	AT1G69720.1;AT1G69720.2;AT1G69720.3	AT1G69720.1	MA	NatA	Q9C9L4	Encodes a member (HO3) of the heme oxygenase family. protein_coding HEME OXYGENASE 3 (ho3) HEME OXYGENASE 3 (ho3)
20.0997	20.2771	20.2369	19.7461	19.594	19.8546	AT1G69740.1;AT1G69740.2;AT1G69740.3	AT1G69740.1;AT1G69740.2;AT1G69740.3	AT1G69740.1	MA	NatA	Q9SFH9	Encodes a putative 5-aminolevulinate dehydratase involved in chlorophyll biosynthesis. protein_coding (HEMB1) (HEMB1);5-AMINOLEVULINIC ACID DEHYDRATASE 1 (ALAD1)
17.0048	17.2031	16.8285	16.8202	17.7572	16.7121	AT1G69830.1	AT1G69830.1	AT1G69830.1	MS	NatA	Q94A41	Encodes a plastid-localized &#945;-amylase. Expression is reduced in the SEX4 mutant. Loss of function mutations show normal diurnal pattern of starch accumulation/degradation. Expression follows circadian rhythms. protein_coding ALPHA-AMYLASE-LIKE 3 (AMY3) ALPHA-AMYLASE-LIKE 3 (AMY3);ALPHA-AMYLASE-LIKE 3 (ATAMY3)
14.6037	14.8507	14.628	15.1502	14.9114	15.3517	AT1G70190.1;AT1G70190.2	AT1G70190.1;AT1G70190.2	AT1G70190.1	MS	NatA	O04527	ribosomal protein L7/L12 domain-containing protein;(source:Araport11) protein_coding RIBOSOMAL PROTEIN BL12MZ (BL12MZ) RIBOSOMAL PROTEIN BL12MZ (BL12MZ)
18.504	18.765	18.5823	16.6854	16.1621	17.0772	AT1G70310.1	AT1G70310.1	AT1G70310.1	MS	NatA	O48661	Spermidine synthase. protein_coding SPERMIDINE SYNTHASE 2 (SPDS2) SPERMIDINE SYNTHASE 2 (SPDS2)
18.6469	18.815	18.7119	18.8286	19.0641	18.6006	AT1G70410.1;AT1G70410.3	AT1G70410.1;AT1G70410.3	AT1G70410.1	MA	NatA	Q94CE4	Encodes a putative beta-carbonic anhydrase betaCA4. Together with betaCA1 (At3g01500) regulates CO2-controlled stomatal movements in guard cells, as well as attenuates immunity. Differential CA gene expression in response to changing atmospheric CO2 conditions contribute to altered disease resistance levels. protein_coding BETA CARBONIC ANHYDRASE 4 (BCA4) BETA CARBONIC ANHYDRASE 4 (CA4);BETA CARB…
18.2912	18.2845	18.0261	17.4991	17.6942	17.4887	AT1G70820.1	AT1G70820.1;AT1G70820.2	AT1G70820.1	MA	NatA	Q9SSL0	phosphoglucomutase, putative / glucose phosphomutase;(source:Araport11) protein_coding
16.69	16.583	15.9381	14.7422	13.4283	14.5434	AT1G70830.1	AT1G70830.1;AT1G70830.2;AT1G70830.3;AT1G70830.5	AT1G70830.1	MA	NatA	Q9SSK9	MLP-like protein 28;(source:Araport11) protein_coding MLP-LIKE PROTEIN 28 (MLP28) MLP-LIKE PROTEIN 28 (MLP28)
15.6562	16.1647	15.6744	13.7663	13.4377	14.0643	AT1G70830.4	AT1G70830.4	AT1G70830.4	MS	NatA	Q9SSK9	MLP-like protein 28;(source:Araport11) protein_coding MLP-LIKE PROTEIN 28 (MLP28) MLP-LIKE PROTEIN 28 (MLP28)
15.0722	13.6129	13.2828	15.3726	16.0903	14.234	AT1G70880.1	AT1G70880.1	AT1G70880.1	MA	NatA	Q941R7	Polyketide cyclase/dehydrase and lipid transport superfamily protein;(source:Araport11) protein_coding
21.6959	21.825	21.4923	20.5496	19.9369	20.1825	AT1G70890.1	AT1G70890.1	AT1G70890.1	MA	NatA	Q9SSK5	MLP-like protein 43;(source:Araport11) protein_coding MLP-LIKE PROTEIN 43 (MLP43) MAJOR LATEX PROTEIN LIKE 43 (MLP43);MLP-LIKE PROTEIN 43 (MLP43)
16.734	17.0885	17.2357	16.9475	16.9989	16.7557	AT1G71310.1;AT1G71310.2	AT1G71310.1;AT1G71310.2;AT1G71310.3	AT1G71310.1	MA	NatA	Q9FVV7	A protein coding gene with unknown function. The 5? UTR and the first two exons and introns of this gene overlap with a RNA coding gene TER1. TER1 (GenBank accession no. HQ401284) encodes a putative template sequence (5&#8242;-CTAAACCCTA-3&#8242;) corresponding to 1.5 copies of the Arabidopsis telomere repeat (PNAS 2011, 108:73-78). protein_coding RADIATION SENSITIVE 52-1 (RAD52-1) (RAD52-1B.1);R…
14.6944	15.0555	15.4109	15.1503	15.7063	14.2545	AT1G71410.1;AT1G71410.2	AT1G71410.1;AT1G71410.2	AT1G71410.1	MS	NatA	Q9C9H8	One of two paralogs in Arabidopsis.SCYL2B is a membrane localized protein that interacts with components of clathrin-mediated vesicle trafficking pathways. Loss of both SCYL2B and .SCYL2A results in severe growth defects. protein_coding (SCYL2B) (SCYL2B)
15.2372	17.1662	16.5589	14.6094	15.577	13.853	AT1G71480.1	AT1G71480.1	AT1G71480.1	MS	NatA	Q9C9I5	Chloroplast protein involved in nuclear transport (ECM1). protein_coding
16.4401	17.3488	17.047	16.976	17.2408	16.6339	AT1G71500.1	AT1G71500.1	AT1G71500.1	MA	NatA	Q9C9I7	Encodes PSB33, a protein conserved in the plastid lineage. PSB33 is associated with the chloroplast thylakoid membrane and provides stability to Photosystem II. The mRNA is cell-to-cell mobile. protein_coding PHOTOSYSTEM B PROTEIN 33 (PSB33) PHOTOSYSTEM B PROTEIN 33 (PSB33);LIGHT-HARVESTING-LIKE 8 (LIL8)
16.0443	16.3916	16.3355	16.1326	15.7403	15.342	AT1G71695.1	AT1G71695.1	AT1G71695.1	MT	NatA	Q96520	Peroxidase superfamily protein;(source:Araport11) protein_coding
19.585	19.1949	19.0205	19.3112	19.5151	19.4737	AT1G71860.1;AT1G71860.2;AT1G71860.3	AT1G71860.1;AT1G71860.2;AT1G71860.3	AT1G71860.1	MA	NatA	O82656	Encodes a protein with tyrosine phosphatase activity that is downregulated in response to cold and upregulated in response to salt stress. protein_coding PROTEIN TYROSINE PHOSPHATASE 1 (PTP1) PROTEIN TYROSINE PHOSPHATASE 1 (PTP1); (ATPTP1)
21.5653	21.0501	21.3049	21.3044	20.7232	20.925	AT1G72150.1	AT1G72150.1	AT1G72150.1	MA	NatA	Q56WK6	novel cell-plate-associated protein that is related in sequence to proteins involved in membrane trafficking in other eukaryotes The mRNA is cell-to-cell mobile. protein_coding PATELLIN 1 (PATL1) PATELLIN 1 (PATL1)
14.2139	14.7134	14.8752	16.2562	16.0168	16.1443	AT1G72160.1	AT1G72160.1	AT1G72160.1	MA	NatA	Q56Z59	Sec14p-like phosphatidylinositol transfer family protein;(source:Araport11) protein_coding (PATL3) (PATL3)
17.7995	17.1392	17.2032	17.8576	17.7164	17.9714	AT1G72230.1	AT1G72230.1	AT1G72230.1	MA	NatA	Q9C7T2	Cupredoxin superfamily protein;(source:Araport11) protein_coding
20.9002	21.1967	20.948	19.9581	20.1552	19.7306	AT1G72370.1;AT1G72370.2	AT1G72370.1;AT1G72370.2	AT1G72370.1	MA	NatA	Q08682	acidic protein associated to 40S ribosomal subunit of ribosomes. Involved in polysome formation during active protein synthesis. Expressed in actively growing tissue. protein_coding 40S RIBOSOMAL PROTEIN SA (P40) RIBOSOMAL PROTEIN US2Z (US2Z); (RPSAA);40S RIBOSOMAL PROTEIN SA (P40); (AP40); (RP40)
15.7202	15.1141	15.0842	15.3322	14.6346	13.8855	AT1G72690.1	AT1G72690.1	AT1G72690.1	MA	NatA	Q9CAI4	neurofilament heavy protein;(source:Araport11) protein_coding
15.2848	15.8408	15.9634	16.3825	16.6316	16.2731	AT1G72740.1;AT1G72740.2	AT1G72740.1;AT1G72740.2	AT1G72740.1	MG	NatA	F4IEY4	Single Myb Histone (SMH) gene family member. Contains terminal acidic SANT domain. protein_coding
15.932	15.6216	15.4837	17.063	15.5594	16.5897	AT1G72870.1	AT1G72870.1	AT1G72870.1	MA	NatA	Q9SSN9	TIR-NBS gene. protein_coding TIR-NBS5 (TN5) TIR-NBS5 (TN5)
15.8094	16.8342	16.8222	17.0803	16.5561	16.6603	AT1G72880.1;AT1G72880.2	AT1G72880.1;AT1G72880.2	AT1G72880.1	MT	NatA	Q84MD7	Survival protein SurE-like phosphatase/nucleotidase;(source:Araport11) protein_coding
14.6745	16.8893	16.7796	15.3068	15.6658	12.9287	AT1G72970.1	AT1G72970.1;AT1G72970.2	AT1G72970.1	MA	NatA	Q9S746	Originally identified as a mutation that causes floral organs to fuse together. About 10-20% of mutants also have defects in ovules. Mutants have reduced fertility most likely as because of fusions that pistil emergence. The protein has similarity to the mandelonitrile lyase family of FAD containing oxidoreductases and is predicted to be secreted (SignalP).It is expressed in all tissue layers of …
19.3858	19.0477	19.4164	20.1583	19.8331	20.2786	AT1G73030.1	AT1G73030.1	AT1G73030.1	MG	NatA	Q9SSM4	Encodes an ESCRT-related protein: CHMP1A/AT1G73030; CHMP1B/AT1G17730. CHMP1A and B mediate multivesicular body sorting of auxin carriers and are required for plant development. ESCRT: Endosomal Sorting Complexes Required For Transport machinery; CHMP: Charged Multivesicular Body Protein/Chromatin Modifying Protein. protein_coding (VPS46.2) (VPS46.2);CHARGED MULTIVESICULAR BODY PROTEIN/CHROMATIN M…
17.8968	18.0183	18.1221	17.6704	17.7625	17.3962	AT1G73060.1	AT1G73060.1	AT1G73060.1	MA	NatA	Q8H0W0	Low PSII Accumulation 3;(source:Araport11) protein_coding LOW PSII ACCUMULATION 3 (LPA3) LOW PSII ACCUMULATION 3 (LPA3)
16.8132	17.3182	17.0536	17.1047	17.598	17.4969	AT1G73110.1	AT1G73110.1;AT1G73110.2	AT1G73110.1	MA	NatA	Q9AST9	P-loop containing nucleoside triphosphate hydrolases superfamily protein;(source:Araport11) protein_coding
16.6457	16.6633	16.9855	16.576	15.9529	16.2727	AT1G73300.1;AT1G73300.2;AT5G36180.1;AT5G36180.2;AT5G36180.3;AT5G36180.5	AT1G73300.1;AT1G73300.2;AT5G36180.1;AT5G36180.2;AT5G36180.3;AT5G36180.4;AT5G36180.5	AT1G73300.1	MA	NatA	Q9CAU3	serine carboxypeptidase-like 2;(source:Araport11) protein_coding SERINE CARBOXYPEPTIDASE-LIKE 2 (scpl2) SERINE CARBOXYPEPTIDASE-LIKE 2 (scpl2)
15.0989	15.8855	16.0107	16.2887	18.2268	16.474	AT1G73350.1;AT1G73350.2	AT1G73350.1;AT1G73350.2	AT1G73350.1	MA	NatA	Q84WW0	ankyrin repeat protein;(source:Araport11) protein_coding
15.3065	15.3046	15.8924	16.0501	15.2395	15.143	AT1G73460.1;AT1G73460.2	AT1G73460.1;AT1G73460.2	AT1G73460.1	MT	NatA	F4HQ88	Protein kinase superfamily protein;(source:Araport11) protein_coding PLANT-SPECIFIC DUAL-SPECIFICITY TYROSINE PHOSPHORYLATION-REGULATED KINASE 2A (DYRKP-2A) PLANT-SPECIFIC DUAL-SPECIFICITY TYROSINE PHOSPHORYLATION-REGULATED KINASE 2A (DYRKP-2A)
20.6212	20.5958	20.7737	20.6482	20.4753	20.7582	AT1G73530.1	AT1G73530.1	AT1G73530.1	MA	NatA	Q9FX45	RNA-binding (RRM/RBD/RNP motifs) family protein;(source:Araport11) protein_coding ORGANELLE RNA RECOGNITION MOTIF PROTEIN 6 (ORRM6) ORGANELLE RNA RECOGNITION MOTIF PROTEIN 6 (ORRM6)
14.0524	16.1465	15.6559	15.8468	15.3215	15.4245	AT1G73600.2	AT1G73600.1;AT1G73600.2;AT3G18000.1	AT1G73600.2	MA	NatA	Q9C6B9	Encodes a S-adenosyl-L-methionine-dependent phosphoethanolamine N-methyltransferase whose expression is responsive to both phosphate (Pi) and phosphite (Phi) in roots. It catalyzes the three sequential P-base methylation of phosphoethanolamine to phosphocholine. Homologous biochemical function to NMT1 (At3g18000). Double mutants of NMT1 and NMT3 are defective in leaf, root, flower, seed, and poll…
17.3655	17.3557	17.7064	18.1859	18.1198	18.1965	AT1G73630.1	AT1G73630.1	AT1G73630.1	MA	NatA	Q9C9U8	EF hand calcium-binding protein family;(source:Araport11) protein_coding
14.2755	16.0058	15.6486	16.6187	15.4091	16.8587	AT1G73840.1	AT1G73840.1	AT1G73840.1	MA	NatA	Q8VYM7	Resembles the CstF64 family of RNA processing factors that are conserved between yeast and mammals. In mammals, CstF64 is a component of the CstF complex which is required for mRNA 3'end formation along with other factors. protein_coding ENHANCED SILENCING PHENOTYPE 1 (ESP1) ENHANCED SILENCING PHENOTYPE 1 (ESP1)
14.4965	15.1763	15.6841	14.4533	15.2201	14.0804	AT1G73990.1	AT1G73990.1	AT1G73990.1	MA	NatA	Q9C9C0	Encodes a light-inducible chloroplast protease complex associated with thylakoid membranes. protein_coding SIGNAL PEPTIDE PEPTIDASE (SPPA) SIGNAL PEPTIDE PEPTIDASE (SPPA); (SPPA1)
16.4033	16.0048	16.4724	16.4315	16.2634	13.3672	AT1G74020.1	AT1G74020.1	AT1G74020.1	MT	NatA	P94111	Encodes AtSS-2 strictosidine synthase. protein_coding STRICTOSIDINE SYNTHASE 2 (SS2) STRICTOSIDINE SYNTHASE 2 (SS2)
17.2199	17.3487	17.0493	16.8304	16.3594	16.5524	AT1G74030.1	AT1G74030.1	AT1G74030.1	MA	NatA	Q9C9C4	Encodes the plastid-localized phosphoenolpyruvate enolase. Mutant plants have abnormal trichomes, defects in fatty acid metabolism. protein_coding ENOLASE 1 (ENO1) ENOLASE 1 (ENO1)
16.1783	16.5508	16.3136	17.2071	18.5365	16.8905	AT1G74160.1;AT1G74160.2;AT1G74160.3	AT1G74160.1;AT1G74160.2;AT1G74160.3	AT1G74160.1	MA	NatA	Q0WNQ5	Member of a small gene family in Arabidopsis. Quadruple mutants in this family display defects in cell elongation. protein_coding TON1 RECRUITING MOTIF 4 (TRM4) LONGIFOLIA 4 (LNG4);TON1 RECRUITING MOTIF 4 (TRM4);LONGIFOLIA 3 (LNG3)
20.3805	20.0265	20.2677	20.6569	20.0875	20.4836	AT1G74230.1	AT1G74230.1	AT1G74230.1	MA	NatA	Q9C909	encodes a glycine-rich RNA binding protein. The mRNA is cell-to-cell mobile. protein_coding RNA-BINDING GLYCINE-RICH PROTEIN A2 (RBGA2) RNA-BINDING GLYCINE-RICH PROTEIN A2 (RBGA2);GLYCINE-RICH RNA-BINDING PROTEIN 5 (GR-RBP5);ORGANELLE RNA RECOGNITION MOTIF-CONTAINING4 (ORRM4)
15.9788	16.5779	16.5962	15.6306	16.3679	14.32	AT1G74470.1	AT1G74470.1	AT1G74470.1	MA	NatA	Q9CA67	Encodes for a multifunctional protein with geranylgeranyl reductase activity shown to catalyze the reduction of prenylated geranylgeranyl-chlorophyll a to phytyl-chlorophyll a (chlorophyll a) and free geranylgeranyl pyrophosphate to phytyl pyrophosphate. The mRNA is cell-to-cell mobile. protein_coding
14.5708	13.4719	14.9224	14.6878	13.2564	13.0638	AT1G74670.1	AT1G74670.1	AT1G74670.1	MA	NatA	Q6NMQ7	Cell wall localized protein that functions downstream of RGL2 integrating GA, ABA, and Glc signaling. Involved in seed germination and cell expansion. protein_coding GA-STIMULATED ARABIDOPSIS 6 (GASA6) GA-STIMULATED ARABIDOPSIS 6 (GASA6)
16.8836	16.8086	16.9067	16.7924	16.7078	16.6482	AT1G74690.1	AT1G74690.1	AT1G74690.1	MG	NatA	Q8L4D8	Encodes a microtubule-associated protein.Member of IQ67 (CaM binding) domain containing family. protein_coding IQ-DOMAIN 31 (IQD31) IQ-DOMAIN 31 (IQD31)
17.7048	17.5527	17.9518	17.4255	17.2705	17.4233	AT1G74880.1	AT1G74880.1	AT1G74880.1	MA	NatA	Q9S829	Encodes subunit NDH-O of NAD(P)H:plastoquinone dehydrogenase complex (Ndh complex) present in the thylakoid membrane of chloroplasts. This subunit is thought to be required for Ndh complex assembly. protein_coding NADH DEHYDROGENASE-LIKE COMPLEX ) (NdhO) NAD(P)H:PLASTOQUINONE DEHYDROGENASE COMPLEX SUBUNIT O (NDH-O);NADH DEHYDROGENASE-LIKE COMPLEX ) (NdhO)
14.7395	16.6243	16.5646	16.6415	15.809	16.322	AT1G74920.2	AT1G74920.1;AT1G74920.2	AT1G74920.2	MA	NatA	Q9S795	ALDH10A8 encodes a protein that has not been functionally characterized, but it is similar to an Arabidopsis protein that has betaine aldehyde dehydrogenase and aminoaldehyde dehydrogenase activity. ALDH10A8 localizes to leucoplasts. aldh10a8 mutant plants are more susceptible to NaCl and dehydration stress. protein_coding ALDEHYDE DEHYDROGENASE 10A8 (ALDH10A8) ALDEHYDE DEHYDROGENASE 10A8 (ALDH10…
19.032	18.2551	18.6444	18.9134	19.3433	18.7072	AT1G74970.1	AT1G74970.1	AT1G74970.1	MA	NatA	Q9XJ27	Ribosomal protein S9, nuclear encoded component of the chloroplast ribosome protein_coding RIBOSOMAL PROTEIN S9 (RPS9) RIBOSOMAL PROTEIN US9C (US9C); (PRPS9);RIBOSOMAL PROTEIN S9 (RPS9); (TWN3); (SOT8)
22.1059	22.2095	22.0913	22.6719	24.4494	23.6803	AT1G75040.1	AT1G75040.1	AT1G75040.1	MA	NatA	P28493	Thaumatin-like protein involved in response to pathogens. mRNA level of the PR-5 gene (At1g75040)is significantly changed after cutting the inflorescence stem indicating the existence of a network of signal transducing pathways as other stress-regulated genes (At5g01410, At3g17800, At1g29930)do not response to the treatment. The mRNA is cell-to-cell mobile. protein_coding PATHOGENESIS-RELATED GEN…
18.7737	19.4253	19.3257	18.5031	18.2306	18.4218	AT1G75270.1	AT1G75270.1	AT1G75270.1	MA	NatA	Q9FRL8	One of three functional dehydroascorbate reductases. Catalyzes the glutathione (GSH)-dependent reduction of dehydroascorbate. DHAR2 is a cytoplasmic enzyme. protein_coding DEHYDROASCORBATE REDUCTASE 2 (DHAR2) DEHYDROASCORBATE REDUCTASE 2 (DHAR2)
19.2964	19.2885	19.1122	18.9844	19.446	18.7863	AT1G75280.1	AT1G75280.1	AT1G75280.1	MA	NatA	P52577	isoflavone reductase, putative, identical to SP:P52577 Isoflavone reductase homolog P3 (EC 1.3.1.-) {Arabidopsis thaliana}; contains Pfam profile PF02716: isoflavone reductase. Involved in response to oxidative stress. The mRNA is cell-to-cell mobile. protein_coding
17.4501	17.8065	17.8359	17.9956	18.5354	17.773	AT1G75300.1	AT1G75300.1	AT1G75300.1	MT	NatA	Q9FRM1	encodes a protein whose sequence is similar to an isoflavone reductase protein_coding
14.0046	16.2837	16.3084	15.497	16.2932	15.3916	AT1G75330.1	AT1G75330.1	AT1G75330.1	MA	NatA	O50039	ornithine carbamoyltransferase;(source:Araport11) protein_coding ORNITHINE CARBAMOYLTRANSFERASE (OTC) ORNITHINE CARBAMOYLTRANSFERASE (OTC)
19.4654	19.8889	20.0979	20.233	19.7036	19.823	AT1G75350.1	AT1G75350.1	AT1G75350.1	MA	NatA	Q9FWS4	Ribosomal protein L31;(source:Araport11) protein_coding EMBRYO DEFECTIVE 2184 (emb2184) RIBOSOMAL PROTEIN BL31C (BL31C);EMBRYO DEFECTIVE 2184 (emb2184)
18.0453	17.3152	17.6382	16.7226	16.5468	17.011	AT1G75750.1;AT1G75750.2	AT1G75750.1;AT1G75750.2	AT1G75750.1	MA	NatA	P46689	GA-responsive GAST1 protein homolog regulated by BR and GA antagonistically. Possibly involved in cell elongation based on expression data The mRNA is cell-to-cell mobile. protein_coding GAST1 PROTEIN HOMOLOG 1 (GASA1) GAST1 PROTEIN HOMOLOG 1 (GASA1)
17.343	17.9735	17.9066	17.3148	17.0565	17.3662	AT1G75800.1	AT1G75800.1	AT1G75800.1	MA	NatA	Q9LQT4	Pathogenesis-related thaumatin superfamily protein;(source:Araport11) protein_coding
18.9096	19.3372	19.4427	19.1666	19.6626	19.4237	AT1G75950.1	AT1G75950.1	AT1G75950.1	MS	NatA	Q39255	SKP1 is core component of the SCF family of E3 ubiquitin ligases and serves to tether the rest of the complex to an F-box protein, which provides specificity in binding to ubiquitin ligase substrate proteins. Predominately expressed from leptotene to pachytene. Negatively regulates recombination. Interacts with P0, a silencing suppressor protein encoded by poleroviruses by means of a conserved mi…
21.4787	21.3213	21.2415	20.7095	20.779	21.091	AT1G76080.1	AT1G76080.1	AT1G76080.1	MA	NatA	Q9SGS4	Encodes a thioredoxin like protein. Localizes to the chloroplast and is redistributed to the chloroplast envelope under heat stress. It is involved in non host resistance and thermotolerance. protein_coding CHLOROPLASTIC DROUGHT-INDUCED STRESS PROTEIN OF 32 KD (CDSP32) TRX-LIKE 1 (TRXL1);ARABIDOPSIS THALIANA CHLOROPLASTIC DROUGHT-INDUCED STRESS PROTEIN OF 32 KD (ATCDSP32);CHLOROPLASTIC DROUGHT-IN…
18.3401	18.0899	18.0352	17.8067	17.2299	17.8004	AT1G76160.1	AT1G21850.1;AT1G21860.1;AT1G76160.1;AT4G28090.1	AT1G76160.1	MA	NatA	Q9SGR6	SKU5 similar 5;(source:Araport11) protein_coding SKU5 SIMILAR 5 (sks5) SKU5 SIMILAR 5 (sks5)
23.0489	22.7086	22.7008	23.1509	22.991	23.2447	AT1G76180.1;AT1G76180.2	AT1G76180.1;AT1G76180.2	AT1G76180.1	MA	NatA	P42763	Encodes a dehydrin protein whose expression is induced early on in response to dehydration stress. This gene's expression to cold occurs in two waves, with early induction occurring within 1 h and secondary induction occurring 5 h after the beginning of cold stress. Expression is also induced in response to ABA but not in response to 2,4-D, BA, and GA3. ERD14 protein is capable of binding Ca2+, e…
19.8515	19.5486	19.84	19.5605	18.9518	19.1802	AT1G76450.1	AT1G76450.1	AT1G76450.1	MA	NatA	Q9S720	Photosystem II reaction center PsbP family protein;(source:Araport11) protein_coding
18.9785	18.7301	18.6959	18.3614	18.1004	18.5203	AT1G76460.1	AT1G20880.1;AT1G20880.2;AT1G20880.3;AT1G76460.1	AT1G76460.1	MA	NatA	F4I2E4	RNA-binding (RRM/RBD/RNP motifs) family protein;(source:Araport11) protein_coding
22.1635	22.1948	22.2443	21.8326	21.9354	22.0926	AT1G76760.1	AT1G76760.1	AT1G76760.1	MA	NatA	Q6NPF9	Encodes a y-type thioredoxin (Trx-y1) localized in chloroplast stroma. protein_coding THIOREDOXIN Y1 (TY1) THIOREDOXIN Y1 (TY1);THIOREDOXIN Y1 (ATY1);THIOREDOXIN Y1 (TRX-Y1)
13.9323	16.2578	16.1212	16.4729	16.7764	14.2134	AT1G76810.1	AT1G76810.1	AT1G76810.1	MG	NatA	F4I420	Functions in 18S rRNA maturation at the late 40S assembly stage as part of a regulatory crosstalk among ribosome biogenesis, messenger RNA (mRNA) translation initiation, and siRNA biogenesis in plants. protein_coding (EIF5B1) (EIF5B1); (HOT3)
19.3436	19.146	19.2483	18.5746	18.3276	18.6645	AT1G76860.1	AT1G76860.1	AT1G76860.1	MS	NatA	Q9C6K5	Small nuclear ribonucleoprotein family protein;(source:Araport11) protein_coding SM-LIKE 3B (LSM3B) SM-LIKE 3B (LSM3B)
14.028	13.879	13.5687	14.8786	15.2194	13.276	AT1G76940.1;AT1G76940.3	AT1G76940.1;AT1G76940.3	AT1G76940.1	MA	NatA	F4I435	RNA-binding (RRM/RBD/RNP motifs) family protein;(source:Araport11) protein_coding (NSRA) (NSRA)
14.428	15.3696	15.3402	14.7396	15.3073	15.5299	AT1G77030.1	AT1G77030.1	AT1G77030.1	MV	NatA	O49289	Required for functional maturation of male and female gametophytes. protein_coding DEAD-BOX RNA HELICASE 29 (RH29) DEAD-BOX RNA HELICASE 29 (RH29)
19.4225	18.9927	18.8817	17.8022	17.9373	17.8321	AT1G77060.1	AT1G77060.1	AT1G77060.1	MS	NatA	O49290	Phosphoenolpyruvate carboxylase family protein;(source:Araport11) protein_coding
13.7187	14.2135	15.285	14.878	14.6159	14.0629	AT1G77370.2	AT1G77370.2	AT1G77370.2	MV	NatA	Q9FVX1	Glutaredoxin family protein;(source:Araport11) protein_coding
14.3055	16.586	16.7804	17.772	16.692	17.0934	AT1G77410.1;AT1G77410.3	AT1G77410.1;AT1G77410.3;AT2G28470.2;AT2G28470.4	AT1G77410.1	MT	NatA	Q8GX69	beta-galactosidase 16;(source:Araport11) protein_coding BETA-GALACTOSIDASE 16 (BGAL16) BETA-GALACTOSIDASE 16 (BGAL16)
15.0963	14.2221	13.139	14.0742	14.3314	13.548	AT1G77470.1	AT1G77470.1	AT1G77470.1	MT	NatA	Q9CAQ8	Encodes a protein with high homology to the Replication Factor C, Subunit 3 (RFC3) of yeast and other eukaryotes. rfc3 mutants are hypersensitive to salicylic acid and exhibit enhanced induction of PR genes and resistance against virulent oomycete Hyaloperonospora arabidopsidis Noco2. The enhanced pathogen resistance in the mutant is NPR1-independent. protein_coding REPLICATION FACTOR C SUBUNIT 3…
20.4776	20.7637	20.4869	20.5731	21.0055	20.6431	AT1G77490.1;AT1G77490.2	AT1G77490.1;AT1G77490.2	AT1G77490.1	MS	NatA	Q42593	Encodes a chloroplastic thylakoid ascorbate peroxidase tAPX. Ascorbate peroxidases are enzymes that scavenge hydrogen peroxide in plant cells. Eight types of APX have been described for Arabidopsis: three cytosolic (APX1, APX2, APX6), two chloroplastic types (stromal sAPX, thylakoid tAPX), and three microsomal (APX3, APX4, APX5) isoforms. protein_coding THYLAKOIDAL ASCORBATE PEROXIDASE (TAPX) THY…
21.7148	21.441	21.3877	21.4348	22.2433	22.1016	AT1G77510.1	AT1G77510.1	AT1G77510.1	MA	NatA	Q9SRG3	Encodes a protein disulfide isomerase-like (PDIL) protein, a member of a multigene family within the thioredoxin (TRX) superfamily. Transcript levels for this gene are up-regulated in response to three different chemical inducers of ER stress (dithiothreitol, beta-mercaptoethanol, and tunicamycin). AtIRE1-2 does not appear to be required for this response, but the atbzip60 mutant has a diminished…
14.8163	17.3531	17.282	17.9633	17.8876	17.4662	AT1G77540.1	AT1G77540.1	AT1G77540.1	MT	NatA	Q9CAQ2	Encodes a H3/H4 histone acetyltransferase. Belongs to the GNAT family, whose many members are involved in histone acetylation and chromatin remodeling, and are important for the regulation of cell growth and development. protein_coding
20.4547	20.2073	20.3448	20.8165	20.3564	20.7299	AT1G77710.1	AT1G77710.1	AT1G77710.1	MA	NatA	Q9CA23	ubiquitin-fold modifier;(source:Araport11) protein_coding CONSERVED IN CILIATED SPECIES AND IN THE LAND PLANTS 2 (CCP2) CONSERVED IN CILIATED SPECIES AND IN THE LAND PLANTS 2 (CCP2); (ATCCP2)
16.7387	17.035	17.2157	17.2481	17.2714	17.347	AT1G77930.1;AT1G77930.2	AT1G77930.1;AT1G77930.2	AT1G77930.1	MS	NatA	Q9SH08	Chaperone DnaJ-domain superfamily protein;(source:Araport11) protein_coding DNA J PROTEIN C65 (DJC65) DNA J PROTEIN C65 (DJC65)
14.6149	15.0783	14.8353	15.6679	15.684	13.3828	AT1G78060.1	AT1G78060.1	AT1G78060.1	MA	NatA	Q9SGZ5	Glycosyl hydrolase family protein;(source:Araport11) protein_coding
13.445	14.8971	14.5178	13.8024	14.5696	14.0876	AT1G78240.1;AT1G78240.2	AT1G78240.1;AT1G78240.2	AT1G78240.1	MS	NatA	Q9C9Q8	Encodes TSD2 (TUMOROUS SHOOT DEVELOPMENT2), a putative methyltransferase with an essential role in cell adhesion, anthocyanin accumulation, and coordinated plant development. protein_coding TUMOROUS SHOOT DEVELOPMENT 2 (TSD2) THINGS FALL APART2 (TFA2);TUMOROUS SHOOT DEVELOPMENT 2 (TSD2);QUASIMODO2 (QUA2); (OSU1)
20.9118	20.8822	20.2826	18.4536	18.2733	18.5403	AT1G78300.1	AT1G78300.1	AT1G78300.1	MA	NatA	Q01525	G-box binding factor GF14 omega encoding a 14-3-3 protein The mRNA is cell-to-cell mobile. protein_coding GENERAL REGULATORY FACTOR 2 (GRF2) (GF14 OMEGA);GENERAL REGULATORY FACTOR 2 (GRF2);14-3-3 PROTEIN G-BOX FACTOR14 OMEGA (14-3-3OMEGA)
22.1477	22.1344	21.9656	21.3138	20.9349	21.2706	AT1G78370.1	AT1G78370.1	AT1G78370.1	MA	NatA	Q8L7C9	Encodes glutathione transferase belonging to the tau class of GSTs. Naming convention according to Wagner et al. (2002). protein_coding GLUTATHIONE S-TRANSFERASE TAU 20 (GSTU20) GLUTATHIONE S-TRANSFERASE TAU 20 (ATGSTU20);GLUTATHIONE S-TRANSFERASE TAU 20 (GSTU20)
23.1228	23.3189	23.2457	22.6064	21.9774	22.53	AT1G78380.1	AT1G78380.1	AT1G78380.1	MA	NatA	Q9ZRW8	Encodes a glutathione transferase that is a member of Tau GST gene family. Expression is induced by drought stress, oxidative stress, and high doses of auxin and cytokinin. naming convention according to Wagner et al. (2002) The expression of this gene is upregulated by herbicide safeners such as benoxacor and fenclorim. protein_coding GLUTATHIONE S-TRANSFERASE TAU 19 (GSTU19) GLUTATHIONE S-TRANS…
18.8655	18.5977	19.061	19.2339	19.0441	19.2728	AT1G78630.1	AT1G78630.1	AT1G78630.1	MA	NatA	Q9SYL9	Ribosomal protein L13 family protein;(source:Araport11) protein_coding EMBRYO DEFECTIVE 1473 (emb1473) EMBRYO DEFECTIVE 1473 (emb1473);RIBOSOMAL PROTEIN UL13C (UL13C)
23.9866	23.7025	23.8585	23.9949	23.9776	24.1071	AT1G78830.1	AT1G78820.1;AT1G78830.1	AT1G78830.1	MS	NatA	Q9ZVA2	In combination with MYB4, MAN3, and Mannose part of signaling cascade which regulates cadmium tolerance. Mannose is able to bind to the GNA-related domain of MNB1; mannose binding to the GNA-related domain of MNB1 is required for MAN3-mediated Cd tolerance.Involved in Fe deficiency response via modulation of ROS accumulation. protein_coding (MNB1) (MNB1);CURCULIN-LIKE LECTIN FAMILY PROTEIN (CCLP)
16.9314	16.6792	16.3581	16.0542	15.6563	15.7318	AT1G78870.2	AT1G78870.1;AT1G78870.2;AT1G78870.4	AT1G78870.2	MA	NatA	Q9FZ48	UBC35/UBC13A encodes a protein that may play a role in DNA damage responses and error-free post-replicative DNA repair by participating in lysine-63-based polyubiquitination reactions. UBC35/UBC13A can form diubiquitin and triubiquitin chains in combination with MMZ1,2,3,4/(UEV1A,B,C,D) in vitro. It can also functionally complement an mms2 ubc13 mutation in budding yeast by increasing the double …
14.5857	15.447	15.7645	16.2393	16.0877	15.1611	AT1G79010.1	AT1G16700.1;AT1G79010.1	AT1G79010.1	MA	NatA	Q42599	Part of mitochondrial complex I (CI), which plays a crucial role in oxidising NADH generated by the metabolism (including photorespiration) and thereby participates in the mitochondrial electron transfer chain feeding oxidative phosphorylation that generates ATP. protein_coding (NDUFS8.2) (NDUFS8.2)
20.5416	21.021	20.856	21.4554	21.4385	20.831	AT1G79040.1	AT1G79040.1	AT1G79040.1	MA	NatA	P27202	Encodes for the 10 kDa PsbR subunit of photosystem II (PSII). This subunit appears to be involved in the stable assembly of PSII, particularly that of the oxygen-evolving complex subunit PsbP. Mutants defective in this gene have reduced amounts of subunits PsbP and PsbQ in PSII. In turn, assembly of PsbR is dependent on the presence of PsbJ. protein_coding PHOTOSYSTEM II SUBUNIT R (PSBR) PHOTOSYS…
14.8015	16.0809	15.5194	13.5297	13.1904	14.0868	AT1G79210.1;AT1G79210.2;AT1G79210.3	AT1G79210.1;AT1G79210.2;AT1G79210.3	AT1G79210.1	MG	NatA	Q8L4A7	N-terminal nucleophile aminohydrolases (Ntn hydrolases) superfamily protein;(source:Araport11) protein_coding
19.9103	20.4531	20.079	19.3027	19.382	19.4333	AT1G79230.3	AT1G79230.1;AT1G79230.2;AT1G79230.3	AT1G79230.3	MA	NatA	O64530	encodes a sulfurtransferase/rhodaneses, which belongs to a group of enzymes widely distributed in all three phyla that catalyze the transfer of sulfur from a donor to a thiophilic acceptor substrate. The protein and transcript levels are NOT affected by senescence or exogenous cyanide, suggesting that sulfurtransferases are involved in cyanide detoxification. protein_coding MERCAPTOPYRUVATE SULFU…
20.3769	20.3507	20.4628	20.167	20.2146	20.2546	AT1G79340.1	AT1G79340.1	AT1G79340.1	MT	NatA	O64517	Encodes MCP2d, the predominant and constitutively expressed member of type II metacaspases (MCPs). MCP2d plays a positive regulatory role in biotic and abiotic stress-induced programmed cell death (PCD). Arabidopsis contains three type I MCP genes (MCP1a-c) and six type II MCP genes (MCP2a?f): AtMCP1a/At5g64240, AtMCP1b/At1g02170, AtMCP1c/At4g25110, AtMCP2a/At1g79310, AtMCP2b/At1g79330, AtMCP2c/A…
17.4668	17.915	17.8031	17.6573	17.6707	17.8667	AT1G79380.1	AT1G79380.1	AT1G79380.1	MT	NatA	Q9SAL0	Encodes a ubiquitin ligase that is an essential upstream modulator of JA signaling in response to various stimuli. protein_coding RING DOMAIN LIGASE 4 (RGLG4) RING DOMAIN LIGASE 4 (RGLG4)
18.1898	18.5864	18.5673	18.2638	17.8988	18.0617	AT1G79440.1	AT1G79440.1	AT1G79440.1	MV	NatA	Q9SAK4	Encodes a mitochondrial succinic semialdehyde dehydrogenase (SSADH). Nomenclature according to Kirch, et al (2004). protein_coding ALDEHYDE DEHYDROGENASE 5F1 (ALDH5F1) ENLARGED FIL EXPRESSION DOMAIN 1 (ENF1);ALDEHYDE DEHYDROGENASE 5F1 (ALDH5F1);SUCCINIC SEMIALDEHYDE DEHYDROGENASE 1 (SSADH1);SUCCINIC SEMIALDEHYDE DEHYDROGENASE (SSADH)
18.4559	18.2384	18.1299	17.1643	16.6176	17.2768	AT1G79500.1;AT1G79500.2;AT1G79500.3;AT1G79500.4	AT1G79500.1;AT1G79500.2;AT1G79500.3;AT1G79500.4	AT1G79500.1	MA	NatA	Q9AV97	Encodes a protein with 3-deoxy-8-phosphooctulonate synthase (KDOP synthase) activity which is involved in the biosynthesis of KDO, a component of cell wall rhamnogalacturonan II. protein_coding (AtkdsA1) (AtkdsA1);3-DEOXY-D-MANNO-OCTULOSONATE 8-PHOSPHATE SYNTHASE (KDO8PS); (ATKDO8PS)
19.082	17.7869	18.9093	17.2405	17.8258	17.7125	AT1G79530.1	AT1G16300.1;AT1G79530.1	AT1G79530.1	MA	NatA	Q9SAJ6	Encodes one of the chloroplast/plastid localized GAPDH isoforms (GAPCp1/At1g79530 and GAPCp2/At1g16300). gapcp double mutants display a drastic phenotype of arrested root development, dwarfism and sterility. GAPCps are important for the synthesis of serine in roots. protein_coding GLYCERALDEHYDE-3-PHOSPHATE DEHYDROGENASE OF PLASTID 1 (GAPCP-1) GLYCERALDEHYDE-3-PHOSPHATE DEHYDROGENASE OF PLASTID 1…
21.3756	21.5993	21.4509	21.2434	21.3256	21.0644	AT1G79550.1;AT1G79550.2	AT1G79550.1;AT1G79550.2	AT1G79550.1	MA	NatA	Q9SAJ4	Encodes cytosolic phosphoglycerate kinase (PGK3). Expression studies in PGK mutants showed that PGK1 and PGK3 were down-regulated in pgk3.2 and pgk1.1, respectively. These results indicate that the down-regulation of photosynthetic activity could be a plant strategy when glycolysis is impaired to achieve metabolic adjustment and optimize growth. protein_coding PHOSPHOGLYCERATE KINASE (PGK) (PGKC)…
15.2205	15.8872	16.6536	13.3984	15.2021	13.9539	AT1G79590.1;AT1G79590.2	AT1G79590.1;AT1G79590.2	AT1G79590.1	MA	NatA	Q94KK7	Encodes one of 24 Arabidopsis syntaxins. Its mRNA has been shown to be expressed; TGN/vacuole localized. protein_coding SYNTAXIN OF PLANTS 52 (SYP52) (ATSYP52);SYNTAXIN OF PLANTS 52 (SYP52)
17.4303	17.7873	17.8094	17.8768	17.073	17.5704	AT1G79690.1;AT1G79690.2	AT1G79690.1;AT1G79690.2	AT1G79690.1	MA	NatA	Q8L831	Encodes a dual activity enzyme which catalyses the hydrolysis of a peptide bond and of a phosphate bond, acting both as a dipeptidyl peptidase III and an atypical Nudix hydrolase. protein_coding NUDIX HYDROLASE HOMOLOG 3 (NUDT3) NUDIX-DPP III (ATND);NUDIX HYDROLASE HOMOLOG 3 (NUDT3);NUDIX HYDROLASE HOMOLOG 3 (atnudt3)
19.9382	19.6004	19.8037	18.027	18.1035	18.1513	AT1G79790.2	AT1G79790.1;AT1G79790.2	AT1G79790.2	MA	NatA	Q84VZ1	Encodes a chloroplast-localized FMN hydrolase that whose phosphatase activity is FMN-specific. protein_coding FLAVIN MONONUCLEOTIDE HYDROLASE 1 (FHY1) (PYRP1);ARABIDOPSIS THALIANA CHLOROPLAST FMN HYDROLASE 1 (ATCPFHY1);FLAVIN MONONUCLEOTIDE HYDROLASE 1 (FHY1)
17.5593	17.7971	17.8775	18.3812	18.4497	18.352	AT1G79830.1;AT1G79830.2;AT1G79830.3;AT1G79830.5	AT1G79830.1;AT1G79830.2;AT1G79830.3;AT1G79830.4;AT1G79830.5	AT1G79830.1	MA	NatA	Q0WVL7	This gene is predicted to encode a protein that functions as a Golgi apparatus structural component known as a golgin in mammals and yeast. A fluorescently-tagged version of GC5 co-localizes with Golgi markers, and this localization appears to be replicated using the C-terminal (139 aa) portion of the protein. The C-terminal portion of the protein can also specifically interact with two members o…
21.9566	21.9334	21.9155	22.0825	22.5608	22.1457	AT1G79930.1	AT1G79930.1;AT1G79930.2	AT1G79930.1	MS	NatA	Q9S7C0	encodes high molecular weight heat shock protein 70 not a HSP90 homolog, mRNA is constitutively expressed but transiently induced after heat shock protein_coding HEAT SHOCK PROTEIN 91 (HSP91) HEAT SHOCK PROTEIN 91 (HSP91); (AtHsp70-14)
14.8532	16.245	16.4376	16.8297	16.5739	16.784	AT1G80180.1	AT1G80180.1	AT1G80180.1	MA	NatA	Q9SSC1	Encodes a substrate of the MAPK kinases. Phenotypic analyses of Arabidopsis expressing phosphorylation site mutant forms of At1g80180.1 showed clustered stomata and higher stomatal index in cotyledons expressing the phosphomimetic form of At1g80180.1. Tightly connected with MAPK signaling to fine-tune stomatal production and patterning. protein_coding MAPK SUBSTRATES IN THE STOMATAL LINEAGE 1 (MA…
13.8916	14.8325	15.0739	15.12	15.2119	14.7107	AT1G80210.1;AT1G80210.2	AT1G80210.1;AT1G80210.2	AT1G80210.1	MS	NatA	Q8RW94	Mov34/MPN/PAD-1 family protein;(source:Araport11) protein_coding BRCA1/BRCA2-CONTAINING COMPLEX 36 HOMOLOG A (BRCC36A) BRCA1/BRCA2-CONTAINING COMPLEX 36 HOMOLOG A (BRCC36A); (AtBRCC36A)
19.823	20.1009	19.943	19.495	19.4651	19.1517	AT1G80380.2	AT1G80380.1;AT1G80380.2;AT1G80380.3;AT1G80380.4;AT1G80380.5;AT1G80380.6;AT1G80380.7;AT1G80380.8	AT1G80380.2	MA	NatA	Q944I4	encodes a glycerate kinase which catalyzes the last step of photorespiration C2 cycle. protein_coding GLYCERATE KINASE (GLYK) GLYCERATE KINASE (GLYK)
15.2847	16.7606	16.4978	16.0518	16.4613	15.4391	AT1G80380.5;AT1G80380.6;AT1G80380.7	AT1G80380.1;AT1G80380.3;AT1G80380.5;AT1G80380.6;AT1G80380.7	AT1G80380.5	MV	NatA	Q944I4	encodes a glycerate kinase which catalyzes the last step of photorespiration C2 cycle. protein_coding GLYCERATE KINASE (GLYK) GLYCERATE KINASE (GLYK)
14.6979	14.4362	14.0107	15.5835	14.7354	15.6756	AT1G80410.1;AT1G80410.2	AT1G80410.1;AT1G80410.2	AT1G80410.1	MG	NatA	Q8VZM1	Encodes the catalytic subunit of a N-terminal acetyltransferase. protein_coding NAA15 (NAA15) MUTANT,SNC1-ENHANCING 6 (MUSE6);NAA15 (NAA15);OMISHA (OMA);EMBRYO DEFECTIVE 2753 (EMB2753)
18.4216	18.65	19.0021	19.3361	18.818	19.3467	AT1G80480.1	AT1G80480.1	AT1G80480.1	MA	NatA	Q9M8L6	plastid transcriptionally active 17;(source:Araport11) protein_coding PLASTID TRANSCRIPTIONALLY ACTIVE 17 (PTAC17) PLASTID TRANSCRIPTIONALLY ACTIVE 17 (PTAC17)
17.0247	17.3761	17.3757	17.8823	17.3248	17.6653	AT1G80560.1	AT1G80560.1	AT1G80560.1	MA	NatA	P93832	The AtIMD2 is one out of 3 genes encoding the enzyme 3-isopropylmalate dehydrogenase involved in leucine biosynthesis in Arabidopsis. Its subcellular location has been targeted to plastids. The mRNA is cell-to-cell mobile. protein_coding ISOPROPYLMALATE DEHYDROGENASE 2 (IMD2) ARABIDOPSIS ISOPROPYLMALATE DEHYDROGENASE 2 (ATIMD2);ISOPROPYLMALATE DEHYDROGENASE 2 (IMD2)
19.5422	20.2851	20.0709	20.1665	20.4803	20.0015	AT1G80600.1	AT1G80600.1	AT1G80600.1	MA	NatA	Q9M8M7	Encodes HopW1-1-Interacting protein 1 (WIN1). Interacts with the P. syringae effector HopW1-1. WIN1 is a putative acetylornithine transaminase. Modulates plant defenses against bacteria. Three WIN proteins are identified so far (WIN1: AT1G80600; WIN2: AT4G31750; WIN3: AT5G13320). Mediates red-light inhibition of seed germination. protein_coding HOPW1-1-INTERACTING 1 (WIN1) TUMOR PRONE 5 (TUP5);HO…
18.1683	17.9117	17.7956	17.2691	17.1437	17.3393	AT2G01140.1	AT2G01140.1	AT2G01140.1	MA	NatA	Q9ZU52	Plastid localized fructose 1,6-bisphosphate aldolase, a CBB pathway enzyme. protein_coding PIGMENT DEFECTIVE 345 (PDE345) (ATFBA3);PIGMENT DEFECTIVE 345 (PDE345);FRUCTOSE-BISPHOSPHATE ALDOLASE 3 (FBA3)
18.2219	18.0439	18.1715	17.969	18.9181	17.4392	AT2G01250.1	AT2G01250.1;AT2G01250.2;AT2G44120.1;AT2G44120.2	AT2G01250.1	MV	NatA	P60040	Cytosolic ribosomal 60S subunit protein. protein_coding (RPL7B) RIBOSOMAL PROTEIN UL30Y (UL30Y); (RPL7B)
17.0473	16.8887	17.0805	17.5701	17.39	17.5405	AT2G01280.1	AT2G01280.1	AT2G01280.1	MV	NatA	F4IN86	Involved in regulation of thermo tolerance. protein_coding MATERNAL EFFECT EMBRYO ARREST 65 (MEE65) (BRF3);MATERNAL EFFECT EMBRYO ARREST 65 (MEE65)
15.6516	15.5695	15.6208	14.7618	14.0863	14.9753	AT2G01290.1	AT2G01290.1	AT2G01290.1	MA	NatA	Q9ZU38	Cytosolic ribose-5-phosphate isomerase. Knockout mutation causes chloroplast dysfunction, late flowering and premature cell death. protein_coding RIBOSE-5-PHOSPHATE ISOMERASE 2 (RPI2) RIBOSE-5-PHOSPHATE ISOMERASE 2 (RPI2)
15.141	16.7433	17.1132	16.8135	17.0345	16.7847	AT2G01350.4	AT2G01350.1;AT2G01350.4	AT2G01350.4	MS	NatA	Q9ZU32	At2g01350 encodes quinolinate phosphoribosyl transferase involved in NAD biosynthesis as shown by heterologous expression in E. coli. protein_coding QUINOLINATE PHOSHORIBOSYLTRANSFERASE (QPT) QUINOLINATE PHOSHORIBOSYLTRANSFERASE (QPT)
17.2141	17.0575	16.8623	16.5971	16.7696	16.957	AT2G01630.1	AT2G01630.1	AT2G01630.1	MA	NatA	Q9ZU91	O-Glycosyl hydrolases family 17 protein;(source:Araport11) protein_coding
17.987	17.8773	17.545	16.8607	17.3493	17.1718	AT2G01820.1	AT2G01820.1	AT2G01820.1	MS	NatA	Q9SIT1	Transmembrane kinase (TMK), member of the plant receptor-like kinase (RLK) family. TMKs are characterized by an extracellular leucine-rich-repeat (LRR) domain, a single transmembrane region and a cytoplasmic kinase domain. TMKs have been shown to act as critical modulators of cell expansion and cell proliferation. protein_coding TRANSMEMBRANE KINASE 3 (TMK3) TRANSMEMBRANE KINASE 3 (TMK3)
14.5539	15.5604	15.3385	15.0239	14.7339	15.3596	AT2G01870.1	AT2G01870.1	AT2G01870.1	MV	NatA	Q9SIS7	transmembrane protein;(source:Araport11) protein_coding
17.216	17.1139	17.3772	17.8487	17.6811	17.7746	AT2G02070.1;AT2G02070.2	AT1G55110.1;AT1G55110.2;AT1G55110.3;AT2G02070.1;AT2G02070.2;AT3G45260.1;AT3G45260.2	AT2G02070.1	MA	NatA	Q9ZUL3	RAVEN is part of the network regulated by BLJUEJAY, JACKDAW, SACRECROW and SHORT-ROOT to regulate root tissue patterning through cell lineage specification and asymmetric cell division. RAVEN is directly activated by SHORT-ROOT and directly repressed by JACKDAW. protein_coding INDETERMINATE(ID)-DOMAIN 5 (IDD5) RAVEN (RVN);INDETERMINATE(ID)-DOMAIN 5 (IDD5);INDETERMINATE(ID)-DOMAIN 5 (AtIDD5)
14.7044	13.5583	14.7129	14.861	15.3019	13.6074	AT2G02080.1;AT2G02080.3;AT2G02080.4;AT2G02080.5	AT2G02080.1;AT2G02080.3;AT2G02080.4;AT2G02080.5	AT2G02080.1	MS	NatA	Q9ZUL4	C2H2 BIRD transcription factor family. protein_coding INDETERMINATE(ID)-DOMAIN 4 (IDD4) INDETERMINATE(ID)-DOMAIN 4 (AtIDD4);IMPERIAL EAGLE (IME);INDETERMINATE(ID)-DOMAIN 4 (IDD4)
14.3764	16.2043	16.0657	15.1371	15.0331	15.8868	AT2G02390.1;AT2G02390.2	AT2G02390.1;AT2G02390.2;AT2G02390.3	AT2G02390.1	MA	NatA	Q9ZVQ3	Encodes glutathione transferase belonging to the zeta class of GSTs. Naming convention according to Wagner et al. (2002). The protein undergoes spontaneous thiolation following treatment with the oxidant tert-butylhydroperoxide. It functions in vitro as a maleylacetoacetate isomerase and is likely to be involved in tyrosine catabolism. protein_coding GLUTATHIONE S-TRANSFERASE ZETA 1 (GSTZ1) (ATMA…
18.3456	18.5055	18.6606	18.3913	17.9887	18.4394	AT2G02500.1;AT2G02500.2	AT2G02500.1;AT2G02500.2	AT2G02500.1	MA	NatA	P69834	Encodes a protein with 4-Diphosphocytidyl-2C-methyl-D-erythritol synthase activity. The enzyme has an absolute requirement for divalent cations (Mg2+ reaches the highest catalytic activity). protein_coding (ISPD) 2-C-METHYL-D-ERYTHRITOL 4-PHOSPHATE CYTIDYLTRANSFERASE (MCT); (ISPD); (ATMEPCT)
18.9478	18.705	18.8686	19.1875	19.2929	19.3176	AT2G02570.1;AT2G02570.2;AT2G02570.3;AT2G02570.4	AT2G02570.1;AT2G02570.2;AT2G02570.3;AT2G02570.4	AT2G02570.1	MV	NatA	Q84K41	Similar to SPF30 splicing factor. Under circadian control. Mutants have defects in alternative splicing and show more intron retention compared to wt. protein_coding SPLICING FACTOR 30 (SPF30) SPLICING FACTOR 30 (SPF30)
16.4254	15.1498	15.1749	15.3378	15.7213	14.9088	AT2G02790.1;AT2G02790.2;AT2G02790.3	AT2G02790.1;AT2G02790.2;AT2G02790.3	AT2G02790.1	MG	NatA	F4IRA9	Encodes a microtubule-associated protein.Member of IQ67 (CaM binding) domain containing family. protein_coding IQ-DOMAIN 29 (IQD29) IQ-DOMAIN 29 (IQD29)
13.6947	14.4148	13.7332	13.9054	12.6496	13.4208	AT2G02850.1	AT2G02850.1	AT2G02850.1	MA	NatA	Q8LG89	Encodes plantacyanin one of blue copper proteins. Involved in anther development and pollination. Expressed in the transmitting tract of the pistil. protein_coding PLANTACYANIN (ARPN) PLANTACYANIN (ARPN)
17.1416	17.0065	17.1844	16.3146	16.423	16.4853	AT2G03640.1;AT2G03640.2;AT2G03640.3;AT2G03640.4;AT2G03640.5	AT2G03640.1;AT2G03640.2;AT2G03640.3;AT2G03640.4;AT2G03640.5	AT2G03640.1	MT	NatA	Q9ZPR2	Nuclear transport factor 2 (NTF2) family protein with RNA binding (RRM-RBD-RNP motifs) domain-containing protein;(source:Araport11) protein_coding (ATG3BP4) (ATG3BP-7); (ATG3BP4); (ATG3BP-6)
21.2968	21.1295	21.2008	21.488	21.3951	21.4982	AT2G03680.1;AT2G03680.2;AT2G03680.3	AT2G03680.1;AT2G03680.2;AT2G03680.3	AT2G03680.1	MG	NatA	Q9SJW3	The SPR1 gene encodes a plant-specific 12-kD protein which has a repeated motif at both ends, separated by a predicted rod-like domain, suggesting that it may act as an intermolecular linker. Ubiquitously expressed and belongs to a six-member gene family in Arabidopsis; expressed in transgenic seedlings localized to microtubules within the cortical array, preprophase band, phragmoplast, and mitot…
19.8439	22.8335	20.0004	21.4602	19.6911	20.7561	AT2G03760.1	AT2G03760.1	AT2G03760.1	MS	NatA	P52839	Encodes a brassinosteroid sulfotransferase. In vitro experiements show that this enzyme has a preference for 24-epibrassinosteroids, particularly 24-epicathasterone, but does not act on castasterone and brassinolide. It also shows sulfating activity toward flavonoids. It is differentially expressed during development, being more abundant in young seedlings and actively growing cell cultures. Expr…
14.162	14.8714	14.9357	12.9964	14.4488	13.2718	AT2G03800.1	AT2G03800.1;AT2G03800.2	AT2G03800.1	MV	NatA	Q9ZPQ3	encodes a D-aminoacyl-tRNA deacylase. Involved in detoxification of D-aminoacyl-tRNA. Mutants also show ethanol-hypersensitive phenotype. protein_coding GEKO1 (GEK1) GEKO1 (GEK1)
20.0413	19.9454	20.1331	20.0691	19.7954	20.2059	AT2G03870.1;AT2G03870.2	AT2G03870.1;AT2G03870.2	AT2G03870.1	MS	NatA	Q9SI54	Small nuclear ribonucleoprotein family protein;(source:Araport11) protein_coding EMBRYO DEFECTIVE 2816 (EMB2816) SM-LIKE 7 (LSM7);EMBRYO DEFECTIVE 2816 (EMB2816)
21.5044	21.8116	21.8382	21.8556	21.905	21.9377	AT2G04030.2	AT2G04030.1;AT2G04030.2	AT2G04030.2	MA	NatA	Q9SIF2	Encodes a chloroplast-targeted 90-kDa heat shock protein located in the stroma involved in red-light mediated deetiolation response and crucial for protein import into the chloroplast stroma. Mutants are resistant to chlorate, have elongated hypocotyls in light, and affect the expression of NR2, CAB, and RBCS but NOT NR1 and NiR. protein_coding (CR88) (HSP90C); (ATHSP90C);HEAT SHOCK PROTEIN 90.5 …
21.4193	21.1006	21.3208	21.3285	21.11	21.4162	AT2G04039.1	AT2G04039.1;AT2G04039.2	AT2G04039.1	MA	NatA	Q93Z84	NdhV is loosely associated with the NDH complex and is required for stabilizing NDH subcomplexes A and E. protein_coding (NDHV) (NDHV)
21.1004	21.4711	21.7692	21.4749	21.4048	21.353	AT2G04390.1;AT2G05220.1;AT2G05220.2;AT3G10610.1;AT5G04800.1;AT5G04800.2;AT5G04800.3;AT5G04800.4	AT2G04390.1;AT2G05220.1;AT2G05220.2;AT3G10610.1;AT5G04800.1;AT5G04800.2;AT5G04800.3;AT5G04800.4	AT2G04390.1	MG	NatA	P49205	Ribosomal S17 family protein;(source:Araport11) protein_coding (DS17) (DS17);RIBOSOMAL PROTEIN ES17Z (ES17Z)
18.3329	17.7757	17.9997	18.1872	18.079	17.9621	AT2G04630.1	AT2G04630.1;AT5G51940.1	AT2G04630.1	MA	NatA	Q9SJ96	One of two highly similar proteins that can serve as a non-catalytic subunit of nuclear DNA-dependent RNA polymerases II and V; homologous to budding yeast RPB6 and the E. coli RNA polymerase omega subunit. Probably redundant with At5g51940. protein_coding (NRPB6B) (NRPB6B); (NRPE6B)
23.17	22.9691	23.1321	23.2704	23.0252	23.1703	AT2G04780.1;AT2G04780.2	AT2G04780.1;AT2G04780.2	AT2G04780.1	MA	NatA	Q9SJ81	fasciclin-like arabinogalactan-protein 7 (Fla7). Possibly involved in embryogenesis and seed development. protein_coding FASCICLIN-LIKE ARABINOOGALACTAN 7 (FLA7) FASCICLIN-LIKE ARABINOOGALACTAN 7 (FLA7)
14.4473	15.1273	15.9444	15.918	16.2443	15.2001	AT2G04842.1;AT2G04842.2	AT2G04842.1;AT2G04842.2	AT2G04842.1	MA	NatA	F4IFC5	Encodes a dual localized threonyl-tRNA synthetase found both in the mitochondrion and the chloroplast. Plants mutated in this gene terminate as embryos in the globular stage. protein_coding EMBRYO DEFECTIVE 2761 (EMB2761) EMBRYO DEFECTIVE 2761 (EMB2761)
16.8577	17.0144	17.2853	17.9135	17.774	17.9811	AT2G04880.1;AT2G04880.2	AT2G04880.1;AT2G04880.2	AT2G04880.1	MA	NatA	Q9SI37	Encodes WRKY1, a member of the WRKY transcription factors in plants involved in disease resistance, abiotic stress, senescence as well as in some developmental processes. WRKY1 is involved in the salicylic acid signaling pathway. The crystal structure of the WRKY1 C-terminal domain revealed a zinc-binding site and identified the DNA-binding residues of WRKY1. The mRNA is cell-to-cell mobile. prot…
19.4138	18.7686	19.8595	18.8663	18.6293	18.7872	AT2G05520.1;AT2G05520.2;AT2G05520.3;AT2G05520.4;AT2G05520.5;AT2G05520.6	AT2G05520.1;AT2G05520.2;AT2G05520.3;AT2G05520.4;AT2G05520.5;AT2G05520.6	AT2G05520.1	MA	NatA	Q9SL15	Encodes a glycine-rich protein that is expressed mainly in stems and leaves. AtGRP3 functions in root size determination during development and in Al stress. mRNA levels are upregulated in response to ABA, salicylic acid and ethylene but downregulated in response to desiccation. The mRNA is cell-to-cell mobile. protein_coding GLYCINE-RICH PROTEIN 3 (GRP-3) ARABIDOPSIS GLYCINE RICH PROTEIN 3 (ATGR…
13.9591	15.0967	15.3792	15.1576	16.1165	14.9568	AT2G05620.1;AT2G05620.2	AT2G05620.1;AT2G05620.2	AT2G05620.1	MA	NatA	Q9SL05	Involved in electron flow in Photosystem I. Essential for photoprotection. protein_coding PROTON GRADIENT REGULATION 5 (PGR5) PROTON GRADIENT REGULATION 5 (PGR5); (ATPGR5)
19.5851	19.6995	19.5435	18.7662	18.7102	18.322	AT2G05830.1	AT2G05830.1;AT2G05830.2;AT2G05830.3;AT2G05830.4	AT2G05830.1	MS	NatA	Q9ZUG4	Encodes a 5-methylthioribose-1-phosphate isomerase. protein_coding 5-METHYLTHIORIBOSE KINASE 1 (MTI1) 5-METHYLTHIORIBOSE-1-PHOSPHATE-ISOMERASE1 (MTI1);5-METHYLTHIORIBOSE KINASE 1 (MTI1)
19.446	19.7217	19.5858	18.9518	19.1428	18.5537	AT2G05830.2;AT2G05830.3;AT2G05830.4	AT2G05830.2;AT2G05830.3;AT2G05830.4	AT2G05830.2	MV	NatA	Q9ZUG4	Encodes a 5-methylthioribose-1-phosphate isomerase. protein_coding 5-METHYLTHIORIBOSE KINASE 1 (MTI1) 5-METHYLTHIORIBOSE KINASE 1 (MTI1);5-METHYLTHIORIBOSE-1-PHOSPHATE-ISOMERASE1 (MTI1)
19.0586	19.1473	19.1895	18.4757	18.2481	18.4037	AT2G05840.1	AT2G05840.1;AT2G05840.2;AT2G05840.3	AT2G05840.1	MS	NatA	O81147	Encodes 20S proteasome subunit PAA2 (PAA2). protein_coding 20S PROTEASOME SUBUNIT PAA2 (PAA2) 20S PROTEASOME SUBUNIT PAA2 (PAA2)
17.6415	17.4272	17.6696	17.8193	18.0299	17.7139	AT2G05920.1	AT2G05920.1	AT2G05920.1	MA	NatA	Q9ZUF6	Subtilase family protein;(source:Araport11) protein_coding SUBTILASE 1.8 (SBT1.8) SUBTILASE 1.8 (SBT1.8)
20.7566	20.428	20.7343	20.3115	19.8453	20.3845	AT2G05990.1;AT2G05990.2	AT2G05990.1;AT2G05990.2	AT2G05990.1	MA	NatA	Q9SLA8	Encodes enoyl-ACP reductase a component of the fatty acid synthase complex. A reduced function mutation in this gene, mod1, was found in a screen for premature cell death mutants. Mutant plants have reduced lipid level and pleiotropic morphological defects, including chlorotic and abnormally shaped leaves. The mRNA is cell-to-cell mobile. protein_coding MOSAIC DEATH 1 (MOD1) MOSAIC DEATH 1 (MOD1)…
18.4031	18.4191	18.0281	16.2391	15.8952	15.7551	AT2G06050.1;AT2G06050.2;AT2G06050.3	AT2G06050.1;AT2G06050.2;AT2G06050.3	AT2G06050.1	MT	NatA	Q9FUP0	Encodes a 12-oxophytodienoate reductase that is required for jasmonate biosynthesis. Mutants are male sterile and defective in pollen dehiscence. Shows activity towards 2,4,6-trinitrotoluene. CFA-Ile, CFA-Leu, CFA-Val, CFA-Met and CFA-Ala can restore the fertility of opr3 plants by inducing filament elongation and anther dehiscence. protein_coding OXOPHYTODIENOATE-REDUCTASE 3 (OPR3) (AtOPR3);OXOP…
19.6196	19.1304	19.1393	18.8093	18.7919	18.8537	AT2G06850.1	AT2G06850.1	AT2G06850.1	MT	NatA	Q39099	endoxyloglucan transferase (EXGT-A1) gene protein_coding XYLOGLUCAN ENDOTRANSGLUCOSYLASE/HYDROLASE 4 (XTH4) XYLOGLUCAN ENDOTRANSGLUCOSYLASE/HYDROLASE 4 (XTH4);ENDOXYLOGLUCAN TRANSFERASE A1 (EXGT-A1);ENDOXYLOGLUCAN TRANSFERASE (EXT)
13.272	16.7632	16.7633	14.975	16.9225	16.0632	AT2G06925.1;AT2G06925.2	AT2G06925.1;AT2G06925.2	AT2G06925.1	MA	NatA	Q8S8N6	Encodes a secretory phospholipase A2 enzyme, which specifically hydrolyzes the sn-2 position of phospholipids. The enzyme has a preference towards linoleoyl acyl chain over palmitoyl acyl chain. It also has a slight preference for phosphatidylcholine over phosphatidylethanolamine. protein_coding (PLA2-ALPHA) PHOSPHOLIPASE A2-ALPHA (ATSPLA2-ALPHA); (PLA2-ALPHA)
20.6134	20.1635	20.3833	20.5974	20.5785	20.6402	AT2G07340.1	AT2G07340.1;AT2G07340.2	AT2G07340.1	MA	NatA	Q94AF7	PREFOLDIN 1;(source:Araport11) protein_coding PREFOLDIN 1 (PFD1) PREFOLDIN 1 (PFD1)
18.5021	18.4692	18.3569	18.5436	19.1247	18.5287	AT2G07360.2	AT2G07360.2	AT2G07360.2	MA	NatA	Q84R15	TPLATE-associated SH3 domain containing protein. protein_coding TPLATE-ASSOCIATED SH3 DOMAIN CONTAINING PROTEIN (TASH3) TPLATE-ASSOCIATED SH3 DOMAIN CONTAINING PROTEIN (TASH3)
14.8452	13.864	13.8691	14.224	14.8715	13.5815	AT2G09990.1;AT5G18380.1;AT5G18380.2;AT5G18380.3	AT2G09990.1;AT5G18380.1;AT5G18380.2;AT5G18380.3	AT2G09990.1	MA	NatA	Q9SK22	Ribosomal protein S5 domain 2-like superfamily protein;(source:Araport11) protein_coding RIBOSOMAL PROTEIN US9Z (US9Z) RIBOSOMAL PROTEIN US9Z (US9Z)
15.2472	14.9468	15.0008	14.9688	14.6519	15.7941	AT2G13560.1	AT2G13560.1	AT2G13560.1	MG	NatA	Q9SIU0	Encodes an NAD-dependent malic enzyme (NAD-ME) that does not act on oxaloacetate, indicating that it belongs to EC 1.1.1.39. It is a member of the alpha family of NAD-MEs in plants. It appears to function as a homodimer or as a heterodimer with the beta-type NAD-ME2 (At4g00570). NAD-ME1 transcript and protein levels are higher during the night than during the day. The mRNA is cell-to-cell mobile.…
20.2947	19.6864	19.963	20.6246	19.978	20.3057	AT2G13820.1;AT2G13820.2;AT2G13820.3	AT2G13820.1;AT2G13820.2;AT2G13820.3	AT2G13820.1	MA	NatA	Q9ZQI8	Bifunctional inhibitor/lipid-transfer protein/seed storage 2S albumin superfamily protein;(source:Araport11) protein_coding XYLOGEN PROTEIN 2 (XYP2) XYLOGEN PROTEIN 2 (XYP2); (AtXYP2);GLYCOSYLPHOSPHATIDYLINOSITOL-ANCHORED LIPID PROTEIN TRANSFER 11 (LPTG11)
18.7147	19.2936	19.117	18.3703	18.6993	18.502	AT2G14120.1;AT2G14120.2;AT2G14120.3	AT2G14120.1;AT2G14120.2;AT2G14120.3;AT2G14120.4	AT2G14120.1	MS	NatA	Q8LFT2	Encodes a dynamin related protein. DRPs are self-assembling GTPasse involved in fission and fusion of membranes. DRP3B functions in mitochondrion and peroxisome fission in combination with DRP3A. protein_coding DYNAMIN RELATED PROTEIN (DRP3B) DYNAMIN RELATED PROTEIN (DRP3B)
14.2676	16.0965	16.0908	15.8778	15.9279	15.4946	AT2G14170.1	AT2G14170.1;AT2G14170.2;AT2G14170.3	AT2G14170.1	MV	NatA	Q0WM29	Arabidopsis thaliana methylmalonate-semialdehyde dehydrogenase protein_coding ALDEHYDE DEHYDROGENASE 6B2 (ALDH6B2) ALDEHYDE DEHYDROGENASE 6B2 (ALDH6B2); (MMSD)
20.6849	20.6543	20.7189	20.5361	20.3734	20.6116	AT2G14880.1	AT2G14880.1;AT4G34290.1	AT2G14880.1	MA	NatA	O82326	SWIB/MDM2 domain superfamily protein;(source:Araport11) protein_coding (SWIB2) (SWIB2)
18.2484	18.4892	18.5603	18.3902	18.3614	18.3691	AT2G15570.1;AT2G15570.2	AT2G15570.1;AT2G15570.2	AT2G15570.1	MA	NatA	Q9SEU7	chloroplast protein similar to prokaryotic thioredoxin. protein_coding (ATHM3) GFP ARRESTED TRAFFICKING 1 (GAT1);THIOREDOXIN-M3 (TRX-M3); (ATHM3);ARABIDOPSIS THIOREDOXIN M-TYPE 3 (ATM3)
19.0453	19.7394	19.802	20.1045	19.835	20.0827	AT2G15620.1	AT2G15620.1	AT2G15620.1	MT	NatA	Q39161	Involved in the second step of nitrate assimilation. Its expression is induced by nitrate. The mRNA is cell-to-cell mobile. protein_coding NITRITE REDUCTASE 1 (NIR1) ARABIDOPSIS THALIANA NITRITE REDUCTASE (ATHNIR);NITRITE REDUCTASE (NIR);NITRITE REDUCTASE 1 (NIR1)
22.7932	23.0279	23.0665	23.4569	23.0182	23.465	AT2G16600.1	AT2G16600.1;AT2G16600.2	AT2G16600.1	MA	NatA	Q38900	Encodes cytosolic cyclophilin ROC3. The mRNA is cell-to-cell mobile. protein_coding ROTAMASE CYP 3 (ROC3) ROTAMASE CYP 3 (ROC3);CYCLOPHILIN 19 (CYP19); (ATCYP19-1)
15.8523	16.0095	16.1653	16.1047	16.519	15.8998	AT2G16640.1;AT2G16640.2;AT2G16640.3	AT2G16640.1;AT2G16640.2;AT2G16640.3	AT2G16640.1	MG	NatA	Q9SLF3	multimeric translocon complex in the outer envelope membrane 132;(source:Araport11) protein_coding MULTIMERIC TRANSLOCON COMPLEX IN THE OUTER ENVELOPE MEMBRANE 132 (TOC132) MULTIMERIC TRANSLOCON COMPLEX IN THE OUTER ENVELOPE MEMBRANE 132 (ATTOC132);ARSENATE INDUCED CHLOROSIS 1 (AIC1);MULTIMERIC TRANSLOCON COMPLEX IN THE OUTER ENVELOPE MEMBRANE 132 (TOC132)
18.0491	18.5492	18.3259	17.8384	17.5081	17.8619	AT2G16700.1;AT2G16700.2;AT2G16700.4	AT2G16700.1;AT2G16700.2;AT2G16700.4	AT2G16700.1	MA	NatA	Q9ZNT3	Encodes actin depolymerizing factor 5 (ADF5). Involved in actin cytoskeleton remodeling during a variety of processes including pollen tube growth and stomatal movement. protein_coding ACTIN DEPOLYMERIZING FACTOR 5 (ADF5) ACTIN DEPOLYMERIZING FACTOR 5 (ADF5); (ATADF5)
19.4385	19.4789	19.2804	18.4786	18.9508	18.8733	AT2G16860.1;AT2G16860.2	AT2G16860.1;AT2G16860.2	AT2G16860.1	MV	NatA	Q9ZVX7	GCIP-interacting family protein;(source:Araport11) protein_coding (ATSYF2) (ATSYF2)
18.2277	18.9202	18.4541	18.3523	19.0217	18.4997	AT2G17130.1	AT2G17130.1;AT4G35260.1;AT4G35650.1	AT2G17130.1	MS	NatA	P93032	Encodes a regulatory subunit of the mitochondrially-localized NAD+- dependent isocitrate dehydrogenase. protein_coding ISOCITRATE DEHYDROGENASE SUBUNIT 2 (IDH2) ISOCITRATE DEHYDROGENASE II (IDH-II);ISOCITRATE DEHYDROGENASE SUBUNIT 2 (IDH2)
21.0976	20.8043	21.0817	21.2134	20.9166	21.2239	AT2G17190.1	AT2G17190.1	AT2G17190.1	MG	NatA	Q9SII9	Encodes a ubiquitin receptor protein that specifically associates with PEX2 and PEX12. protein_coding (DSK2A) (DSK2A)
20.5725	20.4404	20.6012	20.9604	20.6498	21.0127	AT2G17200.1	AT2G17200.1	AT2G17200.1	MG	NatA	Q9SII8	Encodes a ubiquitin receptor protein that specifically associates with PEX2 and PEX12. protein_coding (DSK2B) (DSK2); (DSK2B)
19.2538	19.6243	19.827	20.0973	19.7828	20.1659	AT2G17240.1;AT3G24506.1	AT2G17240.1;AT3G24506.1	AT2G17240.1	MA	NatA	Q9SII4	Participates in the late stages of the biogenesis of 50S ribosomal subunits in plastids. protein_coding CONSERVED ONLY IN THE GREEN LINEAGE20 (CGL20A) CONSERVED ONLY IN THE GREEN LINEAGE20 (CGL20A)
19.3037	19.8827	19.4388	19.6481	19.4466	19.6484	AT2G17265.1	AT2G17265.1	AT2G17265.1	MA	NatA	Q8L7R2	Encodes a homoserine kinase (HSK) which produces O-phospho-L-homoserine (HserP), a compound at the branching point of methionine and threonine biosynthesis. HSK is found in the stromal fraction of chloroplasts. Mutation of this gene results in higher level of the amino acid homoserine and resistance to downy mildew pathogen Hyaloperonospora arabidopsidis. protein_coding HOMOSERINE KINASE (HSK) HO…
16.1313	16.7051	16.7996	17.2075	17.2451	17.2291	AT2G17360.1;AT5G07090.1	AT2G17360.1;AT2G17360.2;AT5G07090.1;AT5G07090.2;AT5G07090.3;AT5G58420.1	AT2G17360.1	MA	NatA	Q93VH9	Ribosomal protein S4 (RPS4A) family protein;(source:Araport11) protein_coding RIBOSOMAL PROTEIN ES4Z (ES4Z) RIBOSOMAL PROTEIN ES4Z (ES4Z)
22.6041	22.4243	22.6095	22.6337	22.254	22.6372	AT2G17390.1	AT2G17390.1	AT2G17390.1	MA	NatA	Q29Q26	Highly homologous to AKR2A. Involved in chloroplast biogenesis. Double mutants of AKR2A and AKR2B have yellow leaves, significantly reduced chloroplast proteins, and no thylakoid membranes. The mRNA is cell-to-cell mobile. protein_coding ANKYRIN REPEAT-CONTAINING 2B (AKR2B) ANKYRIN REPEAT-CONTAINING 2B (AKR2B)
17.5936	17.5487	18.459	18.4473	18.7542	18.9686	AT2G17420.1;AT2G17420.2	AT2G17420.1;AT2G17420.2	AT2G17420.1	MC	NatA	Q39242	NADPH-dependent thioredoxin reductase, major cytosolic isoform The mRNA is cell-to-cell mobile. protein_coding NADPH-DEPENDENT THIOREDOXIN REDUCTASE A (NTRA) NADPH-DEPENDENT THIOREDOXIN REDUCTASE A (NTRA);NADPH-DEPENDENT THIOREDOXIN REDUCTASE 2 (NTR2);THIOREDOXIN REDUCTASE A (ATNTRA)
16.9289	16.8153	16.7514	15.3916	15.5893	14.78	AT2G17630.1	AT2G17630.1	AT2G17630.1	MA	NatA	Q9SHP0	Pyridoxal phosphate (PLP)-dependent transferases superfamily protein;(source:Araport11) protein_coding PHOSPHOSERINE AMINOTRANSFERASE 2 (PSAT2) PHOSPHOSERINE AMINOTRANSFERASE 2 (PSAT2)
14.2879	15.5157	14.9619	15.2019	15.0394	14.9271	AT2G17700.1	AT2G17700.1	AT2G17700.1	MT	NatA	O22558	ACT-like protein tyrosine kinase family protein;(source:Araport11) protein_coding SERINE/THREONINE/TYROSINE KINASE 8 (STY8) SERINE/THREONINE/TYROSINE KINASE 8 (STY8)
16.8542	17.6684	17.7935	17.1949	17.4332	17.556	AT2G17760.1	AT2G17760.1	AT2G17760.1	MV	NatA	Q8VYV9	Eukaryotic aspartyl protease family protein;(source:Araport11) protein_coding
19.3681	19.6071	19.5995	19.7786	19.6957	19.9462	AT2G17870.1	AT2G17870.1	AT2G17870.1	MA	NatA	Q94C69	Encodes COLD SHOCK DOMAIN PROTEIN 3 (CSP3), involved in the acquisition of freezing tolerance. protein_coding COLD SHOCK DOMAIN PROTEIN 3 (CSP3) ARABIDOPSIS COLD SHOCK DOMAIN PROTEIN 3 (ATCSP3);COLD SHOCK DOMAIN PROTEIN 3 (CSP3)
16.2842	16.5253	16.5341	16.2373	17.4357	16.6631	AT2G17980.1	AT2G17980.1	AT2G17980.1	MA	NatA	Q9SL48	member of SLY1 Gene Family The mRNA is cell-to-cell mobile. protein_coding (ATSLY1) (ATSLY1)
18.0754	17.5378	17.5629	17.832	18.631	17.5636	AT2G18020.1	AT2G18020.1;AT4G36130.1	AT2G18020.1	MG	NatA	P46286	Ribosomal protein L2 family;(source:Araport11) protein_coding EMBRYO DEFECTIVE 2296 (EMB2296) EMBRYO DEFECTIVE 2296 (EMB2296);RIBOSOMAL PROTEIN UL2Z (UL2Z)
22.7587	22.4902	22.6055	22.8866	22.6969	22.9923	AT2G18040.1	AT2G18040.1	AT2G18040.1	MA	NatA	Q9SL42	phosphorylation-specific peptidyl prolyl cis/trans isomerase (PPIase) with specificity for phosphoserine-proline bonds The mRNA is cell-to-cell mobile. protein_coding PEPTIDYLPROLYL CIS/TRANS ISOMERASE, NIMA-INTERACTING 1 (PIN1AT) PEPTIDYLPROLYL CIS/TRANS ISOMERASE, NIMA-INTERACTING 1 (PIN1AT)
19.6491	20.0211	20.3403	19.4679	19.1911	19.1826	AT2G18110.1	AT2G18110.1	AT2G18110.1	MA	NatA	Q9SI20	Translation elongation factor EF1B/ribosomal protein S6 family protein;(source:Araport11) protein_coding
18.9883	19.2614	19.2154	18.7835	18.7268	19.1057	AT2G18230.1	AT2G18230.1	AT2G18230.1	MA	NatA	P21216	Encodes a protein that might have inorganic pyrophosphatase activity. protein_coding PYROPHOSPHORYLASE 2 (PPa2) PYROPHOSPHORYLASE 2 (AtPPa2);PYROPHOSPHORYLASE 2 (PPa2)
18.3543	18.2636	18.1703	18.137	18.3455	18.2566	AT2G18250.1	AT2G18250.1	AT2G18250.1	MA	NatA	Q9ZPV8	At2g18250 encodes pantetheine-phosphate adenylyltransferase catalyzing the formation of dephospho-CoA from pantetheine 4'-phosphate. The enzyme is involved in coenzyme A biosynthesis. protein_coding 4-PHOSPHOPANTETHEINE ADENYLYLTRANSFERASE (COAD) 4-PHOSPHOPANTETHEINE ADENYLYLTRANSFERASE (ATCOAD);4-PHOSPHOPANTETHEINE ADENYLYLTRANSFERASE (COAD)
17.93	18.0606	18.218	17.8176	17.8296	17.9529	AT2G18328.1	AT2G18328.1	AT2G18328.1	MA	NatA	Q1G3C4	RAD-like 4;(source:Araport11) protein_coding RAD-LIKE 4 (RL4) RAD-LIKE 4 (RL4);RAD-LIKE 4 (ATRL4)
15.8184	15.1476	15.2213	16.1621	16.7269	15.9547	AT2G18330.1	AT2G18330.1	AT2G18330.1	MA	NatA	Q9ZPW5	Homologue of animal ATPase Family AAA Domain-Containing Protein 3 (ATAD3), which is involved in mitochondrial nucleoid organization; interacts with SHOT1. protein_coding SHOT1 BINDING ATPASE 3 (SBA3) SHOT1 BINDING ATPASE 3 (SBA3);ATPASE FAMILY AAA DOMAIN-CONTAINING PROTEIN 3B1 (ATAD3B1)
15.4393	16.2085	16.1118	15.0153	16.042	13.9977	AT2G18510.1	AT2G18510.1	AT2G18510.1	MT	NatA	Q9ZU66	Essential gene (embryo lethal) that is similar to component of splicosome. Regulates embryonic pattern formation through Pol II-Mediated transcription of WOX2 an PIN7 (DOI:10.1016/j.isci.2019.09.004). JANUS positively regulates PLT1 expression in the root meristem by recruiting RNA polymerase II (Pol II) to PLT1 and by interacting with PLT1. Nuclear accumulation of JANUS in root meristem depends …
20.0171	20.0529	20.291	20.927	20.9301	20.5954	AT2G18960.1	AT2G18960.1;AT2G18960.2;AT2G18960.3;AT4G30190.1;AT4G30190.2	AT2G18960.1	MS	NatA	P20649	Encodes a plasma membrane proton ATPase. Mutants have a reduced ability to close their stomata in response to drought and are affected in stomatal but not seed responsiveness to ABA. The mRNA is cell-to-cell mobile. protein_coding H(+)-ATPASE 1 (HA1) H(+)-ATPASE 1 (HA1);OPEN STOMATA 2 (OST2);PLASMA MEMBRANE PROTON ATPASE (PMA);H(+)-ATPASE 1 (AHA1)
14.4007	14.7034	13.2976	15.0889	15.9188	12.7921	AT2G18990.1;AT3G25580.1;AT3G25580.2	AT2G18990.1;AT3G25580.1;AT3G25580.2	AT2G18990.1	MA	NatA	O64628	thioredoxin-like/ATP-binding protein;(source:Araport11) protein_coding THIOREDOXIN DOMAIN-CONTAINING PROTEIN 9 HOMOLOG (TXND9) THIOREDOXIN DOMAIN-CONTAINING PROTEIN 9 HOMOLOG (TXND9)
13.9243	16.5776	16.6026	13.4346	15.3944	14.8067	AT2G19090.1	AT2G19090.1	AT2G19090.1	MG	NatA	F4ISE7	DUF630 family protein (DUF630 and DUF632);(source:Araport11) protein_coding
13.7755	14.3077	15.0095	14.3644	14.8863	14.565	AT2G19480.1;AT2G19480.2;AT2G19480.3	AT2G19480.1;AT2G19480.2;AT2G19480.3	AT2G19480.1	MS	NatA	Q9ZUP3	This gene is predicted to encode a nucleosome assembly protein. Plant lines expressing an RNAi construct directed against this gene show a reduction in agrobacterium-mediated root transformation. The mRNA is cell-to-cell mobile. Plants mutated in three ubiquitously expressed NAP1 genes (NAP1;1~NAP1;3) and organ-specifically expressed NAP1;4 gene show hypersensitivity to genotoxic stresses includi…
18.5374	19.118	19.0294	19.5116	18.8382	19.3216	AT2G19730.1;AT2G19730.2;AT2G19730.3	AT2G19730.1;AT2G19730.2;AT2G19730.3	AT2G19730.1	MA	NatA	O82204	Ribosomal L28e protein family;(source:Araport11) protein_coding RIBOSOMAL PROTEIN EL28Z (EL28Z) RIBOSOMAL PROTEIN EL28Z (EL28Z)
15.4885	16.5123	15.6516	16.4305	18.4832	16.3771	AT2G19750.1;AT4G29390.1;AT5G56670.1	AT2G19750.1;AT4G29390.1;AT5G56670.1	AT2G19750.1	MG	NatA	P49689	Ribosomal protein S30 family protein;(source:Araport11) protein_coding (RPS30A) (RPS30A);RIBOSOMAL PROTEIN ES30Z (ES30Z)
20.7203	20.7764	20.8926	20.8266	20.5733	20.605	AT2G19760.1	AT2G19760.1	AT2G19760.1	MS	NatA	Q42449	first member of the Arabidopsis profilin multigene family, expressed in all organs of Arabidopsis. Binds poly-L-proline. The first intron of PRF1 enhances gene expression in vegetative tissues. protein_coding PROFILIN 1 (PRF1) PROFILIN 1 (PFN1);PROFILIN 1 (PRF1)
15.0073	14.0887	15.3148	14.9986	15.878	15.3675	AT2G19950.1;AT2G19950.2	AT2G19950.1;AT2G19950.2	AT2G19950.1	MA	NatA	Q8S8N9	This gene is predicted to encode a protein that functions as a Golgi apparatus structural component known as a golgin in mammals and yeast. A fluorescently-tagged version of GC1 co-localizes with Golgi markers, and this localization appears to be replicated using the C-terminal (558-715 aa) portion of the protein. protein_coding GOLGIN CANDIDATE 1 (GC1) GOLGIN CANDIDATE 1 (GC1)
14.3244	14.2381	14.9263	13.62	16.4315	13.8726	AT2G20020.1	AT2G20020.1	AT2G20020.1	MS	NatA	Q9SL79	Promotes the splicing of chloroplast group II introns. Splices clpP-1 and ropC1 introns. protein_coding CHLOROPLAST RNA SPLICING2-ASSOCIATED FACTOR1 (CAF1) (ATCAF1);CHLOROPLAST RNA SPLICING2-ASSOCIATED FACTOR1 (CAF1)
15.5991	16.1981	16.0457	16.7326	16.4238	15.958	AT2G20140.1;AT4G29040.1	AT2G20140.1;AT4G29040.1	AT2G20140.1	MG	NatA	Q9SL67	Encodes one of the two RPT2 (26S proteasome subunit RPT2) paralogs: RPT2a (At4g29040) and RPT2b (At2g20140). RPT2b can not complement the rpt2a mutant phenotype. rpt2a rpt2b double mutants are embryo lethal. protein_coding REGULATORY PARTICLE AAA-ATPASE 2B (RPT2b) REGULATORY PARTICLE AAA-ATPASE 2B (RPT2b)
21.4582	21.1174	21.355	21.5258	21.5711	21.3134	AT2G20270.1	AT2G20270.1;AT2G20270.2	AT2G20270.1	MV	NatA	Q8LBS4	Thioredoxin superfamily protein;(source:Araport11) protein_coding CHLOROPLAST GRX 12 (GRXS12) CHLOROPLAST GRX 12 (GRXS12)
16.4908	15.4598	16.2774	16.3567	16.6286	16.006	AT2G20580.1	AT2G20580.1;AT4G28470.1	AT2G20580.1	MA	NatA	Q9SIV2	encoding the RPN subunits of the 26S proteasome The mRNA is cell-to-cell mobile. protein_coding 26S PROTEASOME REGULATORY SUBUNIT S2 1A (RPN1A) 26S PROTEASOME REGULATORY SUBUNIT S2 1A (RPN1A);26S PROTEASOME REGULATORY SUBUNIT S2 1A (ATRPN1A)
18.3673	18.7145	18.436	18.5554	17.9494	17.8943	AT2G20610.1;AT2G20610.2	AT2G20610.1;AT2G20610.2	AT2G20610.1	MS	NatA	Q9SIV0	Confers auxin overproduction. Mutants have an over-proliferation of lateral roots. Encodes a C-S lyase involved in converting S-alkylthiohydroximate to thiohydroximate in glucosinolate biosynthesis. Induced in epidermal cells attacked by powdery mildew. The RTY enzyme is expected to function as a dimer (or a higher order multimeric complex), as all RTY-related enzymes with a defined crystal struc…
20.3473	20.295	20.323	20.338	20.0949	20.7371	AT2G20630.1	AT2G20630.1;AT2G20630.2;AT4G28400.1;AT4G28400.2	AT2G20630.1	MA	NatA	Q9SIU8	PP2C induced by AVRRPM1;(source:Araport11) protein_coding PP2C INDUCED BY AVRRPM1 (PIA1) PP2C INDUCED BY AVRRPM1 (PIA1)
20.1801	19.7046	19.8738	19.2737	19.6655	19.3381	AT2G20760.1	AT2G20760.1	AT2G20760.1	MA	NatA	Q9SKU1	Clathrin light chain protein;(source:Araport11) protein_coding CLATHRIN LIGHT 62 CHAIN1 (CLC1) CLATHRIN LIGHT 62 CHAIN1 (CLC1)
22.4744	22.2413	22.1954	21.3834	21.2233	21.3022	AT2G20890.1	AT2G20890.1	AT2G20890.1	MA	NatA	Q9SKT0	Chloroplast-localized Thylakoid formation1 gene product involved in vesicle-mediated formation of thylakoid membranes. Thf1 antisense lines contain abnormal chloroplasts early in leaf development (chloroplasts have loosely stacked thylakoid membranes). Expression was induced in the light and decreased under dark conditions. G-alpha interaction partner that functions downstream of the plasma membr…
14.4788	16.5603	16.3803	17.3418	18.1491	16.9523	AT2G20920.1	AT2G20920.1	AT2G20920.1	MA	NatA	Q9SKS8	chaperone (DUF3353);(source:Araport11) protein_coding
13.818	16.0112	16.4051	16.6881	15.8881	16.0575	AT2G20990.2;AT2G20990.3;AT2G21010.1	AT2G20990.1;AT2G20990.2;AT2G20990.3;AT2G21010.1	AT2G20990.2	MG	NatA	Q9SKR2	Encodes a protein specifically localized to the ER-PM boundary with similarity to synaptotagmins, a class of membrane trafficking proteins. SYT1 is expressed in all tissues. Loss of function mutations show hypersensitivity to NaCl and electrolyte leakage from the plasma membrane. SYT1 also affects calcium dependent freezing tolerance and mechanical stress response. Regulates endocytosis endosome …
19.0502	18.7984	19.1447	18.2251	18.247	18.6124	AT2G21060.1	AT2G21060.1	AT2G21060.1	MS	NatA	Q38896	Glycine-rich protein (AtGRP2b). Also named as CSP4 (cold shock domain protein 4) containing a well conserved cold shock domain (CSD) and glycine-rich motifs interspersed by two retroviral-like CCHC zinc fingers. AtCSP4 is expressed in all tissues but accumulates in reproductive tissues and those undergoing cell divisions. Overexpression of AtCSP4 reduces silique length and induces embryo lethalit…
14.2752	14.7183	15.0739	15.0854	13.6783	12.904	AT2G21130.1	AT2G21130.1	AT2G21130.1	MA	NatA	Q9SKQ0	Cyclophilin-like peptidyl-prolyl cis-trans isomerase family protein;(source:Araport11) protein_coding
22.7475	23.0322	22.8044	22.6913	22.1603	22.8085	AT2G21170.2	AT2G21170.1;AT2G21170.2;AT2G21170.3	AT2G21170.2	MA	NatA	Q9SKP6	Encodes a plastidic triose phosphate isomerase. Mutants with reduced pdTPI levels have difficulty transitioning from heterotrophic to autotrophic growth. The related phenotypes, such as chlorosis in light-grown seedlings may result from an accumulation of dihydroxyacetone phosphate (DHAP) and methylglyoxal (MG) in these mutants. Both splice variants appear to be expressed, but the At2g21170.2 var…
15.4814	14.2648	14.8565	15.9176	16.5267	15.1596	AT2G21230.1;AT2G21230.3;AT2G21230.4	AT2G21230.1;AT2G21230.3;AT2G21230.4	AT2G21230.1	MG	NatA	Q9SIG8	bZIP30 is a transcriptional activator that is involved in regulation of growth and development of reproductive organs. It interacts with a number of developmental regulators including WUS, HEC1, KNAT1/BP, KNAT2, JAB, BEL1, and NGA1. protein_coding BASIC LEUCINE-ZIPPER 30 (BZIP30) BASIC LEUCINE-ZIPPER 30 (BZIP30);DRINK ME (DKM)
15.326	15.6772	15.9852	15.2177	15.3735	14.9911	AT2G21270.3	AT2G21270.3	AT2G21270.3	MV	NatA	Q9SJV0	ubiquitin fusion degradation 1;(source:Araport11) protein_coding UBIQUITIN FUSION DEGRADATION 1 (UFD1) UBIQUITIN FUSION DEGRADATION 1 (UFD1)
21.5076	21.4456	21.4374	20.7849	20.4805	20.9024	AT2G21330.3	AT2G21330.1;AT2G21330.2;AT2G21330.3	AT2G21330.3	MA	NatA	Q9SJU4	Plastid isoform of fructose-bisphosphate aldolase 1. This is one of three plastid isoforms and arose with FBA2, from a recent duplication. Functions in carbon fixation via Calvin?Benson?Bassham cycle. protein_coding FRUCTOSE-BISPHOSPHATE ALDOLASE 1 (FBA1) (ATFBA1);FRUCTOSE-BISPHOSPHATE ALDOLASE 1 (FBA1)
14.9197	15.6436	15.7357	15.8404	15.9423	13.451	AT2G21370.2	AT2G21370.1;AT2G21370.2;AT2G21370.3;AT2G21370.4	AT2G21370.2	MG	NatA	Q8L794	Although this gene has a sequence similar to xylulose kinases, several lines of experimental evidence suggest that it does not act on xylulose or deoxy-xylulose. protein_coding XYLULOSE KINASE-1 (XK-1) XYLULOSE KINASE-1 (XK-1);XYLULOSE KINASE 1 (XK1)
18.2017	18.2417	18.1781	17.4927	17.4834	17.4217	AT2G21385.1	AT2G21385.1;AT2G21385.2;AT2G21385.3;AT2G21385.4;AT2G21385.5	AT2G21385.1	MA	NatA	Q94AU3	Encodes a chloroplast stroma localized protein that is found only in the green plant lineage. It is involved in assembly of the chloroplast ATP synthase complex. protein_coding CONSERVED IN THE GREEN LINEAGE AND DIATOMS 11 (CGLD11) CONSERVED IN THE GREEN LINEAGE AND DIATOMS 11 (CGLD11);BIOGENESIS FACTORS REQUIRED FOR ATP SYNTHASE 3 (BFA3);CONSERVED IN THE GREEN LINEAGE AND DIATOMS 11 (ATCGLD11)
15.1119	15.7063	16.2567	17.2396	17.0606	17.1648	AT2G21650.1	AT2G21650.1	AT2G21650.1	MA	NatA	Q9SIJ5	RSM1 is a member of a small sub-family of single MYB transcription factors. Analysis of overexpressin lines indicate its involvement during early morphogenesis. protein_coding MATERNAL EFFECT EMBRYO ARREST 3 (MEE3) RADIALIS-LIKE SANT/MYB 1 (RSM1);ARABIDOPSIS RAD-LIKE 2 (ATRL2);MATERNAL EFFECT EMBRYO ARREST 3 (MEE3)
24.687	24.4343	24.6083	24.5293	24.7132	24.7694	AT2G21660.1	AT2G21660.1;AT2G21660.2	AT2G21660.1	MA	NatA	Q03250	Encodes a small glycine-rich RNA binding protein that is part of a negative-feedback loop through which AtGRP7 regulates the circadian oscillations of its own transcript. Gene expression is induced by cold. GRP7 appears to promote stomatal opening and reduce tolerance under salt and dehydration stress conditions, but, promotes stomatal closing and thereby increases stress tolerance under conditio…
14.8702	14.0945	14.2263	14.435	12.942	13.5975	AT2G21820.1	AT2G21820.1	AT2G21820.1	MS	NatA	Q9SJ17	seed maturation protein;(source:Araport11) protein_coding
21.037	20.5051	20.8541	20.6654	20.81	20.4805	AT2G21870.1	AT2G21870.1;AT2G21870.2	AT2G21870.1	MA	NatA	Q9SJ12	Encodes the FAd subunit of mitochondrial F1F0-ATP synthase. Essential for pollen formation. protein_coding MALE GAMETOPHYTE DEFECTIVE 1 (MGP1) MALE GAMETOPHYTE DEFECTIVE 1 (MGP1);PHOSPHITE-INSENSITIVE 1 (PHI1)
15.5598	17.2627	17.3909	17.3564	16.8248	17.2181	AT2G22230.1	AT2G22230.1	AT2G22230.1	MA	NatA	Q9SIE3	Thioesterase superfamily protein;(source:Araport11) protein_coding
14.5018	15.4274	15.4754	15.0036	15.0788	13.2173	AT2G22250.1	AT2G22250.1;AT2G22250.2;AT2G22250.3	AT2G22250.1	MS	NatA	Q9SIE1	Encodes a prokaryotic-type plastidic aspartate aminotransferase with glutamate/aspartate-prephenate aminotransferase (PAT) activity. protein_coding ASPARTATE AMINOTRANSFERASE (AAT) PREPHENATE AMINOTRANSFERASE (PAT);MATERNAL EFFECT EMBRYO ARREST 17 (MEE17);ASPARTATE AMINOTRANSFERASE (AAT);ASPARTATE AMINOTRANSFERASE (ATAAT)
18.7175	18.3666	18.1898	18.0879	17.2902	17.8011	AT2G22420.1	AT2G22420.1	AT2G22420.1	MS	NatA	Q9SJZ2	Encodes a cell wall-localized class III peroxidase that is directly regulated by the MADS-box transcription factor AGL15 and is involved in lignified tissue formation. protein_coding (PRX17) (PRX17)
14.6528	14.718	15.5321	15.6845	15.3368	15.4402	AT2G22450.1	AT2G22450.1	AT2G22450.1	MA	NatA	Q6NLQ7	riboflavin biosynthesis protein;(source:Araport11) protein_coding HOMOLOG OF RIBA 2 (RIBA2) HOMOLOG OF RIBA 2 (RIBA2); (ATRIBA2)
15.902	14.7757	14.4099	14.4805	14.2335	14.4894	AT2G22540.1;AT2G22540.2;AT2G22540.3	AT2G22540.1;AT2G22540.2;AT2G22540.3	AT2G22540.1	MA	NatA	Q9FVC1	Encodes a nuclear protein that acts as a floral repressor and that functions within the thermosensory pathway. SVP represses FT expression via direct binding to the vCArG III motif in the FT promoter. protein_coding SHORT VEGETATIVE PHASE (SVP) FLOWERING ARABIDOPSIS QTL1 (FAQ1);SHORT VEGETATIVE PHASE (SVP);AGAMOUS-LIKE 22 (AGL22)
17.976	18.4023	18.1414	16.8351	16.687	16.2849	AT2G22990.1;AT2G22990.2;AT2G22990.3;AT2G22990.4;AT2G22990.6	AT2G22990.1;AT2G22990.2;AT2G22990.3;AT2G22990.4;AT2G22990.5;AT2G22990.6	AT2G22990.1	MS	NatA	Q8RUW5	sinapoylglucose:malate sinapoyltransferase. Catalyzes the formation of sinapoylmalate from sinapoylglucose. Mutants accumulate excess sinapoylglucose. protein_coding SINAPOYLGLUCOSE 1 (SNG1) SINAPOYLGLUCOSE 1 (SNG1);SERINE CARBOXYPEPTIDASE-LIKE 8 (SCPL8)
17.2982	16.5607	16.9202	16.6294	16.6019	17.0054	AT2G23090.1	AT2G23090.1	AT2G23090.1	MG	NatA	O64818	Uncharacterized protein family SERF;(source:Araport11) protein_coding
21.1648	21.2852	21.4566	21.0508	21.8336	21.4193	AT2G23350.1	AT1G22760.1;AT2G23350.1	AT2G23350.1	MA	NatA	O22173	polyadenylate-binding protein, putative / PABP, putative.Member of the Class II family of PABP proteins. Highly and ubiquitously expressed. The mRNA is cell-to-cell mobile. protein_coding POLY(A) BINDING PROTEIN 4 (PAB4) POLY(A) BINDING PROTEIN 4 (PABP4);POLY(A) BINDING PROTEIN 4 (PAB4)
18.1557	18.5582	18.2153	17.9501	17.7244	18.4537	AT2G23600.1	AT2G23600.1	AT2G23600.1	MS	NatA	O80476	Encodes a protein shown to have carboxylesterase activity, methyl salicylate esterase activity, methyl jasmonate esterase activity, and methyl IAA esterase activity in vitro. MES2 appears to be involved in MeSA hydrolysis in planta. This protein does not act on MeGA4, or MEGA9 in vitro and has been show to be capable of hydrolyzing methyl ester nicotinate back to nicotinate. protein_coding ACETON…
17.5407	17.9887	17.4955	16.9369	16.8394	17.8349	AT2G23600.3	AT2G23600.2;AT2G23600.3	AT2G23600.3	MS	NatA	O80476	Encodes a protein shown to have carboxylesterase activity, methyl salicylate esterase activity, methyl jasmonate esterase activity, and methyl IAA esterase activity in vitro. MES2 appears to be involved in MeSA hydrolysis in planta. This protein does not act on MeGA4, or MEGA9 in vitro and has been show to be capable of hydrolyzing methyl ester nicotinate back to nicotinate. protein_coding
18.6911	18.8308	18.4452	18.1958	18.0767	18.5027	AT2G23610.1	AT2G23610.1;AT2G23610.2	AT2G23610.1	MS	NatA	O80477	Encodes a protein shown to have carboxylesterase activity, methyl IAA esterase activity, and methyl jasmonate esterase activity in vitro. This protein does not act on methyl salicylate, MeGA4, or MEGA9 in vitro. protein_coding METHYL ESTERASE 3 (MES3) ARABIDOPSIS THALIANA METHYL ESTERASE 3 (ATMES3);METHYL ESTERASE 3 (MES3)
23.045	22.4014	22.6883	22.4165	22.4586	22.2938	AT2G23670.1	AT2G23670.1	AT2G23670.1	MA	NatA	O64835	Phosphorylated protein in the thylakoid lumen. protein_coding HOMOLOG OF SYNECHOCYSTIS YCF37 (YCF37) HOMOLOG OF SYNECHOCYSTIS YCF37 (YCF37)
17.8925	17.9995	18.3439	18.1193	17.8529	17.8997	AT2G23930.2	AT2G23930.2	AT2G23930.2	MV	NatA	O82221	Putative small nuclear ribonucleoprotein G;(source:Araport11) protein_coding PROBABLE SMALL NUCLEAR RIBONUCLEOPROTEIN G (SNRNP-G) PROBABLE SMALL NUCLEAR RIBONUCLEOPROTEIN G (SNRNP-G)
17.0618	16.7485	17.0159	15.3325	14.9217	14.9167	AT2G24000.1;AT2G24000.2	AT2G24000.1;AT2G24000.2	AT2G24000.1	MA	NatA	Q1PF08	serine carboxypeptidase-like 22;(source:Araport11) protein_coding SERINE CARBOXYPEPTIDASE-LIKE 22 (scpl22) SERINE CARBOXYPEPTIDASE-LIKE 22 (scpl22)
20.3245	20.334	20.6354	21.0086	20.5383	20.6751	AT2G24020.1;AT2G24020.2	AT2G24020.1;AT2G24020.2	AT2G24020.1	MA	NatA	O82230	STIC2 was identifided in a screen for suppressors of chloroplast protein import defect in tic40. protein_coding SUPPRESSOR OF TIC40 2 (STIC2) SUPPRESSOR OF TIC40 2 (STIC2)
19.066	19.0123	19.3347	18.8823	19.2846	19.1714	AT2G24060.1	AT2G24060.1	AT2G24060.1	MA	NatA	O82234	SUPPRESSOR OF VARIEGATION9 (SVR9),encodes a chloroplast-localized prokaryotic type translation initiation factor 3. Mutant plants shows both chloroplast development defect, and a series of leaf developmental abnormalities including more serrated leaf margin, disorganized mesophyll cells, and altered cotyledon venation patterns. protein_coding (ATINFC-2) SUPPRESSOR OF VARIEGATION9 (SVR9); (ATINFC-…
19.8009	19.9764	19.9852	20.034	19.6697	19.8122	AT2G24200.1;AT2G24200.2	AT2G24200.1;AT2G24200.2	AT2G24200.1	MA	NatA	P30184	Cytosol aminopeptidase family protein;(source:Araport11) protein_coding LEUCYL AMINOPEPTIDASE 1 (LAP1) (ATLAP1);LEUCYL AMINOPEPTIDASE 1 (LAP1)
18.2726	18.82	18.6005	18.6314	18.7455	18.2573	AT2G24270.1;AT2G24270.3;AT2G24270.4	AT2G24270.1;AT2G24270.3;AT2G24270.4	AT2G24270.1	MA	NatA	Q1WIQ6	Encodes a protein with non-phosphorylating NADP-dependent glyceraldehyde-3-phosphate dehydrogenase activity. The activity of the enzyme was determined from leaf extracts; the enzyme has not been purified to confirm activity. protein_coding ALDEHYDE DEHYDROGENASE 11A3 (ALDH11A3) ALDEHYDE DEHYDROGENASE 11A3 (ALDH11A3)
20.1992	20.2703	20.3593	20.3878	19.9397	20.1929	AT2G24390.1	AT2G24390.1;AT2G24390.2;AT2G24390.3	AT2G24390.1	MS	NatA	F4IPN4	AIG2-like (avirulence induced gene) family protein;(source:Araport11) protein_coding (AIG2LD) (AIG2LD)
17.035	17.3137	17.4077	17.3003	17.0425	17.693	AT2G24395.1	AT2G24395.1	AT2G24395.1	MA	NatA	Q6NMD5	chaperone protein dnaJ-like protein;(source:Araport11) protein_coding
15.3789	15.7076	16.206	15.9908	16.4954	15.9984	AT2G24420.1;AT2G24420.2	AT2G24420.1;AT2G24420.2	AT2G24420.1	MA	NatA	Q9ZQ26	DNA repair ATPase-related protein_coding
13.1524	14.0837	14.2784	15.0688	15.0604	13.5139	AT2G24500.1	AT2G24500.1	AT2G24500.1	MS	NatA	Q9ZQ18	Encodes a C2H2 zinc finger protein FZF. Involved in cold regulated rRNA processing and the accumulation of CBF protein. Cytosolic ribosomal 60S-biogenesis factor. protein_coding (FZF) SENSITIVE TO CHILLING 4 (STCH4);REI1-LIKE 2 (REIL2); (FZF)
14.4168	16.6164	16.1402	15.0622	14.9151	15.4518	AT2G25070.1;AT2G25070.2	AT2G25070.1;AT2G25070.2	AT2G25070.1	MG	NatA	O81716	Protein phosphatase 2C family protein;(source:Araport11) protein_coding
21.2017	21.2104	21.1117	20.7088	20.0793	20.5294	AT2G25080.1	AT2G25080.1;AT4G31870.1	AT2G25080.1	MV	NatA	P52032	Encodes glutathione peroxidase. The mRNA is cell-to-cell mobile. protein_coding GLUTATHIONE PEROXIDASE 1 (GPX1) (GPXL1);GLUTATHIONE PEROXIDASE 1 (ATGPX1);GLUTATHIONE PEROXIDASE 1 (GPX1)
15.2524	19.2886	19.4618	18.8103	20.32	19.9305	AT2G25110.1	AT2G25110.1	AT2G25110.1	MA	NatA	Q93ZE8	Encodes an endoplasmic reticulum protein SDF2 (stromal-derived factor-2). Forms a complex SDF2-ERdj3B-BiP that is required for the proper accumulation of the surface-exposed leucine-rich repeat receptor kinases EFR. EFR is involved in PAMP (pathogen associated molecular patterns) triggered immunity. protein_coding STROMAL CELL-DERIVED FACTOR 2-LIKE PROTEIN PRECURSOR (SDF2) ARABIDOPSIS THALIANA ST…
19.1889	20.1559	19.6911	18.1669	18.0445	17.9868	AT2G25450.1	AT2G25450.1	AT2G25450.1	MA	NatA	Q9SKK4	Encodes a 2-oxoacid-dependent dioxygenase involved in the production of 2-hydroxybut-3-enyl glucosinolate. protein_coding GLUCOSINOLATE HYDROXYLASE (GSL-OH) GLUCOSINOLATE HYDROXYLASE (GSL-OH)
14.8903	17.2718	17.3352	16.2698	17.137	17.1298	AT2G25510.2	AT2G25510.2	AT2G25510.2	MT	NatA	Q8S8H2	transmembrane protein;(source:Araport11) protein_coding
16.2088	16.9099	17.169	16.7649	16.9673	17.0904	AT2G25840.1;AT2G25840.2	AT2G25840.1;AT2G25840.2	AT2G25840.1	MG	NatA	Q8RXE9	Nucleotidylyl transferase superfamily protein;(source:Araport11) protein_coding OVULE ABORTION 4 (OVA4) OVULE ABORTION 4 (OVA4)
14.9438	14.054	17.3219	17.3088	17.319	12.8271	AT2G25840.3	AT2G25840.3	AT2G25840.3	MG	NatA	Q8RXE9	Nucleotidylyl transferase superfamily protein;(source:Araport11) protein_coding OVULE ABORTION 4 (OVA4) OVULE ABORTION 4 (OVA4)
16.3088	15.2061	15.3922	15.8788	15.5256	14.931	AT2G25910.1;AT2G25910.2	AT2G25910.1;AT2G25910.2	AT2G25910.1	MA	NatA	O82306	3-5 exonuclease domain-containing protein / K homology domain-containing protein / KH domain-containing protein;(source:Araport11) protein_coding (ATKH7) (ATKH7)
17.5414	17.9701	18.129	18.1569	17.8021	18.2151	AT2G25950.1;AT2G25950.2	AT2G25950.1;AT2G25950.2	AT2G25950.1	MS	NatA	O82808	PITH domain protein (DUF1000);(source:Araport11) protein_coding
19.8483	19.3881	19.6294	19.5239	19.7546	19.5571	AT2G25970.1	AT2G25970.1	AT2G25970.1	MA	NatA	O82762	KH domain-containing protein;(source:Araport11) protein_coding (ATKH8) (ATKH8)
20.1124	19.8336	19.9513	19.9438	19.9705	19.995	AT2G26210.2;AT2G26210.3	AT2G26210.2;AT2G26210.3	AT2G26210.2	MG	NatA	Q8VZ34	Ankyrin repeat family protein;(source:Araport11) protein_coding
17.514	17.4461	17.9634	18.4536	17.4221	18.1586	AT2G26280.1;AT2G26280.2;AT2G26280.3;AT2G26280.4;AT2G26280.5;AT2G26280.6;AT2G26280.7	AT2G26280.1;AT2G26280.2;AT2G26280.3;AT2G26280.4;AT2G26280.5;AT2G26280.6;AT2G26280.7	AT2G26280.1	MS	NatA	O64843	smr (Small MutS Related) domain-containing protein protein_coding CTC-INTERACTING DOMAIN 7 (CID7) CTC-INTERACTING DOMAIN 7 (CID7)
18.0606	18.0312	18.0748	17.1537	16.8636	16.8943	AT2G26540.1;AT2G26540.2	AT2G26540.1;AT2G26540.2;AT2G26540.3	AT2G26540.1	MA	NatA	O48721	Encodes a uroporphyrinogen-III synthase involved in tetrapyrrole biosynthesis. The protein localizes to the chloroplast. Member of the plant-specific DUF724 protein family. Arabidopsis has 10 DUF724 proteins. Loss of function mutant has a WT phenotype protein_coding (HEMD) ARABIDOPSIS THALIANA UROPORPHYRINOGEN III SYNTHASE (ATUROS);DOMAIN OF UNKNOWN FUNCTION 724 3 (ATDUF3);DOMAIN OF UNKNOWN FUNCT…
18.2538	18.77	18.8319	18.1877	18.1929	18.5485	AT2G26590.1;AT2G26590.2;AT2G26590.3;AT2G26590.4	AT2G26590.1;AT2G26590.2;AT2G26590.3;AT2G26590.4	AT2G26590.1	MS	NatA	O48726	regulatory particle non-ATPase 13;(source:Araport11) protein_coding REGULATORY PARTICLE NON-ATPASE 13 (RPN13) REGULATORY PARTICLE NON-ATPASE 13 (RPN13)
20.7937	20.8522	20.9008	19.9366	19.7103	20.2324	AT2G26670.1	AT2G26670.1;AT2G26670.2	AT2G26670.1	MA	NatA	O48782	Encodes a plastid heme oxygenase necessary for phytochrome chromophore biosynthesis and for coupling the expression of some nuclear genes to the functional state of the chloroplast. protein_coding REVERSAL OF THE DET PHENOTYPE 4 (TED4) HEME OXYGENASE 6 (HY6);GENOMES UNCOUPLED 2 (GUN2);HEME OXYGENASE 1 (HY1);ARABIDOPSIS THALIANA HEME OXYGENASE 1 (ATHO1);HEME OXYGENASE 1 (HO1);REVERSAL OF THE DET P…
19.2945	19.1264	19.2715	18.1647	18.0325	18.8043	AT2G26670.2	AT2G26670.2	AT2G26670.2	MA	NatA	O48782	Encodes a plastid heme oxygenase necessary for phytochrome chromophore biosynthesis and for coupling the expression of some nuclear genes to the functional state of the chloroplast. protein_coding REVERSAL OF THE DET PHENOTYPE 4 (TED4) GENOMES UNCOUPLED 2 (GUN2);HEME OXYGENASE 6 (HY6);REVERSAL OF THE DET PHENOTYPE 4 (TED4);HEME OXYGENASE 1 (HY1);ARABIDOPSIS THALIANA HEME OXYGENASE 1 (ATHO1);HEME …
16.5628	17.1306	17.4459	17.6319	17.4234	17.5504	AT2G26730.1	AT2G26730.1	AT2G26730.1	MA	NatA	O48788	Leucine-rich repeat protein kinase family protein;(source:Araport11) protein_coding
16.2507	16.7034	16.856	17.3414	17.7296	17.2679	AT2G26800.1;AT2G26800.2;AT2G26800.3;AT2G26800.4;AT2G26800.5	AT2G26800.1;AT2G26800.2;AT2G26800.3;AT2G26800.4;AT2G26800.5	AT2G26800.1	MS	NatA	O81027	Mutant has increased seed ile, leu and val as well as his and arg. protein_coding 3-HYDROXY-3-METHYLGLUTARYL-COA (HMGCOA) LYASE (HGML) 3-HYDROXY-3-METHYLGLUTARYL-COA (HMGCOA) LYASE (HGML)
17.2628	17.0277	16.9024	15.1748	15.3847	15.2576	AT2G26930.1	AT2G26930.1	AT2G26930.1	MA	NatA	O81014	Encodes a 4-(cytidine 5'-phospho)-2-C-methyl-D-erithritol kinase. protein_coding 4-(CYTIDINE 5'-PHOSPHO)-2-C-METHYL-D-ERITHRITOL KINASE (CDPMEK) 4-(CYTIDINE 5&#8242;-DIPHOSPHO)-2-C-METHYL-D-ERYTHRITOL KINASE (CMEK);4-(CYTIDINE 5&#8242;-DIPHOSPHO)-2-C-METHYL-D-ERYTHRITOL KINASE (CMK);4-(CYTIDINE 5'-PHOSPHO)-2-C-METHYL-D-ERITHRITOL KINASE (ATCDPMEK); (ISPE);PIGMENT DEFECTIVE 277 (PDE277);4-(CYTIDIN…
14.7842	14.9338	14.9456	16.3236	16.513	16.7003	AT2G27100.1	AT2G27100.1	AT2G27100.1	MA	NatA	Q9ZVD0	Identified as a leaf form mutant by Redei having serrated leaves. Further analysis of the single loss of function allele indicated pleiotropic effects extending to many aspects of shoot development such as taller meristems, alterations in phase transition, phyllotaxy and branching. Encodes a single zinc finger containing protein that is expressed in meristems and organ primordia and forms a compl…
16.0756	15.0536	14.5547	13.7989	14.254	14.4003	AT2G27360.1	AT2G27360.1	AT2G27360.1	MA	NatA	Q9ZQI3	GDSL-motif esterase/acyltransferase/lipase. Enzyme group with broad substrate specificity that may catalyze acyltransfer or hydrolase reactions with lipid and non-lipid substrates. protein_coding
14.7434	15.2438	15.114	13.3635	13.9258	13.6	AT2G27500.1;AT2G27500.2	AT2G27500.1;AT2G27500.2;AT2G27500.3	AT2G27500.1	MA	NatA	Q9ZQG9	Encodes a glycosylphosphatidylinositol-anchored &#946;-1,3-glucanase involved in seed developement. protein_coding (BG14) (BG14)
14.0168	15.9845	16.2751	16.1395	13.9477	15.8899	AT2G27510.1	AT2G27510.1	AT2G27510.1	MA	NatA	Q9ZQG8	ferredoxin 3;(source:Araport11) protein_coding FERREDOXIN 3 (FD3) FERREDOXIN 3 (ATFD3);FERREDOXIN 3 (FD3)
22.3641	22.476	22.3224	22.3512	22.7098	22.0718	AT2G27530.1;AT2G27530.2	AT2G27530.1;AT2G27530.2	AT2G27530.1	MS	NatA	P59230	Encodes ribosomal protein L10aP. Identified in a screen for enhancers of as1. as1/pgy double mutants show defects in leaf vascular patterning and adaxial cell fate. Double mutant analysis indicates pgy genes function in the same pathway as REV, KAN1 and KAN2. protein_coding PIGGYBACK1 (PGY1) RIBOSOMAL PROTEIN UL1Y (UL1Y);PIGGYBACK1 (PGY1)
22.8409	22.5138	22.5328	22.8058	22.49	22.8108	AT2G27730.1;AT2G27730.2;AT2G27730.3;AT2G27730.4	AT2G27730.1;AT2G27730.2;AT2G27730.3;AT2G27730.4;AT5G04750.1;AT5G04750.2	AT2G27730.1	MA	NatA	Q9ZUX4	Encodes the p2 protein, one of the subunits of mETC complex-I; associates with HRM1. protein_coding
18.1491	17.9052	17.6183	17.646	17.6027	17.647	AT2G27860.1	AT2G27860.1	AT2G27860.1	MA	NatA	Q9ZUY6	Encodes UDP-d-apiose/UDP-d-xylose synthase that requires NAD+ for enzymatic activity and is strongly inhibited by UDP-d-galacturonate. protein_coding UDP-D-APIOSE/UDP-D-XYLOSE SYNTHASE 1 (AXS1) UDP-D-APIOSE/UDP-D-XYLOSE SYNTHASE 1 (AXS1)
18.2346	18.1964	18.1888	17.6388	17.8197	17.8454	AT2G27920.3	AT2G27920.1;AT2G27920.2;AT2G27920.3	AT2G27920.3	MA	NatA	Q67Y83	serine carboxypeptidase-like 51;(source:Araport11) protein_coding SERINE CARBOXYPEPTIDASE-LIKE 51 (SCPL51) SERINE CARBOXYPEPTIDASE-LIKE 51 (SCPL51)
19.7332	19.3906	19.4746	18.9206	18.514	18.8669	AT2G27960.1	AT2G27960.1;AT2G27970.1	AT2G27960.1	MG	NatA	O23249	catalytic subunit of cyclin dependent kinase 1. physically interact with cyclin-dependent kinases (CDKs) and play an essential, but yet not entirely resolved, role in the regulation of the cell cycle protein_coding CYCLIN-DEPENDENT KINASE-SUBUNIT 1 (CKS1) (CKS1AT);CYCLIN-DEPENDENT KINASE-SUBUNIT 1 (CKS1)
23.7062	23.5	23.6061	23.4295	23.2508	23.2885	AT2G28000.1	AT2G28000.1	AT2G28000.1	MA	NatA	P21238	Encodes chaperonin-60 alpha, a molecular chaperone involved in Rubisco folding. Mutants display aberrant chloroplast and embryo development. The mRNA is cell-to-cell mobile. protein_coding CHAPERONIN-60ALPHA (CPN60A) (ARC2); (CPNA1);CHAPERONIN-60ALPHA1 (CPN60ALPHA1);CHAPERONIN-60ALPHA (CPN60A);CHLOROPLAST CHAPERONIN 60ALPHA (CH-CPN60A);ACCUMULATION AND REPLICATION OF CHLOROPLASTS 2 (ARC2);SCHLEPP…
24.4553	24.2424	23.543	21.6683	23.6921	23.6746	AT2G28190.1	AT2G28190.1	AT2G28190.1	MA	NatA	O78310	Encodes a chloroplastic copper/zinc superoxide dismutase CSD2 that can detoxify superoxide radicals. Its expression is affected by miR398-directed mRNA cleavage. Activation depends totally on CCS. Overexpression of a miR398-resistant form of CSD2 leads to more dramatic improvements in stress (hight light, Cu2+ and methyl viologen) tolerance than overexpression of wild-type CSD2. The mRNA is cell-…
17.7239	17.623	17.808	18.3234	18.5295	18.3504	AT2G28290.5;AT2G28290.6	AT2G28290.1;AT2G28290.2;AT2G28290.3;AT2G28290.4;AT2G28290.5;AT2G28290.6	AT2G28290.5	MT	NatA	F4IHS4	Encodes a SWI2/SNF2-like protein in the SNF2 subclass.One of three classes of SWI/SNF ATPases in plants; it is the core enzyme of SYD-associated SWI/SNF (SAS) complexes (PMID:36471048). Homozygous plants with null mutations exhibit premature termination of the meristem and carpelloid structures from the inflorescence meristem. Co-activator of floral homeotic gene expression. Acts with LFY to regu…
17.5564	17.3931	17.5768	17.7453	19.1689	17.6889	AT2G28800.1	AT2G28800.1;AT2G28800.4	AT2G28800.1	MA	NatA	Q8LBP4	member of Chloroplast membrane protein ALBINO3 family. Similar to pea PPF1 and may play a role in plant senescence. protein_coding ALBINO 3 (ALB3) ALBINO 3 (ALB3); (ABL3)
18.2755	18.1979	18.348	18.8063	18.3473	18.8715	AT2G28950.1;AT2G40610.1	AT2G28950.1;AT2G40610.1	AT2G28950.1	MA	NatA	Q38865	Encodes an expansin. Naming convention from the Expansin Working Group (Kende et al, 2004. Plant Mol Bio). Involved in the formation of nematode-induced syncytia in roots of Arabidopsis thaliana. protein_coding EXPANSIN A6 (EXPA6) EXPANSIN A6 (EXPA6);EXPANSIN A6 (ATEXPA6);ARABIDOPSIS THALIANA TEXPANSIN 6 (ATEXP6); (ATHEXP ALPHA 1.8)
14.9303	15.8066	16.1103	16.0509	16.1537	15.5588	AT2G29080.1	AT2G29080.1	AT2G29080.1	MT	NatA	Q84WU8	encodes an FtsH protease that is localized to the mitochondrion protein_coding FTSH PROTEASE 3 (ftsh3) FTSH PROTEASE 3 (ftsh3); (ATFTSH3)
16.8007	16.5685	14.6677	14.0303	13.3188	12.7279	AT2G29360.1	AT2G29360.1	AT2G29360.1	MA	NatA	Q9ZW19	NAD(P)-binding Rossmann-fold superfamily protein;(source:Araport11) protein_coding
14.9968	15.4672	15.0939	14.6819	14.1727	14.4603	AT2G29400.1	AT2G29400.1	AT2G29400.1	MA	NatA	P30366	Type 1 protein phosphatase, expressed in roots, rosettes and flowers protein_coding TYPE ONE PROTEIN PHOSPHATASE 1 (TOPP1) TYPE ONE PROTEIN PHOSPHATASE 1 (TOPP1);PROTEIN PHOSPHATASE 1 (PP1-AT)
20.871	21.064	20.8191	19.63	19.1404	19.4729	AT2G29450.1	AT2G29450.1	AT2G29450.1	MA	NatA	P46421	Encodes a member of the TAU glutathione S-transferase gene family. Gene expression is induced by exposure to auxin, pathogen and herbicides. Naming convention according to Wagner et al. (2002) protein_coding GLUTATHIONE S-TRANSFERASE TAU 5 (GSTU5) GLUTATHIONE S-TRANSFERASE TAU 5 (GSTU5); (AT103-1A);GLUTATHIONE S-TRANSFERASE TAU 5 (ATGSTU5);ARABIDOPSIS THALIANA GLUTATHIONE S-TRANSFERASE TAU 1 (ATG…
19.5306	19.7432	19.9049	20.1386	20.1627	19.8476	AT2G29530.1;AT2G29530.2	AT2G29530.1;AT2G29530.2	AT2G29530.1	MA	NatA	Q9ZW33	Encodes a small zinc finger-like protein that is a component of the mitochondrial protein import apparatus. Together with AtTIM9, AtTIM10 is non-redundantly essential for maintaining mitochondrial function of early embryo proper cells and endosperm free-nuclei. protein_coding TRANSLOCASE OF THE INNER MEMBRANE 10 (TIM10) TRANSLOCASE OF THE INNER MEMBRANE 10 (TIM10); (ATTIM10)
15.8993	17.404	17.3181	16.9488	17.2059	17.2294	AT2G29630.1;AT2G29630.2;AT2G29630.3	AT2G29630.1;AT2G29630.2;AT2G29630.3;AT2G29630.4	AT2G29630.1	MA	NatA	O82392	Encodes a protein involved in thiamine biosynthesis. The protein is an iron-sulfur cluster protein predicted to catalyze the conversion of 5-aminoimidazole ribonucleotide (AIR) to hydroxymethylpyrimidine phosphate (HMP-P). A severe reduction of THIC levels in plants decreases vitamin B1 (thiamin diphosphate (TPP)) levels and also leads to changes in the levels of numerous other metabolites since …
14.0565	16.0341	16.2186	16.5772	16.6729	16.1116	AT2G29690.1;AT2G29690.2	AT2G29690.1;AT2G29690.2	AT2G29690.1	MS	NatA	P32069	Encode a functional anthranilate synthase protein. Expressed at a constitutive basal level. Expression was not induced by wounding nor bacterial pathogen infiltration. Involved in aromatic amino acid biosynthesis. protein_coding ANTHRANILATE SYNTHASE 2 (ASA2) ANTHRANILATE SYNTHASE 2 (ASA2); (ATHANSYNAB)
15.886	15.9143	16.0054	16.1421	15.6026	15.7536	AT2G29960.1;AT2G29960.2;AT2G29960.3	AT2G29960.1;AT2G29960.2;AT2G29960.3;AT5G58710.1	AT2G29960.1	MA	NatA	Q8LDP4	encodes a cyclophilin protein that exhibits peptidylprolyl cis/trans-isomerase and protein refolding activities that were sensitive to cyclosporin A. The protein interacts with GNOM in vitro and is localized to both the cytosolic and membrane fractions. The gene is expressed in the developing embryo. protein_coding CYCLOPHILIN 5 (CYP5) CYCLOPHILIN 19-4 (CYP19-4);ARABIDOPSIS THALIANA CYCLOPHILIN 5…
19.5046	19.1818	19.2501	19.595	19.5995	19.4406	AT2G30060.1	AT2G30060.1	AT2G30060.1	MA	NatA	Q8RWG8	Pleckstrin homology (PH) domain superfamily protein;(source:Araport11) protein_coding
14.3521	16.1721	16.0587	16.0611	15.2212	16.3238	AT2G30170.1	AT2G30170.1;AT2G30170.4;AT2G30170.5;AT2G30170.6	AT2G30170.1	MA	NatA	O64730	Encodes a chloroplast PP2C phosphatase that is required for efficient dephosphorylation of PSII proteins and involved in light acclimation.Loss of function enhances immunity to bacterial pathogens. protein_coding PHOTOSYSTEM II CORE PHOSPHATASE (PBCP) PHOTOSYSTEM II CORE PHOSPHATASE (PBCP); (ATPP2C26)
17.7144	18.0377	17.9118	17.3663	16.4635	17.3635	AT2G30170.3	AT2G30170.3;AT2G30170.6;AT2G30170.7	AT2G30170.3	MA	NatA	O64730	Encodes a chloroplast PP2C phosphatase that is required for efficient dephosphorylation of PSII proteins and involved in light acclimation.Loss of function enhances immunity to bacterial pathogens. protein_coding (ATPP2C26) (ATPP2C26)
20.539	20.2979	20.4737	20.9126	20.5464	20.8602	AT2G30410.1;AT2G30410.2;AT2G30410.3	AT2G30410.1;AT2G30410.2;AT2G30410.3	AT2G30410.1	MA	NatA	O04350	mutant has embryo defect; enlarged embryo cells and endosperm nuclei; Tubulin Folding Cofactor A protein_coding KIESEL (KIS) KIESEL (KIS);TUBULIN FOLDING FACTOR A (TFCA)
22.2601	22.5629	22.1616	21.2845	21.2228	20.9476	AT2G30860.1	AT2G30860.1;AT2G30860.2	AT2G30860.1	MV	NatA	O80852	Encodes glutathione transferase belonging to the phi class of GSTs. Naming convention according to Wagner et al. (2002). protein_coding GLUTATHIONE S-TRANSFERASE PHI 9 (GSTF9) (ATGSTF7);GLUTATHIONE S-TRANSFERASE PHI 9 (GSTF9);GLUTATHIONE S-TRANSFERASE PHI 9 (ATGSTF9); (GLUTTR)
19.4511	19.3836	19.3953	19.0519	18.7384	18.7591	AT2G30870.1	AT2G30870.1	AT2G30870.1	MV	NatA	P42761	early dehydration-induced gene ERD13 homologous to tobacco and maize glutathione S-transferases. Encodes glutathione transferase belonging to the phi class of GSTs. Naming convention according to Wagner et al. (2002) protein_coding GLUTATHIONE S-TRANSFERASE PHI 10 (GSTF10) ARABIDOPSIS THALIANA GLUTATHIONE S-TRANSFERASE PHI 10 (ATGSTF10);EARLY DEHYDRATION-INDUCED 13 (ERD13);GLUTATHIONE S-TRANSFERA…
17.7707	17.6174	17.8757	18.0065	18.0192	18.088	AT2G30880.1	AT2G30880.1	AT2G30880.1	MA	NatA	Q8VYJ6	Pleckstrin homology (PH) domain-containing protein;(source:Araport11) protein_coding (SWAP70) (ATSWAP70); (SWAP70)
20.9424	20.3931	20.474	20.7458	20.8976	20.7457	AT2G30930.1	AT2G30930.1	AT2G30930.1	MA	NatA	O80858	hypothetical protein;(source:Araport11) protein_coding
14.7445	15.0341	15.064	15.9813	16.1828	15.2442	AT2G30970.1;AT2G30970.2	AT2G30970.1;AT2G30970.2	AT2G30970.1	MA	NatA	P46643	ASPARTATE AMINOTRANSFERASE 1 protein_coding ASPARTATE AMINOTRANSFERASE 1 (ASP1) ASPARTATE AMINOTRANSFERASE 1 (ASP1)
13.9168	14.8062	14.722	15.8692	15.7052	13.5095	AT2G31040.1	AT2G31040.1	AT2G31040.1	MA	NatA	O82279	Encodes an integral thylakoid protein that facilitates assembly of the membranous part of the chloroplast ATPase.The N-terminal domain of CGL160 interacts in yeast-two hybrid experiments with subunit beta of the thylakoid ATP synthase (PMID:36250886). protein_coding CONSERVED ONLY IN THE GREEN LINEAGE 160 (CGL160) (ATCGL160);CONSERVED ONLY IN THE GREEN LINEAGE 160 (CGL160)
18.3974	18.0224	17.8071	17.8457	17.493	17.7356	AT2G31390.1	AT2G31390.1	AT2G31390.1	MA	NatA	Q9SID0	Encodes a member of the fructokinase gene family. Nomenclature according to Riggs 2017 has been adopted for the family by the community (personal communication, Boernke, Callis, Granot, Boernke, and Smeekens). protein_coding FRUCTOKINASE 2 (FRK2) FRUCTOKINASE 2 (FRK2);FRUCTOKINASE 1 (FRK1)
14.095	16.3124	16.941	14.9884	15.585	14.3645	AT2G31490.1	AT2G31490.1	AT2G31490.1	MG	NatA	Q9SIQ8	neuronal acetylcholine receptor subunit alpha-5;(source:Araport11) protein_coding
21.9762	21.6955	21.8085	21.4351	21.421	21.6424	AT2G31570.1	AT2G31570.1	AT2G31570.1	MA	NatA	O04922	glutathione peroxidase GPx protein_coding GLUTATHIONE PEROXIDASE 2 (GPX2) (GPXL2);GLUTATHIONE PEROXIDASE 2 (ATGPX2);GLUTATHIONE PEROXIDASE 2 (GPX2)
15.0173	15.8557	15.5136	16.3553	17.5025	16.8846	AT2G31610.1	AT2G31610.1	AT2G31610.1	MA	NatA	Q9SIP7	Ribosomal protein S3 family protein;(source:Araport11) protein_coding RIBOSOMAL PROTEIN US3Z (US3Z) RIBOSOMAL PROTEIN US3Z (US3Z)
14.5376	14.6297	15.1868	15.6998	15.5351	15.6418	AT2G31750.1;AT2G31750.2	AT2G31750.1;AT2G31750.2	AT2G31750.1	MG	NatA	Q9SKC5	Encodes an auxin glycosyltransferase that is likely to be involved in regulation of auxin by glycosylation. protein_coding UDP-GLUCOSYL TRANSFERASE 74D1 (UGT74D1) UDP-GLUCOSYL TRANSFERASE 74D1 (UGT74D1)
15.0588	16.3961	16.1791	15.6869	15.7217	15.5818	AT2G31790.1	AT2G31790.1	AT2G31790.1	MS	NatA	Q9SKC1	UDP-Glycosyltransferase superfamily protein;(source:Araport11) protein_coding
13.8109	14.3801	14.3736	15.5899	16.5545	15.9216	AT2G31880.1	AT2G31880.1	AT2G31880.1	MA	NatA	Q9SKB2	Encodes a putative leucine rich repeat transmembrane protein that is expressed in response to Pseudomonas syringae. Expression of SRRLK may be required for silencing via lsiRNAs. Regulates cell death and innate immunity. protein_coding SUPPRESSOR OF BIR1 1 (SOBIR1) SUPPRESSOR OF BIR1 1 (SOBIR1);EVERSHED (EVR)
19.5652	19.2668	19.2428	19.0477	18.8986	19.2343	AT2G32060.1;AT2G32060.2;AT2G32060.3	AT2G32060.1;AT2G32060.2;AT2G32060.3	AT2G32060.1	MS	NatA	Q9SKZ3	Ribosomal protein L7Ae/L30e/S12e/Gadd45 family protein;(source:Araport11) protein_coding RIBOSOMAL PROTEIN ES12Y (ES12Y) RIBOSOMAL PROTEIN ES12Y (ES12Y)
20.1906	20.2699	20.3551	20.0699	19.5941	20.0605	AT2G32090.1	AT2G32090.1	AT2G32090.1	MA	NatA	Q9SKZ0	Lactoylglutathione lyase / glyoxalase I family protein;(source:Araport11) protein_coding GLYOXALASE I-LIKE;9 (GLXI-LIKE;9) GLYOXALASE I-LIKE;9 (GLXI-LIKE;9)
19.8111	19.641	19.8652	19.6929	19.4795	19.8374	AT2G32090.2	AT2G32090.2	AT2G32090.2	MV	NatA	Q9SKZ0	Lactoylglutathione lyase / glyoxalase I family protein;(source:Araport11) protein_coding GLYOXALASE I-LIKE;9 (GLXI-LIKE;9) GLYOXALASE I-LIKE;9 (GLXI-LIKE;9)
14.4381	15.3452	14.9389	15.1787	15.6919	14.891	AT2G32450.1	AT2G32450.1	AT2G32450.1	MT	NatA	Q8S8L9	Calcium-binding tetratricopeptide family protein;(source:Araport11) protein_coding
21.3789	21.6284	21.5405	22.1832	21.894	22.0076	AT2G32520.1	AT2G32520.1;AT2G32520.2	AT2G32520.1	MA	NatA	O80889	alpha/beta-Hydrolases superfamily protein;(source:Araport11) protein_coding
20.8241	20.5791	20.8045	20.8675	20.5908	20.8673	AT2G32520.2	AT2G32520.2;AT2G32520.3;AT2G32520.4	AT2G32520.2	MA	NatA	O80889	alpha/beta-Hydrolases superfamily protein;(source:Araport11) protein_coding
16.6218	16.466	16.5428	16.8356	17.9441	17.216	AT2G32700.1;AT2G32700.2;AT2G32700.3;AT2G32700.4;AT2G32700.5;AT2G32700.6;AT2G32700.7	AT2G32700.1;AT2G32700.2;AT2G32700.3;AT2G32700.4;AT2G32700.5;AT2G32700.6;AT2G32700.7	AT2G32700.1	MA	NatA	O48847	Encodes a WD40 repeat and LUFS domain containing protein that is similar to LUG. Interacts physically with SEUSS and likely functions as part of a repressor complex that represses AG. Involved in cell wall modifications necessary for mucilage extrusion and mediates aluminium sensitivity through PECTIN METHYLESTERASE46-modulated root cell wall pectin methylesterification. protein_coding LEUNIG_HOM…
15.0457	14.4256	14.2353	14.0661	14.1064	14.2438	AT2G32720.1;AT2G32720.2	AT2G32720.1;AT2G32720.2	AT2G32720.1	MG	NatA	O48845	Participates with ELO2 in VLCFA synthesis. protein_coding CYTOCHROME B5 ISOFORM B (CB5-B) (B5 #4);ARABIDOPSIS CYTOCHROME B5 ISOFORM B (ATCB5-B);CYTOCHROME B5 ISOFORM B (CB5-B); (CYTB5-D)
18.2233	17.8155	18.3166	17.6583	18.0274	17.6262	AT2G32730.1	AT2G32730.1	AT2G32730.1	MA	NatA	O48844	26S proteasome regulatory complex, non-ATPase subcomplex, Rpn2/Psmd1 subunit;(source:Araport11) protein_coding
17.5298	17.6693	17.883	17.7159	17.4674	17.4462	AT2G32810.1	AT2G32810.1;AT2G32810.2	AT2G32810.1	MA	NatA	Q9SCV3	putative beta-galactosidase protein_coding BETA GALACTOSIDASE 9 (BGAL9) BETA GALACTOSIDASE 9 (BGAL9);BETA-GALACTOSIDASE 9 (BGAL9)
17.9569	17.3054	17.5373	16.8467	16.7195	17.1083	AT2G33255.1	AT2G33255.1	AT2G33255.1	MT	NatA	Q8RYE9	HAD-type hydrolase; dephosphorylates, with high substrate affinity, the B6 vitamer pyridoxal 5'-phosphate (PLP). protein_coding PYRIDOXAL 5&#8242;-PHOSPHATE PHOSPHATASE 1 (PLPP1) PYRIDOXAL 5&#8242;-PHOSPHATE PHOSPHATASE 1 (PLPP1)
19.9528	20.1344	20.3238	21.0001	21.5459	20.6992	AT2G33370.2;AT3G04400.2	AT1G04480.1;AT2G33370.1;AT2G33370.2;AT3G04400.1;AT3G04400.2	AT2G33370.2	MS	NatA	P49690	Ribosomal protein L14p/L23e family protein;(source:Araport11) protein_coding RIBOSOMAL PROTEIN UL14Z (UL14Z) RIBOSOMAL PROTEIN UL14Z (UL14Z)
14.7087	15.2606	15.1589	15.1333	13.8933	15.3269	AT2G33590.1	AT2G33590.1;AT2G33600.1	AT2G33590.1	MA	NatA	O22809	Encodes a protein with homology to members of the dihydroflavonol-4-reductase (DFR) superfamily. The expression pattern of AtCRL1 indicates that CRL1 has a role in embryogenesis and seed germination. AtCRL1 is induced by ABA, drought and heat, and is highly expressed in seeds. The mRNA is cell-to-cell mobile. protein_coding CCR(CINNAMOYL COA:NADP OXIDOREDUCTASE)-LIKE 1 (CRL1) CCR(CINNAMOYL COA:NA…
17.7628	17.4546	17.7872	19.2692	19.0226	19.1279	AT2G33740.2	AT2G33740.1;AT2G33740.2	AT2G33740.2	MA	NatA	P93009	encodes a copper binding protein that forms tetramers in vitro. Gene is expressed in all tissues examined and protein is localized to the chloroplast. The mRNA is cell-to-cell mobile. protein_coding (CUTA) (CUTA)
20.1908	20.3172	20.3833	20.5368	20.3979	20.3923	AT2G33800.1	AT2G33800.1	AT2G33800.1	MA	NatA	P93014	Encodes SCABRA1 (SCA1), a nuclear gene encoding a plastid-type ribosomal protein that functions &#8232;as a structural component of the 70S plastid ribosome. The sca1-rps5 allele exhibits defects in plastid 16SrRNA processing and a resulting decrease in accumulation of photosynthetic proteins. Loss-of-function mutations enhance the polarity defects of the as2 mutants. protein_coding SCABRA 1 (SCA…
19.6985	19.4522	19.4862	19.7281	19.5113	19.8633	AT2G33845.1	AT2G33845.1	AT2G33845.1	MA	NatA	Q8RYC3	Nucleic acid-binding, OB-fold-like protein;(source:Araport11) protein_coding
19.8818	20.1853	20.1041	19.2197	19.6055	19.5163	AT2G34040.1;AT2G34040.2;AT2G34040.3	AT2G34040.1;AT2G34040.2;AT2G34040.3	AT2G34040.1	MS	NatA	O22957	Apoptosis inhibitory protein 5 (API5);(source:Araport11) protein_coding
13.7752	13.5328	14.75	15.1025	15.5722	14.8278	AT2G34430.1	AT2G34430.1	AT2G34430.1	MA	NatA	Q39142	Photosystem II type I chlorophyll a/b-binding protein The mRNA is cell-to-cell mobile. protein_coding LIGHT-HARVESTING CHLOROPHYLL-PROTEIN COMPLEX II SUBUNIT B1 (LHB1B1) LIGHT-HARVESTING CHLOROPHYLL-PROTEIN COMPLEX II SUBUNIT B1 (LHCB1.4);LIGHT-HARVESTING CHLOROPHYLL-PROTEIN COMPLEX II SUBUNIT B1 (LHB1B1); (DEG11)
19.0285	19.1219	19.2384	18.8791	18.9509	18.9521	AT2G34460.1	AT2G34460.1	AT2G34460.1	MA	NatA	Q8H124	Rossmann-fold protein located in chloroplast. protein_coding
14.2189	15.9307	15.5062	14.058	14.8196	13.8297	AT2G34470.1;AT2G34470.2	AT2G34470.1;AT2G34470.2	AT2G34470.1	MA	NatA	O64700	Encodes a urease accessory protein which is essential for the activation of plant urease. protein_coding UREASE ACCESSORY PROTEIN G (UREG) UREASE ACCESSORY PROTEIN G (UREG); (PSKF109)
16.8719	17.3265	17.322	17.1025	17.5563	17.3842	AT2G34560.1	AT2G34560.1	AT2G34560.1	MA	NatA	O64691	P-loop containing nucleoside triphosphate hydrolases superfamily protein;(source:Araport11) protein_coding CONSERVED IN CILIATED SPECIES AND IN THE LAND PLANTS 1 (CCP1) CONSERVED IN CILIATED SPECIES AND IN THE LAND PLANTS 1 (CCP1); (ATCCP1)
14.0194	14.5568	15.4966	16.338	16.8478	15.9985	AT2G34640.1	AT2G34640.1	AT2G34640.1	MA	NatA	F4IHY7	Present in transcriptionally active plastid chromosomes. Involved in plastid gene expression. Interacts with PAP7 and PAP12 in the nucleus. protein_coding PLASTID TRANSCRIPTIONALLY ACTIVE 12 (PTAC12) PEP-ASSOCIATED PROTEIN 5 (PAP5);PLASTID TRANSCRIPTIONALLY ACTIVE 12 (PTAC12);HEMERA (HMR); (TAC12)
16.1511	16.6498	16.847	17.3893	17.299	17.7991	AT2G34860.1;AT2G34860.2	AT2G34860.1;AT2G34860.2	AT2G34860.1	MA	NatA	O64750	DnaJ-like zinc finger domain-containing protein which regulates the assembly of photosystem I (PSI) and seed development. protein_coding EMBRYO SAC DEVELOPMENT ARREST 3 (EDA3) EMBRYO SAC DEVELOPMENT ARREST 3 (EDA3); (PSA2)
19.423	19.0776	18.9501	19.3141	19.2983	19.5613	AT2G35040.2	AT2G35040.2	AT2G35040.2	MA	NatA	Q8RWT5	AICARFT/IMPCHase bienzyme family protein;(source:Araport11) protein_coding
19.8583	19.8423	19.8393	20.27	19.9916	20.4714	AT2G35120.1	AT2G35120.1	AT2G35120.1	MA	NatA	O82179	Single hybrid motif superfamily protein;(source:Araport11) protein_coding
18.9518	18.5456	18.7681	19.1006	18.9236	18.7967	AT2G35240.1	AT2G35240.1	AT2G35240.1	MA	NatA	O82169	Member of MORF family consisting of of nine full-length proteins encoded in the nuclear genome. MORF proteins are required for all RNA editing events in plastids and for many, possibly also all, sites in mitochondria. Potential link between the RNA binding PPR protein and the protein contributing the enzymatic activity in RNA editing. protein_coding MULTIPLE ORGANELLAR RNA EDITING FACTOR 6 (MORF6…
23.7838	23.9994	24.0909	24.3651	24.333	24.5183	AT2G35370.1	AT1G32470.1;AT2G35370.1	AT2G35370.1	MA	NatA	P25855	Encodes glycine decarboxylase complex H protein. Involved in photorespiration. The mRNA is cell-to-cell mobile. protein_coding GLYCINE DECARBOXYLASE COMPLEX H (GDCH) GLYCINE DECARBOXYLASE COMPLEX H (GDCH)
22.5393	22.2405	22.2285	22.154	22.113	22.1147	AT2G35410.1	AT2G35410.1	AT2G35410.1	MA	NatA	O82299	Chloroplast stroma localized RNA binding protein that displays a preference for PSBA RNA. protein_coding (CP33B) (CP33B)
22.6876	22.3357	22.3092	22.267	22.3224	22.4591	AT2G35490.1	AT2G35490.1	AT2G35490.1	MA	NatA	O82291	Involved in photoprotection of photosystem II. protein_coding FIBRILLIN2 (FBN2) FIBRILLIN2 (FBN2)
17.7136	17.9193	18.1699	16.8895	17.016	16.5635	AT2G35500.1	AT2G35500.1	AT2G35500.1	MA	NatA	O82290	Encodes a protein with some sequence similarity to shikimate kinases, but a truncated form of this protein (lacking a putative N-terminal chloroplast transit peptide) does not have shikimate kinase activity in vitro. protein_coding SHIKIMATE KINASE-LIKE 2 (SKL2) SHIKIMATE KINASE-LIKE 2 (SKL2)
16.7984	16.8257	17.0146	16.9445	16.3277	16.9042	AT2G35605.1	AT2G35605.1	AT2G35605.1	MS	NatA	Q93W30	SWIB/MDM2 domain superfamily protein;(source:Araport11) protein_coding (SWIB6) (SWIB6)
15.718	16.4534	16.3783	13.7389	16.1949	13.0583	AT2G35630.1;AT2G35630.2	AT2G35630.1;AT2G35630.2	AT2G35630.1	MS	NatA	Q94FN2	Member of the MAP215 family of microtubule-associated proteins required to establish interphase arrays of cortical microtubules.Mutants have defects in cytokinesis during pollen development. Vegetative phenotypes observed in temperature sensitive mutants include left-handed organ twisting, isotropic cell expansion and impairment of root hair polarity. The mRNA is cell-to-cell mobile. protein_codi…
18.3056	18.4661	17.83	17.45	17.4162	16.8486	AT2G35780.1	AT2G35780.1	AT2G35780.1	MA	NatA	Q9ZQQ0	serine carboxypeptidase-like 26;(source:Araport11) protein_coding SERINE CARBOXYPEPTIDASE-LIKE 26 (scpl26) SERINE CARBOXYPEPTIDASE-LIKE 26 (scpl26)
19.797	20.1795	20.0721	19.5154	19.2038	19.4276	AT2G35830.1	AT2G35810.1;AT2G35810.2;AT2G35830.1	AT2G35830.1	MA	NatA	Q9SJ67	ureidoglycolate hydrolase;(source:Araport11) protein_coding
18.413	18.0467	18.2749	18.1257	17.925	17.9055	AT2G35880.1;AT2G35880.2;AT2G35880.3	AT2G35880.1;AT2G35880.2;AT2G35880.3	AT2G35880.1	MA	NatA	Q9SJ62	Microtubule-stabilizing protein. Expression is regulated by ethylene and it is a direct target of EIN3.During apical hook formation, it acts to modulate auxin maxima by regulating PIN traffiking. protein_coding WAVE-DAMPENED2-LIKE4 (WDL4) WAVE-DAMPENED2-LIKE4 (WDL4)
14.4759	14.5257	15.5577	15.0744	14.0064	14.4531	AT2G35900.1	AT2G35900.1;AT2G35900.2;AT2G35900.3	AT2G35900.1	MG	NatA	Q9SJ60	Mal d 1-associated protein;(source:Araport11) protein_coding
14.7465	15.8693	15.3553	14.9016	13.6902	13.123	AT2G36060.1;AT2G36060.2	AT2G36060.1;AT2G36060.2	AT2G36060.1	MT	NatA	Q9SJ44	MMZ3/UEV1C encodes a protein that may play a role in DNA damage responses and error-free post-replicative DNA repair by participating in lysine-63-based polyubiquitination reactions. UEV1C can form diubiquitin and triubiquitin chains in combination with UBC13A/UBC35 in vitro. It can also functionally complement an mms2 mutation in budding yeast, both by increasing mms2 mutant viability in the pre…
14.8049	16.0186	16.1579	15.6564	16.7702	15.977	AT2G36070.1	AT2G20510.1;AT2G20510.2;AT2G20510.3;AT2G20510.4;AT2G36070.1	AT2G36070.1	MA	NatA	Q5XF06	One of two genes in Arabidopsis that encode a putative subunit of the mitochondrial inner membrane translocase complex. TIM44 subunit is thought to provide the energy for translocation via hydrolysis of ATP. protein_coding TRANSLOCASE INNER MEMBRANE SUBUNIT 44-2 (TIM44-2) TRANSLOCASE INNER MEMBRANE SUBUNIT 44-2 (ATTIM44-2);TRANSLOCASE INNER MEMBRANE SUBUNIT 44-2 (TIM44-2)
17.4096	17.0273	16.9889	16.9506	16.795	17.1237	AT2G36130.1	AT2G36130.1	AT2G36130.1	MS	NatA	Q9SIH1	Cyclophilin-like peptidyl-prolyl cis-trans isomerase family protein;(source:Araport11) protein_coding CYCLOPHILIN (CYCLOPHILIN) CYCLOPHILIN (CYCLOPHILIN)
20.11	19.8984	20.1435	19.606	19.0423	19.5002	AT2G36145.1	AT2G36145.1	AT2G36145.1	MA	NatA	Q8VXY0	hypothetical protein;(source:Araport11) protein_coding
19.5818	19.665	19.6033	20.5835	21.1088	20.2818	AT2G36160.1	AT2G36160.1	AT2G36160.1	MS	NatA	Q9SIH0	Ribosomal protein S11 family protein;(source:Araport11) protein_coding RIBOSOMAL PROTEIN US11Z (US11Z) RIBOSOMAL PROTEIN US11Z (US11Z)
19.7049	19.6584	19.6659	20.1286	19.919	19.8617	AT2G36250.1;AT2G36250.2;AT2G36250.3	AT2G36250.1;AT2G36250.2;AT2G36250.3;AT2G36250.4	AT2G36250.1	MA	NatA	O82533	Encodes one of two FtsZ proteins, tubulin-like proteins, in Arabidopsis. It is involved in chloroplast division. protein_coding (FTSZ2-1) (FTSZ2-1); (ATFTSZ2-1)
16.3688	16.7342	15.9375	16.1701	17.682	16.8947	AT2G36390.1	AT2G36390.1	AT2G36390.1	MV	NatA	O23647	Encodes a starch branching enzyme (EC.2.4.1.18) similar to SBE2 from maize and rice. Expressed throughout plant tissues. The mRNA is cell-to-cell mobile. protein_coding STARCH BRANCHING ENZYME 2.1 (SBE2.1) BRANCHING ENZYME 3 (BE3);STARCH BRANCHING ENZYME 2.1 (SBE2.1)
18.1392	18.0625	18.5699	18.5142	18.093	18.3349	AT2G36410.1	AT2G36410.1;AT2G36410.2;AT2G36410.3	AT2G36410.1	MT	NatA	Q9SJR4	transcriptional activator (DUF662);(source:Araport11) protein_coding
19.6797	19.3793	19.3307	18.6452	18.5393	18.8532	AT2G36460.1	AT2G36460.1	AT2G36460.1	MS	NatA	Q9SJQ9	Fructose 1,6-bisphosphate aldolase. protein_coding FRUCTOSE-BISPHOSPHATE ALDOLASE 6 (FBA6) FRUCTOSE-BISPHOSPHATE ALDOLASE 6 (FBA6)
21.6738	21.6022	21.5223	21.8209	21.2653	21.6781	AT2G36530.1	AT2G36530.1;AT2G36530.2	AT2G36530.1	MA	NatA	P25696	Involved in light-dependent cold tolerance and encodes an enolase. Protein is tyrosine-phosphorylated and its phosphorylation state is modulated in response to ABA in Arabidopsis thaliana seeds. Affects seed size and weight by adjusting cytokinin content and forming ENO2-bZIP75 complex. The los2 mutant has an autoimmune response through a perturbation of glycolysis from the reduction of the enola…
18.3153	17.1385	17.4871	17.3652	18.2223	17.8831	AT2G36620.1;AT3G53020.1	AT2G36620.1;AT3G53020.1	AT2G36620.1	MV	NatA	Q42347	RPL24A encodes ribosomal protein L24, homolog of cytosolic RPL24, found in archaea and higher eukaryotes. Arabidopsis has two RPL24 homologs, RPL24A (AT2G36620) and RPL24B (AT3G53020). protein_coding RIBOSOMAL PROTEIN L24 (RPL24A) RIBOSOMAL PROTEIN EL24Z (EL24Z);RIBOSOMAL PROTEIN L24 (RPL24A)
17.6518	18.0837	18.1735	18.2717	17.8394	17.7131	AT2G36835.1	AT2G36835.1	AT2G36835.1	MA	NatA	Q8W455	hypothetical protein;(source:Araport11) protein_coding
14.7771	13.3053	14.8636	15.2792	15.6631	15.4674	AT2G36950.1	AT2G36950.1	AT2G36950.1	MG	NatA	Q9SJL2	Heavy metal transport/detoxification superfamily protein;(source:Araport11) protein_coding HEAVY METAL ASSOCIATED PROTEIN 20 (ATHMP20) HEAVY METAL ASSOCIATED PROTEIN 20 (ATHMP20)
19.3926	19.1671	19.2082	17.7108	18.2274	17.5444	AT2G37060.1;AT2G37060.2;AT2G37060.3;AT3G53340.1;AT3G53340.2;AT3G53340.3;AT3G53340.4;AT3G53340.5	AT2G37060.1;AT2G37060.2;AT2G37060.3;AT3G53340.1;AT3G53340.2;AT3G53340.3;AT3G53340.4;AT3G53340.5	AT2G37060.1	MA	NatA	Q8VYK4	nuclear factor Y, subunit B8;(source:Araport11) protein_coding NUCLEAR FACTOR Y, SUBUNIT B8 (NF-YB8) NUCLEAR FACTOR Y, SUBUNIT B8 (NF-YB8)
15.7306	15.8998	13.5491	16.2852	14.0147	15.8028	AT2G37130.1	AT2G37130.1;AT2G37130.2	AT2G37130.1	MA	NatA	Q42580	Peroxidase superfamily protein;(source:Araport11) protein_coding
17.6533	17.6458	17.634	18.3549	18.0188	18.4325	AT2G37170.1;AT2G37170.2	AT2G37170.1;AT2G37170.2	AT2G37170.1	MA	NatA	P43287	a member of the plasma membrane intrinsic protein subfamily PIP2. localizes to the plasma membrane and exhibits water transport activity in Xenopus oocyte. expressed specifically in the vascular bundles and protein level increases slightly during leaf dev protein_coding PLASMA MEMBRANE INTRINSIC PROTEIN 2 (PIP2B) PLASMA MEMBRANE INTRINSIC PROTEIN 2 (PIP2B);PLASMA MEMBRANE INTRINSIC PROTEIN 2;2 (P…
14.7816	13.6198	13.9978	15.4431	15.0228	16.0019	AT2G37180.1	AT2G37180.1	AT2G37180.1	MA	NatA	P30302	a member of the plasma membrane intrinsic protein PIP2. functions as aquaporin and is involved in desiccation. protein_coding RESPONSIVE TO DESICCATION 28 (RD28) PLASMA MEMBRANE INTRINSIC PROTEIN 2C (PIP2C);RESPONSIVE TO DESICCATION 28 (RD28);PLASMA MEMBRANE INTRINSIC PROTEIN 2;3 (PIP2;3)
25.7991	25.6597	25.7986	25.5224	25.7632	26.0243	AT2G37220.1	AT2G37220.1	AT2G37220.1	MA	NatA	Q9ZUU4	Encodes a chloroplast RNA binding protein. A substrate of the type III effector HopU1 (mono-ADP-ribosyltransferase). Protein is tyrosine-phosphorylated and its phosphorylation state is modulated in response to ABA in Arabidopsis thaliana seeds. protein_coding CHLOROPLAST RNA BINDING PROTEIN 29B (CP29B) CHLOROPLAST RNA BINDING PROTEIN 29B (CP29B); (SEBF)
17.3592	17.912	18.1101	17.9087	17.6365	17.5502	AT2G37240.1	AT2G37240.1	AT2G37240.1	MA	NatA	Q9ZUU2	Thioredoxin superfamily protein;(source:Araport11) protein_coding
15.2761	14.8009	13.4431	15.8333	17.118	14.4194	AT2G37270.1;AT2G37270.2;AT3G11940.1;AT3G11940.2	AT2G37270.1;AT2G37270.2;AT3G11940.1;AT3G11940.2	AT2G37270.1	MA	NatA	Q9ZUT9	One of two genes encoding the ribosomal protein S5. Expressed at a lower level compared to ATRPS5A. protein_coding RIBOSOMAL PROTEIN 5B (RPS5B) RIBOSOMAL PROTEIN US7Z (US7Z);RIBOSOMAL PROTEIN 5B (RPS5B);RIBOSOMAL PROTEIN 5B (ATRPS5B)
18.6119	18.6355	18.8815	19.1778	18.6152	19.2038	AT2G37550.1;AT2G37550.2	AT2G37550.1;AT2G37550.2	AT2G37550.1	MA	NatA	O80925	A member of ARF GAP domain (AGD), A thaliana has 15 members, grouped into four classes. protein_coding ARF-GAP DOMAIN 7 (AGD7) ARF-GAP DOMAIN 7 (AGD7);YEAST PDE1 SUPPRESSOR 1 (ASP1)
18.319	18.9878	16.5043	17.3412	16.9626	17.4074	AT2G37620.1;AT2G37620.2;AT2G37620.3;AT2G37620.4;AT3G53750.1;AT3G53750.2	AT2G37620.1;AT2G37620.2;AT2G37620.3;AT2G37620.4;AT3G53750.1;AT3G53750.2	AT2G37620.1	MA	NatA	P0CJ46	Member of the actin gene family. Expressed in mature pollen. protein_coding ACTIN 1 (ACT1) ACTIN 1 (ACT1);ARABIDOPSIS ACTIN 1 (AAc1)
23.7157	23.6739	23.729	23.0843	22.9771	23.2175	AT2G37660.1	AT2G37660.1	AT2G37660.1	MA	NatA	O80934	NAD(P)-binding Rossmann-fold superfamily protein;(source:Araport11) protein_coding
17.0573	17.0453	16.6845	15.024	15.4586	14.9429	AT2G37790.1	AT2G37790.1	AT2G37790.1	MA	NatA	Q84TF0	NAD(P)-linked oxidoreductase superfamily protein;(source:Araport11) protein_coding ALDO-KETO REDUCTASE FAMILY 4 MEMBER C10 (AKR4C10) ALDO-KETO REDUCTASE FAMILY 4 MEMBER C10 (AKR4C10)
14.3837	16.9701	16.7949	17.1304	16.9272	17.9143	AT2G38010.1;AT2G38010.2;AT2G38010.3	AT1G07380.1;AT1G07380.2;AT2G38010.1;AT2G38010.2;AT2G38010.3;AT5G58980.1	AT2G38010.1	MA	NatA	Q304B9	Apoplastic ceramidase which cleaves Phytophthora infestans?ceramide D (Pi-Cer D) from the plant pathogenic oomycete P. infestans. the resulting 9-methyl?branched sphingoid base is recognized by a plasma membrane lectin receptor?like kinase, RESISTANT TO DFPM-INHIBITION OF ABSCISIC ACID SIGNALING 2 (RDA2). The resulting 9-Methyl?branched sphingoid base is specific to microbes and induces plant imm…
19.2993	19.1294	19.2751	18.783	19.3636	18.7793	AT2G38040.1;AT2G38040.2	AT2G38040.1;AT2G38040.2	AT2G38040.1	MA	NatA	Q9LD43	encodes the carboxyltransferase alpha subunit of acetyl-CoA carboxylase, involved in de novo fatty acid biosynthesis protein_coding ACETYL CO-ENZYME A CARBOXYLASE CARBOXYLTRANSFERASE ALPHA SUBUNIT (CAC3) ACETYL CO-ENZYME A CARBOXYLASE CARBOXYLTRANSFERASE ALPHA SUBUNIT (CAC3)
21.842	21.3585	21.5531	21.5276	20.9373	21.784	AT2G38140.1	AT2G38140.1	AT2G38140.1	MA	NatA	O80439	plastid-specific ribosomal protein 4 (PSRP4) mRNA, complete The mRNA is cell-to-cell mobile. protein_coding PLASTID-SPECIFIC RIBOSOMAL PROTEIN 4 (PSRP4) PLASTID-SPECIFIC RIBOSOMAL PROTEIN 4 (PSRP4);RIBOSOMAL PROTEIN BTHXC (BTHXC)
19.3544	19.8539	19.7829	18.9687	18.8748	19.3422	AT2G38230.1	AT2G38210.1;AT2G38230.1;AT5G01410.1;AT5G01410.2	AT2G38230.1	MA	NatA	O80448	Encodes a protein predicted to function in tandem with PDX2 to form glutamine amidotransferase complex with involved in vitamin B6 biosynthesis. The mRNA is cell-to-cell mobile. protein_coding PYRIDOXINE BIOSYNTHESIS 1.1 (PDX1.1) ARABIDOPSIS THALIANA PYRIDOXINE BIOSYNTHESIS 1.1 (ATPDX1.1);PYRIDOXINE BIOSYNTHESIS 1.1 (PDX1.1)
19.2484	19.5184	19.3354	18.8728	18.772	19.1243	AT2G38270.1	AT2G38270.1	AT2G38270.1	MA	NatA	Q8H7F6	Encodes protein homologous to CXIP1. CXIP1 is a PICOT domain containing protein interacts with CAX1, a high capacity calcium transporter. However, CXP2 does not interact with CAX1 and only moderately activates another calcium transporter CAX4. protein_coding CAX-INTERACTING PROTEIN 2 (CXIP2) GLUTAREDOXIN 2 (ATGRX2);GLUTAREDOXIN 16 (ATGRXS16);CAX-INTERACTING PROTEIN 2 (CXIP2)
17.7264	17.1153	17.3991	17.5477	17.4843	17.6798	AT2G38410.1	AT2G38410.1	AT2G38410.1	MA	NatA	O80910	Encodes a member of the Arabidopsis TOL (TOM1-LIKE) family of ubiquitin binding proteins that acts redundantly in the recognition and further endocytic sorting of a PIN-FORMED (PIN)-type auxin carrier protein at the plasma membrane, modulating dynamic auxin distribution and associated growth responses. protein_coding TOM1-LIKE 6 (TOL6) TOM1-LIKE 6 (TOL6)
15.2029	13.3792	13.621	14.0876	13.6416	13.4216	AT2G38480.1	AT2G38480.1	AT2G38480.1	MT	NatA	Q8LE26	Uncharacterized protein family (UPF0497);(source:Araport11) protein_coding CASP-LIKE PROTEIN 4B1 (CASPL4B1) CASP-LIKE PROTEIN 4B1 (CASPL4B1)
19.5799	17.9306	16.9217	18.2185	17.6	18.559	AT2G38530.1	AT2G38530.1	AT2G38530.1	MA	NatA	Q9S7I3	Involved in lipid transfer between membranes and plays a role in maintaining the integrity of the cuticle-cell wall interface. Belongs to a family of Lipid transfer proteins. Sequence similarity to other plant/Arabidopsis LPT genes but highest similarity to LPT1. Stress and pathogen-inducible motifs found in the upstream region. Expressed in flower, leaves and siliques but absent in roots. Predic…
23.1233	22.5634	22.0337	22.2739	21.8252	23.2247	AT2G38540.1	AT2G38540.1	AT2G38540.1	MA	NatA	Q42589	Non-specific lipid transfer protein. Binds calmodulin in a Ca2+-independent manner. Localized to the cell wall. Specifically expressed in L1 epidermal layer. Predicted to be a member of PR-14 pathogenesis-related protein family with the following members: At2g38540/LTP1, At2g38530/LTP2, At5g59320/LTP3, At5g59310/LTP4, At3g51600/LTP5, At3g08770/LTP6, At2g15050/LTP7, At2g18370/LTP8, At2g15325/LTP9,…
16.0475	16.8807	16.5836	15.6505	16.1049	16.0626	AT2G38700.1	AT2G38700.1	AT2G38700.1	MA	NatA	O23722	Encodes mevalonate diphosphate decarboxylase, the enzyme that catalyzes the synthesis of isopentenyl diphosphate, used in sterol and isoprenoid biosynthesis. The protein appears to form a homodimeric complex. Incidentally, it was shown that the Arabidopsis MVD protein could also interact with its yeast homolog to form a heterodimer. protein_coding MEVALONATE DIPHOSPHATE DECARBOXYLASE 1 (MVD1) (AT…
14.342	14.2264	14.8411	13.5174	17.0038	14.757	AT2G38770.1	AT2G38770.1	AT2G38770.1	MT	NatA	Q8L5Y4	P-loop containing nucleoside triphosphate hydrolases superfamily protein;(source:Araport11) protein_coding EMBRYO DEFECTIVE 2765 (EMB2765) MOS4-ASSOCIATED COMPLEX 7 (MAC7);EMBRYO DEFECTIVE 2765 (EMB2765)
15.5164	16.0623	12.9201	14.8958	15.2553	15.6575	AT2G38790.1	AT2G38790.1	AT2G38790.1	MS	NatA	Q84JS8	hypothetical protein;(source:Araport11) protein_coding
19.0759	18.8218	19.1333	18.9659	19.2773	19.0093	AT2G38880.1;AT2G38880.10;AT2G38880.11;AT2G38880.2;AT2G38880.3;AT2G38880.4;AT2G38880.5;AT2G38880.6;AT2G38880.7;AT2G38880.8;AT2G38880.9	AT2G38880.1;AT2G38880.10;AT2G38880.11;AT2G38880.2;AT2G38880.3;AT2G38880.4;AT2G38880.5;AT2G38880.6;AT2G38880.7;AT2G38880.8;AT2G38880.9	AT2G38880.1	MA	NatA	Q9SLG0	Encodes a transcription factor from the nuclear factor Y (NF-Y) family, AtNF-YB1. Confers drought tolerance. protein_coding NUCLEAR FACTOR Y, SUBUNIT B1 (NF-YB1) NUCLEAR FACTOR Y, SUBUNIT B1 (NF-YB1);HEME ACTIVATOR PROTEIN (YEAST) HOMOLOG 3A (HAP3A);NUCLEAR FACTOR Y SUBUNIT B1 (ATNF-YB1);HEME ACTIVATOR PROTEIN (YEAST) HOMOLOG 3 (HAP3);HEME ACTIVATOR PROTEIN (YEAST) HOMOLOG 3 (ATHAP3)
18.0314	18.4682	18.7539	20.3691	19.7066	19.8	AT2G39010.1;AT2G39010.2	AT2G39010.1;AT2G39010.2	AT2G39010.1	MT	NatA	Q9ZV07	Plasma membrane intrinsic protein 2E. protein_coding PLASMA MEMBRANE INTRINSIC PROTEIN 2E (PIP2E) PLASMA MEMBRANE INTRINSIC PROTEIN 2;6 (PIP2;6);PLASMA MEMBRANE INTRINSIC PROTEIN 2E (PIP2E)
14.5833	15.7754	16.5588	15.1626	16.183	13.2984	AT2G39020.1	AT2G39020.1	AT2G39020.1	MA	NatA	Q9ZV06	Although this locus shares considerable sequence similarity with the adjacent NATA1 gene (At2g39030), they appear to encode genes with different functions. NATA1 is involved in the production of N-delta-acetylornithine, but, overexpression of At2g39020 in tobacco does not lead to the formation of this defense compound. The mRNA is cell-to-cell mobile. protein_coding (NATA2) GCN5&#8208;RELATED N&#…
19.6518	19.5296	19.4917	18.9496	19.1852	19.1472	AT2G39080.1	AT2G39080.1	AT2G39080.1	MG	NatA	Q8VZB1	NAD(P)-binding Rossmann-fold superfamily protein;(source:Araport11) protein_coding EMBRYO DEFECTIVE 2799 (EMB2799) EMBRYO DEFECTIVE 2799 (EMB2799)
14.8599	15.8055	15.9384	15.4218	14.9034	15.6638	AT2G39140.1;AT2G39140.2	AT2G39140.1;AT2G39140.2	AT2G39140.1	MA	NatA	Q8L960	Suppressor of var2 variegation phenotype. Chloroplast localized. Loss of function mutant has defects in chloroplast protein translation and rRNA processing. Similar in sequence to pseudouridine synthase proteins. protein_coding SUPPRESSOR OF VARIEGATION 1 (SVR1) SUPPRESSOR OF VARIEGATION 1 (SVR1);PIGMENT DEFECTIVE 328 (PDE328); (RSUA1)
14.9531	15.9365	14.77	14.5177	13.1302	13.6724	AT2G39270.1	AT2G39270.1	AT2G39270.1	MA	NatA	Q84JF7	P-loop containing nucleoside triphosphate hydrolases superfamily protein;(source:Araport11) protein_coding
17.9472	17.5462	17.7527	17.9313	17.6935	17.3826	AT2G39390.1	AT2G39390.1;AT3G09500.1;AT3G55170.1;AT3G55170.2;AT3G55170.3;AT3G55170.4;AT3G55170.5;AT5G02610.1;AT5G02610.2	AT2G39390.1	MA	NatA	O80626	Ribosomal L29 family protein;(source:Araport11) protein_coding RIBOSOMAL PROTEIN UL29Y (UL29Y) RIBOSOMAL PROTEIN UL29Y (UL29Y)
24.3856	26.0428	25.2214	24.0534	24.7883	23.8081	AT2G39730.1	AT2G39730.1;AT2G39730.2;AT2G39730.3	AT2G39730.1	MA	NatA	P10896	Rubisco activase, a nuclear-encoded chloroplast protein that consists of two isoforms arising from alternative splicing in most plants. Required for the light activation of rubisco. Involved in jasmonate-induced leaf senescence. protein_coding RUBISCO ACTIVASE (RCA) RUBISCO ACTIVASE (RCA)
16.309	16.8882	16.9045	15.8814	15.9002	16.0307	AT2G39780.1	AT2G39780.1;AT2G39780.2	AT2G39780.1	MA	NatA	P42814	Encodes the main endoribonuclease activity in plant cells and localizes to the endoplasmic reticulum (ER), ER-derived structures, and vacuoles. It is essential for normal ribosomal RNA recycling. The mRNA is cell-to-cell mobile. protein_coding RIBONUCLEASE 2 (RNS2) RIBONUCLEASE 2 (RNS2)
15.1259	12.6537	16.1764	14.899	13.2476	16.3255	AT2G39800.2	AT2G39800.2	AT2G39800.2	MA	NatA	P54887	This splice variant is not translated into a protein. Transgenic plants with a c-terminal fusion of YFP to either the full length P5CS1 cDNA or the exon 3-skip cDNA were constructed. The exon 3-skip cDNA could not drive expression of fusion protein while the full length cDNA could do so. Also, the full length cDNA could increase proline when expressed in p5cs1 mutant background while expression o…
16.2852	16.1882	15.9783	17.0095	16.856	17.2104	AT2G39850.1	AT2G39850.1	AT2G39850.1	MA	NatA	F4IG09	Subtilisin-like serine endopeptidase family protein;(source:Araport11) protein_coding
16.8968	17.784	17.3818	15.6355	16.9251	15.8348	AT2G39990.1	AT2G39990.1	AT2G39990.1	MA	NatA	O04202	translation initiation factor eIF2 p47 subunit homolog protein_coding EUKARYOTIC TRANSLATION INITIATION FACTOR 2 (EIF2) EUKARYOTIC TRANSLATION INITIATION FACTOR 3 SUBUNIT F (eIF3F);EUKARYOTIC TRANSLATION INITIATION FACTOR 2 (EIF2);ARABIDOPSIS THALIANA EUKARYOTIC TRANSLATION INITIATION FACTOR 3 SUBUNIT F (AteIF3f)
19.0748	18.5589	18.904	18.9097	18.5456	18.9025	AT2G40060.1	AT2G40060.1	AT2G40060.1	MS	NatA	O04209	Encodes a clathrin that is localized to the cortical division zone and the cell plate and colocalizes with TPLATE during cell plate anchoring. The mRNA is cell-to-cell mobile. protein_coding CLATHRIN LIGHT CHAIN 2 (CLC2) CLATHRIN LIGHT CHAIN 2 (CLC2)
16.3676	17.1951	16.8884	17.4134	19.0865	17.8696	AT2G40100.1;AT2G40100.2	AT2G40100.1;AT2G40100.2	AT2G40100.1	MA	NatA	Q9S7W1	Lhcb4:3 protein (Lhcb4.3, light harvesting complex of photosystem II The mRNA is cell-to-cell mobile. protein_coding LIGHT HARVESTING COMPLEX PHOTOSYSTEM II (LHCB4.3) LIGHT HARVESTING COMPLEX PHOTOSYSTEM II (LHCB4.3); (LHCB8)
14.3023	16.4609	17.0219	16.3503	17.6915	15.5901	AT2G40290.1	AT2G40290.1;AT2G40290.2;AT2G40290.3	AT2G40290.1	MA	NatA	Q9SIZ2	Encodes an eIF2alpha homolog that can be phosphorylated by GCN2 in vitro. protein_coding
14.7397	15.7526	16.0033	15.5936	14.8732	15.7324	AT2G40435.1	AT2G40435.1	AT2G40435.1	MV	NatA	Q8RUZ5	transcription factor SCREAM-like protein;(source:Araport11) protein_coding
19.6028	19.6189	19.6839	19.0969	18.5335	18.7299	AT2G40490.1	AT2G40490.1	AT2G40490.1	MS	NatA	O22886	Uroporphyrinogen decarboxylase;(source:Araport11) protein_coding (HEME2) (HEME2)
19.2329	19.3605	19.3463	19.6612	19.8506	20.1889	AT2G40510.1;AT2G40590.1	AT2G40510.1;AT2G40590.1	AT2G40510.1	MT	NatA	Q8LPJ7	Ribosomal protein S26e family protein;(source:Araport11) protein_coding RIBOSOMAL PROTEIN ES26Z (ES26Z) RIBOSOMAL PROTEIN ES26Z (ES26Z)
20.4376	20.409	20.4762	21.3836	22.2801	21.2979	AT2G40765.1	AT2G40765.1	AT2G40765.1	MA	NatA	Q94K78	transmembrane protein;(source:Araport11) protein_coding
20.3645	20.4914	20.5955	20.5536	21.276	20.9934	AT2G41090.1	AT2G41090.1	AT2G41090.1	MA	NatA	P30187	Encodes a cytoplasmic, calcium binding calmodulin variant. CML10 interacts with phosphomannomutase (PMM)in vivo and increases its activity thereby affecting ascorbic acid biosynthesis. Its expression is induced by oxidative and other stress. The mRNA is cell-to-cell mobile. protein_coding CALMODULIN LIKE 10 (CML10) CALMODULIN LIKE 10 (CML10)
15.8782	16.9213	17.0249	17.7955	18.6716	18.292	AT2G41100.1;AT2G41100.4	AT2G41100.1;AT2G41100.2;AT2G41100.4;AT2G41100.5	AT2G41100.1	MA	NatA	P25071	encodes a calmodulin-like protein, with six potential calcium binding domains. Calcium binding shown by Ca(2+)-specific shift in electrophoretic mobility. Expression induced by touch and darkness. Expression may also be developmentally controlled. Expression in growing regions of roots, vascular tissue, root/shoot junctions, trichomes, branch points of the shoot, and regions of siliques and flowe…
18.2028	17.9925	17.9074	17.7153	17.611	17.5961	AT2G41430.1;AT2G41430.2;AT2G41430.4;AT2G41430.5	AT2G41430.1;AT2G41430.2;AT2G41430.3;AT2G41430.4;AT2G41430.5	AT2G41430.1	MA	NatA	Q3E6W2	Encodes hydrophilic protein lacking Cys residues that is expressed in response to drought stress, light stress and treatment with plant-growth-promoting rhizobacteria (Paenibacillus polymyxa), possibly revealing a connection between responses to biotic and abiotic stress. Also identified as a CTC Interacting Domain (CID) protein in a yeast two hybrid screen using the PAB2 protein as bait. Contain…
19.6545	19.6537	19.6142	18.8512	18.7833	18.4595	AT2G41530.1	AT2G41530.1	AT2G41530.1	MA	NatA	Q8LAS8	Encodes a protein with S-formylglutathione hydrolase activity. protein_coding S-FORMYLGLUTATHIONE HYDROLASE (SFGH) S-FORMYLGLUTATHIONE HYDROLASE (SFGH);ARABIDOPSIS THALIANA S-FORMYLGLUTATHIONE HYDROLASE (AtSFGH)
14.9308	15.9593	16.4932	16.3975	16.8504	15.996	AT2G41560.1	AT2G41560.1;AT3G57330.1	AT2G41560.1	MS	NatA	O22218	Encodes a calmodulin-regulated Ca(2+)-ATPase that improves salt tolerance in yeast. Localized to the vacuole. Lesion mimic phenotype when mutation in the gene is combined with a mutation in ACA11. Lesion mimic phenotype of double knockout can be suppressed by nutritional supplements that increase anion levels (e.g. 15 mM Nitrate, Chloride, or Phosphate).ACA8 and ACA10, as well as ACA4 and ACA11, …
13.9215	16.5135	16.3937	16.4288	16.9538	16.5075	AT2G41630.1	AT2G41630.1	AT2G41630.1	MS	NatA	P48512	Encodes a transcription factor, TFIIB1, that plays important roles in pollen tube growth, guidance, and reception as well as endosperm development and is partially functionally different from AtTFIIB2 and AtTFIIB3/AtpBRP2. protein_coding TRANSCRIPTION FACTOR IIB 1 (TFIIB1) (ATTFIIB1);TRANSCRIPTION FACTOR IIB 1 (TFIIB1);TRANSCRIPTION FACTOR IIB (TFIIB)
16.0735	14.4719	14.6847	13.9018	13.7902	14.4759	AT2G41650.1	AT2G41650.1	AT2G41650.1	MA	NatA	O22226	hypothetical protein;(source:Araport11) protein_coding
17.1762	16.825	17.3802	17.4864	16.9126	17.9159	AT2G41680.1	AT2G41680.1	AT2G41680.1	MA	NatA	O22229	Encodes a NADPH thioredoxin reductase involved in chloroplast protection against oxidative damage. protein_coding NADPH-DEPENDENT THIOREDOXIN REDUCTASE C (NTRC) NADPH-DEPENDENT THIOREDOXIN REDUCTASE C (NTRC)
20.6537	20.3811	20.462	20.3703	20.3735	20.2327	AT2G41740.1;AT2G41740.2	AT2G41740.1;AT2G41740.2	AT2G41740.1	MS	NatA	O81644	Encodes a protein with high homology to animal villin. protein_coding VILLIN 2 (VLN2) VILLIN 2 (VLN2); (ATVLN2)
13.3225	16.3567	16.0576	16.6716	16.6457	16.3643	AT2G41900.1	AT2G41900.1	AT2G41900.1	MC	NatA	P93755	AtOXS2 specifcally entered the nuclear under salt stress. Te specifc nuclear localization of AtOXS2 could play a role in salt tolerance at the molecular level. Tese results implied that AtOXS2 might target some downstream cis-elements which are required for salt stress responses protein_coding OXIDATIVE STRESS 2 (OXS2) (ATC3H30);OXIDATIVE STRESS 2 (OXS2);TANDEM ZINC FINGER PROTEIN 7 (TZF7); (DEG9)
17.9664	18.0485	18.0827	17.9351	17.9367	18.331	AT2G42130.1	AT2G42130.1;AT2G42130.2;AT2G42130.4	AT2G42130.1	MA	NatA	Q8S9M1	Plastid-lipid associated protein PAP / fibrillin family protein;(source:Araport11) protein_coding
20.2559	20.2802	20.3054	20.3709	20.2356	20.6984	AT2G42130.3	AT2G42130.1;AT2G42130.2;AT2G42130.3;AT2G42130.4;AT2G42130.5	AT2G42130.3	MV	NatA	Q8S9M1	Plastid-lipid associated protein PAP / fibrillin family protein;(source:Araport11) protein_coding
17.446	18.0137	17.9268	17.5363	17.6439	17.5001	AT2G42220.1	AT2G42220.1	AT2G42220.1	MA	NatA	O48529	Rhodanese/Cell cycle control phosphatase superfamily protein;(source:Araport11) protein_coding
13.7113	16.0774	15.8199	15.7256	15.7119	15.4279	AT2G42500.1;AT3G58500.1	AT2G42500.1;AT2G42500.3;AT2G42500.4;AT2G42500.5;AT3G58500.1	AT2G42500.1	MG	NatA	Q07100	Encodes one of the isoforms of the catalytic subunit of protein phosphatase 2A: AT1G59830/PP2A-1, AT1G10430/PP2A-2, At2g42500/PP2A-3, At3g58500/PP2A-4 [Plant Molecular Biology (1993) 21:475-485 and (1994) 26:523-528; Note that in more recent publications, there is mixed use of gene names for PP2A-3 and PP2A-4 - some refer to At2g42500 as PP2A-3 and some as PP2A-4]. ACR4 phosphorylates the PROTEIN…
15.675	15.4815	15.2523	15.6932	16.5652	15.4235	AT2G42520.1;AT2G42520.2;AT2G42520.3	AT2G42520.1;AT2G42520.2;AT2G42520.3;AT3G58510.1;AT3G58510.2;AT3G58510.3;AT3G58570.1	AT2G42520.1	MS	NatA	Q84W89	P-loop containing nucleoside triphosphate hydrolases superfamily protein;(source:Araport11) protein_coding RNA HELICASE 37 (RH37) RNA HELICASE 37 (RH37)
23.3303	23.4095	23.6993	24.742	24.3261	24.8369	AT2G42530.1	AT2G42530.1	AT2G42530.1	MA	NatA	Q9SIN5	Encodes COR15B, a protein that protects chloroplast membranes during freezing. protein_coding COLD REGULATED 15B (COR15B) COLD REGULATED 15B (COR15B)
25.8835	26.092	26.231	27.1562	26.5984	27.307	AT2G42540.2	AT2G42530.1;AT2G42540.1;AT2G42540.2;AT2G42540.3;AT2G42540.4	AT2G42540.2	MA	NatA	Q42512	A cold-regulated gene whose product is targeted to the chloroplast. Cor15am protects stromal proteins from aggregation under various stress conditions. Constitutive expression increases freezing tolerance in protoplasts in vitro and chloroplasts in vivo. NMR and x-ray diffraction studies suggest that COR15a alters the intrinsic curvature of the inner membrane of chloroplast envelope. Late Embryog…
25.9354	25.7789	25.3726	19.9681	25.733	26.5108	AT2G42540.3	AT2G42540.1;AT2G42540.3;AT2G42540.4	AT2G42540.3	MA	NatA	Q42512	A cold-regulated gene whose product is targeted to the chloroplast. Cor15am protects stromal proteins from aggregation under various stress conditions. Constitutive expression increases freezing tolerance in protoplasts in vitro and chloroplasts in vivo. NMR and x-ray diffraction studies suggest that COR15a alters the intrinsic curvature of the inner membrane of chloroplast envelope. Late Embryog…
20.1287	20.1842	20.0484	19.1008	19.1897	19.1315	AT2G42590.1;AT2G42590.2;AT2G42590.3	AT1G26480.1;AT1G34760.1;AT1G34760.2;AT2G42590.1;AT2G42590.2;AT2G42590.3	AT2G42590.1	MG	NatA	Q96299	14-3-3 gene. Binds calcium and displays induced structural changes. protein_coding GENERAL REGULATORY FACTOR 9 (GRF9) (GRF14);GENERAL REGULATORY FACTOR 9 (GRF9); (GF14 MU)
17.893	18.0198	18.0286	17.3674	17.0751	17.576	AT2G42600.1;AT2G42600.2;AT2G42600.3	AT2G42600.1;AT2G42600.2;AT2G42600.3	AT2G42600.1	MA	NatA	Q5GM68	Encodes one of four Arabidopsis phosphoenolpyruvate carboxylase proteins.PPC1 and PPC2 are crucial for balancing carbon and nitrogen metabolism. protein_coding PHOSPHOENOLPYRUVATE CARBOXYLASE 2 (PPC2) PHOSPHOENOLPYRUVATE CARBOXYLASE 2 (ATPPC2);PHOSPHOENOLPYRUVATE CARBOXYLASE 2 (PPC2)
16.4598	15.7739	15.8914	16.3777	16.5697	16.4725	AT2G42680.1	AT2G42680.1	AT2G42680.1	MA	NatA	Q9SJI8	One of three genes in A. thaliana encoding multiprotein bridging factor 1, a highly conserved transcriptional coactivator. May serve as a bridging factor between a bZIP factor and TBP. Its expression is developmentally regulated. The mRNA is cell-to-cell mobile. protein_coding MULTIPROTEIN BRIDGING FACTOR 1A (MBF1A) MULTIPROTEIN BRIDGING FACTOR 1A (MBF1A);ARABIDOPSIS THALIANA MULTIPROTEIN BRIDGIN…
14.0557	15.2232	14.9185	15.801	17.0603	15.0981	AT2G42710.1	AT2G42710.1	AT2G42710.1	MA	NatA	Q8RWT4	Ribosomal protein L1p/L10e family;(source:Araport11) protein_coding RIBOSOMAL PROTEIN UL1M (UL1M) RIBOSOMAL PROTEIN UL1M (UL1M)
18.5608	17.8939	17.8342	18.0449	18.3881	17.3801	AT2G42740.1;AT3G58700.1;AT4G18730.1;AT5G45775.1;AT5G45775.2	AT2G42740.1;AT3G58700.1;AT4G18730.1;AT5G45775.1;AT5G45775.2	AT2G42740.1	MA	NatA	P42795	encodes a cytosolic ribosomal protein L16, which is a constituent of 60S large ribosomal complex. Gene is expressed in root stele and anthers and expression is induced by auxin treatment. protein_coding RIBOSOMAL PROTEIN LARGE SUBUNIT 16A (RPL16A) RIBOSOMAL PROTEIN LARGE SUBUNIT 16A (RPL16A);RIBOSOMAL PROTEIN UL5Z (UL5Z)
16.8313	16.3326	16.7879	16.7036	16.1609	16.9238	AT2G43030.1	AT2G43030.1	AT2G43030.1	MA	NatA	Q9SKX4	Ribosomal protein L3 family protein;(source:Araport11) protein_coding PLASTID RIBOSOMAL PROTEINS OF THE 50S SUBUNIT (PRPL3) PLASTID RIBOSOMAL PROTEINS OF THE 50S SUBUNIT (PRPL3);RIBOSOMAL PROTEIN UL3C (UL3C)
19.773	19.8611	19.642	19.8625	19.6218	19.8884	AT2G43090.1	AT2G43090.1;AT2G43100.1	AT2G43090.1	MA	NatA	Q9ZW85	One of three genes encoding the small subunit of isopropylmalate isomerase, a heterodimer consisting of a large and a small subunit. A function in both leucine biosynthesis and the first cycle of Met chain elongation has been demonstrated for this subunit. The mRNA is cell-to-cell mobile. protein_coding ISOPROPYLMALATE ISOMERASE SMALL SUBUNIT 1 (IPMI SSU1) ISOPROPYLMALATE ISOMERASE SMALL SUBUNIT …
17.0044	17.345	17.3453	17.5307	17.8208	17.9486	AT2G43090.2	AT2G43090.2	AT2G43090.2	MA	NatA	Q9ZW85	One of three genes encoding the small subunit of isopropylmalate isomerase, a heterodimer consisting of a large and a small subunit. A function in both leucine biosynthesis and the first cycle of Met chain elongation has been demonstrated for this subunit. The mRNA is cell-to-cell mobile. protein_coding ISOPROPYLMALATE ISOMERASE SMALL SUBUNIT 1 (IPMI SSU1) ISOPROPYLMALATE ISOMERASE SMALL SUBUNIT …
19.0865	19.535	19.0926	19.4949	19.067	19.1798	AT2G43100.1	AT2G43100.1	AT2G43100.1	MA	NatA	Q9ZW84	Small subunit, which together with IPMI SSU2, IPMI SSU3 and IPMI LSU1, is a member of heterodimeric isopropylmalate isomerase (IPMI). Together with IPMI SSU3 participates in the Met chain elongation pathway. protein_coding ISOPROPYLMALATE ISOMERASE 2 (IPMI2) ISOPROPYLMALATE ISOMERASE SMALL SUB-UNIT 2 (IPMI SSU2); (ATLEUD1);ISOPROPYLMALATE ISOMERASE 2 (IPMI2)
15.2036	15.3893	13.8745	12.6216	14.9655	13.8129	AT2G43130.1	AT2G43130.1	AT2G43130.1	MS	NatA	P28187	encodes a protein belonging to the Rab/Ypt family of small GTPases, which are implicated in intracellular vesicular traffic. protein_coding (ARA4) ARABIDOPSIS RAB GTPASE HOMOLOG A5C (ATRABA5C); (ATRAB11F); (ARA4); (RABA5C); (ARA-4)
13.9239	14.3782	14.6148	14.429	14.8168	14.3037	AT2G43180.1;AT2G43180.2;AT2G43180.4	AT2G43180.1;AT2G43180.2;AT2G43180.4	AT2G43180.1	MA	NatA	Q8GYI4	Phosphoenolpyruvate carboxylase family protein;(source:Araport11) protein_coding
14.3466	16.2075	16.5279	17.4389	17.4272	17.4204	AT2G43410.1;AT2G43410.5;AT2G43410.6	AT2G43410.1;AT2G43410.2;AT2G43410.3;AT2G43410.4;AT2G43410.5;AT2G43410.6	AT2G43410.1	MA	NatA	Q8LPQ9	FPA is a gene that regulates flowering time in Arabidopsis via a pathway that is independent of daylength (the autonomous pathway). Mutations in FPA result in extremely delayed flowering. Double mutants with FCA have reduced fertility and single/double mutants have defects in siRNA mediated chromatin silencing. protein_coding (FPA) (FPA)
19.0691	18.5892	18.5275	17.5664	18.3268	17.7549	AT2G43510.1	AT2G43510.1	AT2G43510.1	MA	NatA	Q42328	Member of the defensin-like (DEFL) family. Encodes putative trypsin inhibitor protein which may function in defense against herbivory. protein_coding TRYPSIN INHIBITOR PROTEIN 1 (TI1) TRYPSIN INHIBITOR PROTEIN 1 (ATTI1);TRYPSIN INHIBITOR PROTEIN 1 (TI1)
20.2104	19.1268	19.6483	18.3107	18.0239	18.2383	AT2G43530.1	AT2G43530.1	AT2G43530.1	MA	NatA	O22867	Encodes a defensin-like (DEFL) family protein. The mRNA is cell-to-cell mobile. protein_coding
20.6326	19.8133	19.8325	19.9424	19.835	19.857	AT2G43535.1	AT2G43535.1	AT2G43535.1	MA	NatA	Q8RYE7	Encodes a defensin-like (DEFL) family protein. protein_coding
14.3646	13.8881	13.4685	15.3231	14.7168	12.4024	AT2G43640.1;AT2G43640.2	AT2G43640.1;AT2G43640.2;AT2G43640.3	AT2G43640.1	MV	NatA	O04421	Signal recognition particle, SRP9/SRP14 subunit;(source:Araport11) protein_coding
18.2391	18.2067	18.0367	16.7674	16.1993	16.7827	AT2G43710.1;AT2G43710.2	AT2G43710.1;AT2G43710.2;AT3G02610.1;AT3G02610.2;AT3G02620.1;AT3G02620.2;AT3G02620.3;AT3G02630.1;AT5G16240.1	AT2G43710.1	MA	NatA	O22832	Encodes a stearoyl-ACP desaturase, involved in fatty acid desaturation. The ssi2 mutants have increased 18:0 and reduced 18:1 fatty acids. Exogenous application of glycerol to wild type plants mimics the ssi2 mutant phenotype. The altered 18:1 fatty acid content in the ssi2 mutants has an impact on SA- and JA-mediated defense signaling. ssi2 mutants resulted in hyper-resistance to green peach aph…
19.7809	19.8285	19.8374	19.493	19.6079	19.5456	AT2G43750.1;AT2G43750.2	AT2G43750.1;AT2G43750.2	AT2G43750.1	MA	NatA	P47999	Arabidopsis thaliana O-acetylserine (thiol) lyase (OAS-TL) isoform oasB, the key enzyme for fixation of inorganic sulfide. It catalyzes the formation of cysteine from O-acetylserine and inorganic sulfide. Required for pollen tube growth and/or fertilization. protein_coding O-ACETYLSERINE (THIOL) LYASE B (OASB) ARABIDOPSIS THALIANA CYSTEIN SYNTHASE-B (ATCS-B);CHLOROPLAST O-ACETYLSERINE SULFHYDRYLA…
13.815	15.9293	15.9637	15.2072	14.1938	14.8402	AT2G43760.1;AT2G43760.2;AT2G43760.3	AT2G43760.1;AT2G43760.2;AT2G43760.3	AT2G43760.1	MS	NatA	O22827	molybdopterin biosynthesis MoaE family protein;(source:Araport11) protein_coding COFACTOR OF NITRATE REDUCTASE AND XANTHINE DEHYDROGENASE 6 (CNX6) COFACTOR OF NITRATE REDUCTASE AND XANTHINE DEHYDROGENASE 6 (CNX6)
19.5242	19.2535	19.4768	19.5783	19.3223	19.6948	AT2G43810.1;AT2G43810.2;AT2G43810.3	AT2G43810.1;AT2G43810.2;AT2G43810.3;AT3G59810.1;AT3G59810.2;AT3G59810.3	AT2G43810.1	MS	NatA	O22823	Small nuclear ribonucleoprotein family protein;(source:Araport11) protein_coding SM-LIKE 6B (LSM6B) SM-LIKE 6B (LSM6B)
22.7343	22.9369	22.8809	22.0448	21.9114	22.2495	AT2G43910.1;AT2G43910.2	AT2G43910.1;AT2G43910.2;AT2G43910.3	AT2G43910.1	MA	NatA	Q0WP12	HARMLESS TO OZONE LAYER 1;(source:Araport11) protein_coding HARMLESS TO OZONE LAYER 1 (HOL1) HARMLESS TO OZONE LAYER 1 (HOL1); (ATHOL1)
19.7117	20.153	20.0646	19.1314	19.0462	19.4632	AT2G43910.3	AT2G43910.3	AT2G43910.3	MA	NatA	Q0WP12	HARMLESS TO OZONE LAYER 1;(source:Araport11) protein_coding HARMLESS TO OZONE LAYER 1 (HOL1) (ATHOL1);HARMLESS TO OZONE LAYER 1 (HOL1)
19.1995	19.5693	19.4353	19.4396	18.6764	19.7117	AT2G43945.1	AT2G43945.1	AT2G43945.1	MS	NatA	F4IT21	Located in chloroplast thylakoid, involved in change to H2O2. protein_coding
17.7518	18.3206	18.2089	18.8721	18.357	18.6988	AT2G43970.1;AT2G43970.2	AT2G43970.1;AT2G43970.2	AT2G43970.1	MA	NatA	O80567	RNA-binding protein;(source:Araport11) protein_coding LA RELATED PROTEIN 6B (LARP6B) (ATLARP6B);LA RELATED PROTEIN 6B (LARP6B)
18.9849	19.4365	19.4152	18.5014	18.6777	18.6658	AT2G44040.1	AT2G44040.1;AT3G59890.1;AT3G59890.2	AT2G44040.1	MA	NatA	O80574	Dihydrodipicolinate reductase, bacterial/plant;(source:Araport11) protein_coding
20.9639	20.8639	20.8243	20.6603	21.253	20.7713	AT2G44060.1;AT2G44060.2	AT2G44060.1;AT2G44060.2	AT2G44060.1	MS	NatA	O80576	Late embryogenesis abundant protein, group 2;(source:Araport11) protein_coding LATE EMBRYOGENESIS ABUNDANT 26 (LEA26) LATE EMBRYOGENESIS ABUNDANT 26 (LEA26)
15.0783	16.1523	16.256	14.8409	16.0124	15.4654	AT2G44120.1	AT2G44120.1;AT2G44120.2	AT2G44120.1	MA	NatA	P60039	Ribosomal protein L30/L7 family protein;(source:Araport11) protein_coding RIBOSOMAL PROTEIN UL30X (UL30X) RIBOSOMAL PROTEIN UL30X (UL30X)
18.1736	14.8807	18.2926	17.7082	18.1345	18.4218	AT2G44210.1;AT2G44210.2	AT2G44210.1;AT2G44210.2	AT2G44210.1	MA	NatA	O64856	carboxyl-terminal peptidase (DUF239);(source:Araport11) protein_coding
16.7557	16.8199	17.1442	17.3623	17.4414	17.4106	AT2G44230.1	AT2G44230.1	AT2G44230.1	MG	NatA	O64858	hypothetical protein (DUF946);(source:Araport11) protein_coding
21.7488	21.4539	21.6045	22.2597	21.9232	22.2674	AT2G44310.1	AT2G44310.1	AT2G44310.1	MG	NatA	O64866	Calcium-binding EF-hand family protein;(source:Araport11) protein_coding
19.9856	20.2229	20.1067	19.4531	20.0461	19.6276	AT2G44350.1;AT2G44350.2;AT2G44350.3;AT2G44350.4	AT2G44350.1;AT2G44350.2;AT2G44350.3;AT2G44350.4;AT3G60100.2	AT2G44350.1	MV	NatA	P20115	encodes a mitochrondrion targeted citrate synthase, the first enzyme of the tricarboxylic acid cycle, catalyzing the condensation of acetyl-CoA and oxaloacetate, finally yielding citrate and CoA. protein_coding (ATCS) (ATCS);CITRATE SYNTHASE 4 (CSY4)
16.9907	17.051	17.4183	18.2059	17.6302	18.1165	AT2G44360.1	AT2G44360.1	AT2G44360.1	MA	NatA	O64870	ecotropic viral integration site protein;(source:Araport11) protein_coding
19.3172	17.8324	17.5449	15.6932	15.9733	15.9262	AT2G44490.1	AT2G44490.1	AT2G44490.1	MA	NatA	O64883	Encodes a glycosyl hydrolase that localizes to peroxisomes and acts as a component of an inducible preinvasion resistance mechanism. Required for mlo resistance. The mRNA is cell-to-cell mobile. protein_coding PENETRATION 2 (PEN2) BETA GLUCOSIDASE 26 (BGLU26);PENETRATION 2 (PEN2)
17.4011	17.6168	17.5872	17.4318	17.398	17.4734	AT2G44525.1;AT3G60150.1	AT2G44525.1;AT3G60150.1;AT3G60150.4	AT2G44525.1	MA	NatA	Q8RUX8	NADH dehydrogenase ubiquinone 1 alpha subcomplex assembly factor-like protein (DUF498/DUF598);(source:Araport11) protein_coding
14.0676	15.6401	15.4197	16.0162	15.5836	15.9223	AT2G44610.1	AT2G22290.1;AT2G44610.1;AT4G39890.1;AT5G10260.1	AT2G44610.1	MA	NatA	O80501	Golgi-localized small GTPase, participates in the trafficking of CESA6 to the plasma membrane, maintaining Golgi organization and morphology, possible role in exocytosis. Plays and important role in hypocotyl growth by influencing cell elongation/growth and deposition of cellulose microfibrils in the cell wall. Plays an important role in cellulose synthesis. Influences both the distribution and v…
23.4382	23.4323	23.5756	23.6226	23.5102	23.426	AT2G44650.1	AT2G44650.1	AT2G44650.1	MA	NatA	O80504	Encodes a chloroplast-localized chaperonin 10 whose mRNA is expressed in leaves and stems but not roots. protein_coding CHLOROPLAST CHAPERONIN 10 (CHL-CPN10) CHLOROPLAST CHAPERONIN 10 (CHL-CPN10);CHLOROPLAST CHAPERONIN 10 (CPN10)
19.2842	18.7276	19.0595	18.929	18.6748	18.947	AT2G44790.1	AT2G44790.1	AT2G44790.1	MA	NatA	O80517	Encodes a uclacyanin, a protein precursor that is closely related to precursors of stellacyanins and a blue copper protein from pea pods. protein_coding UCLACYANIN 2 (UCC2) UCLACYANIN 2 (UCC2)
23.4249	23.0496	23.3275	23.6558	23.4854	23.6492	AT2G44920.2	AT2G44920.1;AT2G44920.2	AT2G44920.2	MV	NatA	O22160	Encodes a pentapeptide-repeat protein (PRP) composed of 25 repeats capped by N- and C-terminal a-helices. Unlike other PRPs, At2g44920 consists exclusively of type II b-turns protein_coding
19.2722	19.2903	19.2842	19.3778	19.3822	19.4395	AT2G45000.1	AT2G45000.1	AT2G45000.1	MS	NatA	Q8L7F7	Encodes a nucleoporin, a component of the nuclear pore complex, that appears to be a major negative regulator of auxin signalling. Loss of function mutants are embryo lethal. protein_coding EMBRYO DEFECTIVE 2766 (EMB2766) (ATNUP62);EMBRYO DEFECTIVE 2766 (EMB2766);NUCLEOPORIN 62 (NUP62)
17.7318	17.0199	17.367	17.5739	17.9917	17.5907	AT2G45060.1	AT2G45060.1	AT2G45060.1	MA	NatA	Q94AZ5	alanine-tRNA ligase;(source:Araport11) protein_coding RGS1 AND HXK1 INTERACTING PROTEIN 1 (RHIP1)
19.2261	18.567	18.88	19.5961	18.9642	19.3041	AT2G45180.1	AT2G45180.1	AT2G45180.1	MA	NatA	Q42044	nsLTP family-related gene. Expression is strongly suppressed by bacterial pathogens. Mutants are more susceptible to pathogens and abiotic stressors suggesting a function in basal stress response. protein_coding DISEASE RELATED NONSPECI&#64257;C LIPID TRANSFER PROTEIN 1 (DRN1) DISEASE RELATED NONSPECI&#64257;C LIPID TRANSFER PROTEIN 1 (DRN1)
14.3393	16.4676	16.1613	14.9355	15.6204	15.4235	AT2G45200.1	AT2G45200.1;AT2G45200.2	AT2G45200.1	MT	NatA	O22151	Encodes a member of the GOS1 (Golgi SNARE) gene family. protein_coding GOLGI SNARE 12 (GOS12) GOLGI SNARE 12 (GOS12); (ATGOS12)
13.8928	16.1097	16.1928	16.4374	16.657	16.5665	AT2G45240.1;AT2G45240.2	AT2G45240.1;AT2G45240.2	AT2G45240.1	MA	NatA	Q9SLN5	Encodes a cytoplasmic MAP1 like methionine aminopeptidase which is involved in removing the N-terminal methionine from proteins. Induced mutants using RNAi technology which knocks out both MAP1 and MAP2 like genes show abnormal development. protein_coding METHIONINE AMINOPEPTIDASE 1A (MAP1A) METHIONINE AMINOPEPTIDASE 1A (MAP1A)
18.283	18.5458	18.1591	18.1721	18.3832	18.2866	AT2G45300.1;AT2G45300.2;AT2G45300.3;AT2G45300.4	AT2G45300.1;AT2G45300.2;AT2G45300.3;AT2G45300.4	AT2G45300.1	MA	NatA	P05466	encodes 3-phosphoshikimate 1-carboxyvinyltransferase / 5-enolpyruvylshikimate-3-phosphate / EPSP synthase involved in chorismate biosynthesis The mRNA is cell-to-cell mobile. protein_coding
23.9724	23.5823	23.5751	22.7527	22.2972	22.9168	AT2G45470.1	AT2G45470.1	AT2G45470.1	MA	NatA	O22126	Fasciclin-like arabinogalactan protein. Possibly involved in embryogenesis and seed development. protein_coding FASCICLIN-LIKE ARABINOGALACTAN PROTEIN 8 (FLA8) FASCICLIN-LIKE ARABINOGALACTAN PROTEIN 8 (FLA8);ARABINOGALACTAN PROTEIN 8 (AGP8)
14.4426	16.4643	17.0117	16.8445	17.1721	17.1192	AT2G45620.1	AT2G45620.1	AT2G45620.1	MA	NatA	O64642	Nucleotidyltransferase family protein involved in transcript polyadenylation. TUTase which connects decapping activators and prevents the accumulation of excessively deadenylated mRNAs to avoid siRNA biogenesis. protein_coding UTP:RNA URIDYLYLTRANSFERASE 1 (URT1) UTP:RNA URIDYLYLTRANSFERASE 1 (URT1)
15.6648	16.3865	16.2258	15.717	15.4425	15.4614	AT2G45640.1;AT2G45640.2	AT2G45640.1;AT2G45640.2	AT2G45640.1	MA	NatA	O64644	Involved in the regulation of salt stress. Expression of AtSAP18 is induced by NaCl, cold, drought, ABA, and ethylene treatment. AtSAP18 and HDA19 associate with ERF3 and ERF4 both in vitro and in vivo. protein_coding SIN3 ASSOCIATED POLYPEPTIDE P18 (SAP18) SIN3 ASSOCIATED POLYPEPTIDE P18 (SAP18);SIN3 ASSOCIATED POLYPEPTIDE 18 (ATSAP18)
19.9215	19.8345	19.7494	20.2731	20.2019	20.1135	AT2G45710.1;AT3G61110.1	AT2G45710.1;AT3G61110.1	AT2G45710.1	MV	NatA	O64650	Zinc-binding ribosomal protein family protein;(source:Araport11) protein_coding RIBOSOMAL PROTEIN ES27Z (ES27Z) RIBOSOMAL PROTEIN ES27Z (ES27Z)
17.0219	16.6018	16.1841	14.5342	15.5571	12.5349	AT2G45770.1	AT2G45770.1	AT2G45770.1	MA	NatA	O80842	chloroplast SRP receptor homolog, alpha subunit CPFTSY. Required for LHCP integration into isolated thylakoids. protein_coding (CPFTSY) (CPFTSY)
17.3437	17.3673	17.0972	16.9671	17.1605	16.7153	AT2G45790.1	AT2G45790.1	AT2G45790.1	MA	NatA	O80840	Encodes a cytoplasmic phosphomannomutase, involved in ascorbate biosynthesis protein_coding PHOSPHOMANNOMUTASE (PMM) PHOSPHOMANNOMUTASE (ATPMM);PHOSPHOMANNOMUTASE (PMM)
21.0933	20.6524	20.9703	21.1815	21.2739	21.1046	AT2G45820.1	AT2G45820.1	AT2G45820.1	MA	NatA	O80837	Lipid raft regulatory protein, crucial for plasma membrane nanodomain assembly to control plasmodesmata aperture and functionality. protein_coding REMORIN 1.3 (Rem1.3) REMORIN 1.3 (Rem1.3)
19.7834	19.9701	19.6802	18.9786	18.1412	17.9832	AT2G45990.1;AT2G45990.2	AT2G45990.1;AT2G45990.2;AT2G45990.3;AT2G45990.4	AT2G45990.1	MG	NatA	O82790	ribosomal RNA small subunit methyltransferase G;(source:Araport11) protein_coding
14.94	15.6459	15.2961	15.0339	13.7394	13.9931	AT2G45990.3	AT2G45990.3	AT2G45990.3	MG	NatA	O82790	ribosomal RNA small subunit methyltransferase G;(source:Araport11) protein_coding
15.7867	14.5657	13.256	13.0555	16.2762	15.4484	AT2G46100.1;AT2G46100.2	AT2G46100.1;AT2G46100.2	AT2G46100.1	MV	NatA	Q6ID84	Nuclear transport factor 2 (NTF2) family protein;(source:Araport11) protein_coding
14.4889	15.2192	15.657	13.5964	14.141	14.0708	AT2G46580.1	AT2G46580.1	AT2G46580.1	MG	NatA	Q9ZPY1	Pyridoxamine 5-phosphate oxidase family protein;(source:Araport11) protein_coding
18.6596	19.3538	19.316	18.9366	19.2446	18.4042	AT2G46820.1;AT2G46820.2	AT2G46820.1;AT2G46820.2	AT2G46820.1	MA	NatA	Q8LCA1	Encodes the P subunit of Photosystem I. About 25% of the TMP14 pool appeared to be phosphorylated, and this ratio is not affected by light. Contains seven phosphorylation sites on threonine residue and chloroplast targeting signal. Located in the proximity of PSI-L, -H and -O subunits. Forms oligomers with other members of CURT1 family to modulate grana structure. protein_coding PHOTOSYSTEM I P S…
25.4402	25.3091	25.5511	21.9334	25.1249	26.3202	AT2G47400.1	AT2G47400.1	AT2G47400.1	MT	NatA	O22914	CP12-1 encodes a small peptide found in the chloroplast stroma. It belongs to the CP12 gene family thought to be involved in the formation of a supramolecular complex with glyceraldehyde-3-phosphate dehydrogenase (GAPDH) and phosphoribulokinase (PRK) embedded in the Calvin cycle. The mRNA is cell-to-cell mobile. protein_coding CP12 DOMAIN-CONTAINING PROTEIN 1 (CP12-1) CP12 DOMAIN-CONTAINING PROTE…
20.3626	19.8825	20.1319	19.1698	19.5693	19.2575	AT2G47470.1	AT2G47470.1;AT2G47470.2;AT2G47470.3;AT2G47470.4	AT2G47470.1	MA	NatA	O22263	Encodes a protein disulfide isomerase-like (PDIL) protein, a member of a multigene family within the thioredoxin (TRX) superfamily. Transcript levels for this gene are up-regulated in response to three different chemical inducers of ER stress (dithiothreitol, beta-mercaptoethanol, and tunicamycin). AtIRE1-2 does not appear to be required for this response, but the atbzip60 mutant has a diminished…
18.517	19.2155	19.1607	19.5192	19.2603	19.3127	AT2G47510.1;AT2G47510.2;AT2G47510.3	AT2G47510.1;AT2G47510.2;AT2G47510.3	AT2G47510.1	MS	NatA	P93033	Encodes a mitochondrial-localized protein. The FUM1 gene appears to be essential, suggesting that FUM1 may play a crucial role as a fumarase in the tricarboxylic acid cycle. protein_coding FUMARASE 1 (FUM1) FUMARASE 1 (FUM1)
17.6575	15.8	16.672	16.3381	16.552	15.6791	AT2G47610.1	AT2G47610.1	AT2G47610.1	MA	NatA	P49692	Ribosomal protein L7Ae/L30e/S12e/Gadd45 family protein;(source:Araport11) protein_coding RIBOSOMAL PROTEIN EL8Z (EL8Z) RIBOSOMAL PROTEIN EL8Z (EL8Z)
15.4889	14.4081	13.6465	14.4448	15.3192	14.266	AT2G47640.1;AT2G47640.4;AT3G62840.1	AT2G47640.1;AT2G47640.4;AT3G62840.1	AT2G47640.1	MS	NatA	Q8RUH0	Small nuclear ribonucleoprotein family protein;(source:Araport11) protein_coding (SMD2A) (SMD2A)
18.9213	19.1294	18.8585	18.1844	18.6963	18.5072	AT2G47710.1	AT2G47710.1	AT2G47710.1	MA	NatA	O82240	Adenine nucleotide alpha hydrolases-like superfamily protein;(source:Araport11) protein_coding
19.1842	19.5982	19.4673	19.525	19.5073	19.4651	AT2G47730.1;AT2G47730.2	AT2G47730.1;AT2G47730.2	AT2G47730.1	MG	NatA	Q96266	Encodes glutathione transferase belonging to the phi class of GSTs. Naming convention according to Wagner et al. (2002). protein_coding GLUTATHIONE S-TRANSFERASE PHI 8 (GSTF8) GLUTATHIONE S-TRANSFERASE PHI 8 (GSTF8);ARABIDOPSIS THALIANA GLUTATHIONE S-TRANSFERASE PHI 8 (ATGSTF8);GLUTATHIONE S-TRANSFERASE (CLASS PHI) 5 (ATGSTF5); (GST6)
19.5296	19.6043	19.6581	19.7411	18.3439	18.4737	AT2G47910.1	AT2G47910.1;AT2G47910.2	AT2G47910.1	MA	NatA	Q3EBE3	Encodes a chloroplast thylakoid membrane protein. Required for the assembly/accumulation of the NAD(P)H dehydrogenase complex of the photosynthetic electron transport chain. protein_coding CHLORORESPIRATORY REDUCTION 6 (CRR6) CHLORORESPIRATORY REDUCTION 6 (CRR6)
16.5445	16.8999	16.7942	16.597	16.1418	16.4676	AT2G47940.1;AT2G47940.2	AT2G47940.1;AT2G47940.2	AT2G47940.1	MA	NatA	O82261	Encodes DegP2 protease (DEGP2); nuclear gene for chloroplast product. protein_coding DEGRADATION OF PERIPLASMIC PROTEINS 2 (DEG2) DEGRADATION OF PERIPLASMIC PROTEINS 2 (DEG2);DEGP PROTEASE 2 (DEGP2);EMBRYO DEFECTIVE 3117 (EMB3117)
18.6897	18.5325	18.4435	17.4104	17.4515	17.3578	AT2G48120.1;AT2G48120.2	AT2G48120.1;AT2G48120.2	AT2G48120.1	MA	NatA	Q39089	The pale cress (pac) mutant affects chloroplast and leaf development; mutants are ABA-deficient and accumulate lower levels of carotenoids and chlorophyll compared to wild type. PAC binds 23srRNA and appears to be required for 50s ribosome assembly. Three alternative transcripts of this gene exist.PAC is essential for photoautotrophic growth and associates with psbK-psbI, ndhF, ndhD, and 23S ribo…
17.824	18.1607	18.0727	18.475	18.8573	18.2211	AT3G01120.1	AT3G01120.1	AT3G01120.1	MA	NatA	P55217	encodes a cystathionine gamma-synthase, which performs the first committed step in methionine biosynthesis. A conserved motif of 13 amino acids in the first exon is required for posttranscriptional autoregulation. This enzyme shares the same substrate as threonine synthase (TS) and its absence transcriptionally affects 8 genes in the genome. protein_coding METHIONINE OVERACCUMULATION 1 (MTO1) A. …
16.0484	16.6519	16.8569	17.1725	17.3193	17.0778	AT3G01180.1	AT3G01180.1	AT3G01180.1	MA	NatA	Q9MAC8	Starch synthase 2 involved in amylopectin metabolism. protein_coding STARCH SYNTHASE 2 (SS2) STARCH SYNTHASE 2 (SS2);STARCH SYNTHASE 2 (AtSS2)
15.2076	15.8876	15.9956	16.8677	16.5477	16.1642	AT3G01290.1	AT3G01290.1;AT5G62740.1	AT3G01290.1	MG	NatA	Q9SRH6	Hypersensitive response induced stomatin/prohibitin/flotillin/HflK/C (SPFH) domain containing protein that interacts with RPS2. protein_coding HYPERSENSITIVE INDUCED REACTION 2 (HIR2) HYPERSENSITIVE INDUCED REACTION 2 (HIR2); (AtHIR2)
17.9059	16.4876	17.0534	16.5156	17.6837	16.1252	AT3G01440.1	AT3G01440.1	AT3G01440.1	MA	NatA	Q9SGH4	Encodes a subunit of the NAD(P)H complex located in the chloroplast thylakoid lumen. protein_coding PHOTOSYNTHETIC NDH SUBCOMPLEX L 3 (PnsL3) PHOTOSYNTHETIC NDH SUBCOMPLEX L 3 (PnsL3);PSBQ-LIKE 1 (PQL1);PSBQ-LIKE 2 (PQL2)
22.944	22.8006	22.9746	22.9261	22.7524	23.1515	AT3G01480.1	AT3G01480.1;AT3G01480.2	AT3G01480.1	MA	NatA	Q9SSA5	Encodes a chloroplast cyclophilin functioning in the assembly and maintenance of photosystem II (PSII) supercomplexes. The mRNA is cell-to-cell mobile. protein_coding CYCLOPHILIN 38 (CYP38) CYCLOPHILIN 38 (CYP38);ARABIDOPSIS CYCLOPHILIN 38 (ATCYP38)
22.8852	22.965	22.9509	23.4368	23.0246	23.2552	AT3G01500.2	AT3G01500.1;AT3G01500.2;AT3G01500.3;AT3G01500.4	AT3G01500.2	MS	NatA	P27140	Encodes a putative beta-carbonic anhydrase betaCA1 that is expressed in shoot tissues but not root. Together with betaCA4 (At1g70410) regulates CO2-controlled stomatal movements in guard cells, as well as attenuates immunity. Differential CA gene expression in response to changing atmospheric CO2 conditions contribute to altered disease resistance levels. Activated by OXS2 under the treatment of …
21.1916	21.0182	20.9538	21.3751	21.3715	21.4182	AT3G01500.4	AT3G01500.1;AT3G01500.4	AT3G01500.4	MG	NatA	P27140	Encodes a putative beta-carbonic anhydrase betaCA1 that is expressed in shoot tissues but not root. Together with betaCA4 (At1g70410) regulates CO2-controlled stomatal movements in guard cells, as well as attenuates immunity. Differential CA gene expression in response to changing atmospheric CO2 conditions contribute to altered disease resistance levels. Activated by OXS2 under the treatment of …
15.8307	15.7921	15.6907	15.4076	15.736	15.3695	AT3G01520.1	AT3G01520.1	AT3G01520.1	MG	NatA	Q8LGG8	Encodes a universal stress protein (USP)-like protein that has been crystallized in complex with AMP, suggesting that it belongs to the ATP-binding USP subfamily. The mRNA is cell-to-cell mobile. protein_coding
16.3026	14.7312	13.4669	15.4704	14.7053	14.0953	AT3G01540.1;AT3G01540.2;AT3G01540.3;AT3G01540.4	AT3G01540.1;AT3G01540.2;AT3G01540.3;AT3G01540.4	AT3G01540.1	MA	NatA	Q8H136	RNA HELICASE DRH1 protein_coding DEAD BOX RNA HELICASE 1 (DRH1) NVOLVED IN RRNA PROCESSING 6 (IRP6);DEAD BOX RNA HELICASE 1 (DRH1);ARABIDOPSIS THALIANA DEAD BOX RNA HELICASE 1 (ATDRH1);RNA HELICASE 14 (RH14)
20.3701	19.9417	19.7752	19.8407	20.2778	20.2379	AT3G01670.1	AT3G01670.1;AT3G01670.2	AT3G01670.1	MA	NatA	Q93XX2	Encodes a protein localized to phloem filaments that is required for phloem filament formation. The mRNA is cell-to-cell mobile. protein_coding SIEVE ELEMENT OCCLUSION A (SEOA) SIEVE ELEMENT OCCLUSION-RELATED 2 (SEOR2);SIEVE ELEMENT OCCLUSION A (SEOA);ARABIDOPSIS THALIANA SIEVE ELEMENT OCCLUSION-RELATED 2 (ATSEOR2)
16.7648	15.104	14.0165	14.9654	14.9528	14.0147	AT3G02020.1;AT5G13280.1	AT3G02020.1;AT5G13280.1	AT3G02020.1	MA	NatA	Q9S702	encodes a monofunctional aspartate kinase protein_coding ASPARTATE KINASE 3 (AK3) ASPARTATE KINASE 3 (AK3)
20.8054	21.0679	20.9541	21.1229	21.4554	21.0418	AT3G02080.1	AT3G02080.1	AT3G02080.1	MA	NatA	Q9SGA6	Ribosomal protein S19e family protein;(source:Araport11) protein_coding RIBOSOMAL PROTEIN ES19Z (ES19Z) RIBOSOMAL PROTEIN ES19Z (ES19Z)
14.5104	15.9402	15.4587	15.0927	15.2272	13.7201	AT3G02090.1;AT3G02090.2	AT3G02090.1;AT3G02090.2	AT3G02090.1	MA	NatA	Q42290	Mitochondrial-processing peptidase subunit beta.Component of mitochondrial import complex. protein_coding (MPPBETA) (MPPBETA)
15.1795	15.2625	16.8021	13.2344	13.078	14.7649	AT3G02110.1	AT3G02110.1	AT3G02110.1	MA	NatA	Q8L9Y0	serine carboxypeptidase-like 25;(source:Araport11) protein_coding SERINE CARBOXYPEPTIDASE-LIKE 25 (scpl25) SERINE CARBOXYPEPTIDASE-LIKE 25 (scpl25)
18.5158	19.0556	18.865	18.655	18.6554	18.5033	AT3G02360.1;AT3G02360.2	AT3G02360.1;AT3G02360.2	AT3G02360.1	MA	NatA	Q9FWA3	6-phosphogluconate dehydrogenase family protein;(source:Araport11) protein_coding 6-PHOSPHOGLUCONATE DEHYDROGENASE 2 (PGD2) 6-PHOSPHOGLUCONATE DEHYDROGENASE 2 (PGD2)
16.8184	16.9154	17.213	16.89	17.4096	17.5169	AT3G02420.1	AT3G02420.1	AT3G02420.1	MA	NatA	Q9M898	dihydroflavonol 4-reductase/flavanone protein;(source:Araport11) protein_coding
16.6324	16.0068	15.3766	12.3273	13.3837	14.0689	AT3G02520.1;AT3G02520.2	AT3G02520.1;AT3G02520.2	AT3G02520.1	MS	NatA	Q96300	Encodes GF14 &#957;, a 14-3-3 protein isoform (14-3-3&#957;). protein_coding GENERAL REGULATORY FACTOR 7 (GRF7) GENERAL REGULATORY FACTOR 7 (GRF7); (GF14 NU)
18.8335	18.4899	18.186	18.5274	18.0578	18.7898	AT3G02530.1;AT5G16070.1	AT3G02530.1;AT5G16070.1	AT3G02530.1	MS	NatA	Q9M888	TCP-1/cpn60 chaperonin family protein;(source:Araport11) protein_coding CHAPERONIN CONTAINING T-COMPLEX POLYPEPTIDE-1 SUBUNIT 6-2 (CCT6-2) CHAPERONIN CONTAINING T-COMPLEX POLYPEPTIDE-1 SUBUNIT 6-2 (CCT6-2)
16.6263	17.4762	17.01	16.1875	15.8569	15.9986	AT3G02630.1	AT3G02630.1	AT3G02630.1	MA	NatA	Q9M879	One of seven acyl acyl carrier proteins. Expressed primarily in developing seeds.Involved in fatty acid metabolism. Redundant &#916;9 stearoyl-ACP desaturase gene which together with FAB2 and AAD1 during embryo development provide precursors for the elaboration of embryo cuticle and therefore plays a specific role during the phase of invasive embryo growth through the endosperm. Together with FAB…
17.9991	17.8482	17.5223	16.9226	17.0624	16.4931	AT3G02660.1;AT3G02660.2	AT3G02660.1;AT3G02660.2	AT3G02660.1	MA	NatA	Q9M876	Tyrosyl-tRNA synthetase, class Ib, bacterial/mitochondrial;(source:Araport11) protein_coding EMBRYO DEFECTIVE 2768 (emb2768) EMBRYO DEFECTIVE 2768 (emb2768);EMBRYONIC FACTOR 31 (FAC31)
17.484	18.3447	17.7184	17.2976	16.5656	17.8049	AT3G02720.1	AT3G02720.1	AT3G02720.1	MA	NatA	Q9M8R4	Encodes a glyoxalase with high activity towards glyoxal and methylglyoxal. It differs from its animal and bacterial homologs with respect to the configuration of its catalytic residues and the oligomeric property of the enzyme. The mRNA is cell-to-cell mobile. protein_coding (DJ1D) (DJ1D); (DJ-1D)
13.4909	16.5799	16.5894	16.4885	16.2084	16.3523	AT3G02760.1;AT3G02760.2	AT3G02760.1;AT3G02760.2	AT3G02760.1	MA	NatA	F4IYF8	Class II aaRS and biotin synthetases superfamily protein;(source:Araport11) protein_coding
19.6657	19.8299	19.7848	19.7179	19.405	19.942	AT3G02770.1	AT3G02770.1	AT3G02770.1	MA	NatA	Q9M8R9	Ribonuclease E inhibitor RraA/Dimethylmenaquinone methyltransferase;(source:Araport11) protein_coding
19.4401	19.4147	19.3495	19.3094	19.2099	19.3159	AT3G02780.1	AT3G02780.1;AT3G02780.2	AT3G02780.1	MS	NatA	Q42553	Encodes a protein with isopentenyl diphosphate:dimethylallyl diphosphate isomerase activity. There is genetic evidence that it functions in the mevalonate, but not the MEP biosynthetic pathway. protein_coding ISOPENTENYL PYROPHOSPHATE:DIMETHYLALLYL PYROPHOSPHATE ISOMERASE 2 (IPP2) ISOPENTENYL DIPHOSPHATE ISOMERASE 2 (IDI2);ISOPENTENYL PYROPHOSPHATE:DIMETHYLALLYL PYROPHOSPHATE ISOMERASE 2 (IPP2); …
17.8634	18.7387	18.6657	19.7769	19.1697	19.8027	AT3G02870.1	AT3G02870.1;AT3G02870.3	AT3G02870.1	MA	NatA	Q9M8S8	Encodes a L-galactose-1-phosphate phosphatase, involved in ascorbate biosynthesis. protein_coding (VTC4) (VTC4);L-GALACTOSE 1-PHOSPHATE PHOSPHATASE (GPP)
15.5773	17.313	17.3623	18.8787	18.4383	18.8837	AT3G02870.3	AT3G02870.2;AT3G02870.3	AT3G02870.3	MA	NatA	Q9M8S8	Encodes a L-galactose-1-phosphate phosphatase, involved in ascorbate biosynthesis. protein_coding (VTC4) L-GALACTOSE 1-PHOSPHATE PHOSPHATASE (GPP); (VTC4)
16.9114	15.9664	16.4383	16.8888	15.9336	14.4148	AT3G02900.2	AT3G02900.1;AT3G02900.2	AT3G02900.2	MC	NatA	Q9M8T2	Low-density receptor-like protein;(source:Araport11) protein_coding
15.1831	15.4537	16.5882	16.3209	16.467	16.2448	AT3G02950.1;AT3G02950.2	AT3G02950.1;AT3G02950.2	AT3G02950.1	MS	NatA	Q9M8T6	Encodes a component of the putative Arabidopsis THO/TREX complex: THO1 or HPR1 (At5g09860), THO2 (At1g24706), THO3 or TEX1 (At5g56130), THO5 (At5g42920, At1g45233), THO6 (At2g19430), and THO7 (At5g16790, At3g02950). THO/TREX complexes in animals have been implicated in the transport of mRNA precursors. Mutants of THO3/TEX1, THO1, THO6 accumulate reduced amount of small interfering (si)RNA, sugges…
15.6148	14.2832	14.954	14.9996	15.2821	12.8788	AT3G03000.1	AT3G03000.1	AT3G03000.1	MS	NatA	Q9M8U1	Calmodulin like protein localized in the plant vacuolar compartment with a function of binding and modifying the activity of a tonoplast transporter (AtNHX1) from within the vacuole in a Ca+2- and pH-dependent manner protein_coding
15.956	15.823	15.8117	15.2647	15.7061	15.6375	AT3G03100.1	AT3G03100.1	AT3G03100.1	MA	NatA	Q9M9M9	NADH:ubiquinone oxidoreductase, 17.2kDa subunit;(source:Araport11) protein_coding
18.7686	19.4309	19.3573	19.506	19.105	19.5844	AT3G03150.1	AT3G03150.1	AT3G03150.1	MA	NatA	Q84VW1	hypothetical protein;(source:Araport11) protein_coding
18.7523	18.4272	18.2835	17.9558	18.506	17.9855	AT3G03250.1;AT3G03250.2;AT3G03250.3	AT3G03250.1;AT3G03250.2;AT3G03250.3;AT5G17310.2	AT3G03250.1	MA	NatA	Q9M9P3	Is thought to encode a cytosolic UDP-glucose pyrophosphorylase with strong similarity to potato UTP--glucose-1-phosphate uridylyltransferase. Downregulated by flooding. protein_coding UDP-GLUCOSE PYROPHOSPHORYLASE 1 (UGP1) UDP-GLUCOSE PYROPHOSPHORYLASE 1 (AtUGP1);UDP-GLUCOSE PYROPHOSPHORYLASE (UGP);UDP-GLUCOSE PYROPHOSPHORYLASE 1 (UGP1)
18.4413	18.9957	18.8177	18.471	18.392	18.5804	AT3G03490.1	AT3G03490.1	AT3G03490.1	MA	NatA	Q9SRQ3	Encodes one of two PEX19 peroxin isoforms, a cytosolic chaperone for peroxisome membrane proteins (PMPs) that delivers PMPs to the endoplasmic reticulum or peroxisomal membrane. It is predominantly cytosolic, forms dimers, promotes peroxisome function and is essential for viability. The protein is farnesylated in vivo through the actions of ERA1 and PLP. protein_coding PEROXIN 19-1 (PEX19-1) (AtP…
19.6691	19.691	19.5805	19.2674	19.5245	19.2645	AT3G03780.1;AT3G03780.2;AT3G03780.3	AT3G03780.1;AT3G03780.2;AT3G03780.3	AT3G03780.1	MA	NatA	Q9SRV5	Encodes a cytosolic methionine synthase, involved in methionine regeneration via the activated methyl cycle (or SAM cycle) protein_coding METHIONINE SYNTHASE 2 (MS2) METHIONINE SYNTHASE 2 (ATMS2);METHIONINE SYNTHASE 2 (MS2)
17.8301	17.8186	17.8392	17.9086	17.959	17.9016	AT3G03960.1	AT3G03960.1	AT3G03960.1	MV	NatA	Q94K05	TCP-1/cpn60 chaperonin family protein;(source:Araport11) protein_coding CHAPERONIN CONTAINING T-COMPLEX POLYPEPTIDE-1 SUBUNIT 8 (CCT8) CHAPERONIN CONTAINING T-COMPLEX POLYPEPTIDE-1 SUBUNIT 8 (CCT8)
18.4101	18.7201	18.4933	18.8605	18.3303	18.8677	AT3G03980.1	AT3G03980.1;AT3G04000.1;AT5G18210.1;AT5G18210.2	AT3G03980.1	MS	NatA	Q9SQR4	NAD(P)-binding Rossmann-fold superfamily protein;(source:Araport11) protein_coding
15.8304	16.0242	16.2605	16.0568	15.5323	15.6392	AT3G04120.1	AT3G04120.1	AT3G04120.1	MA	NatA	P25858	encodes cytosolic GADPH (C subunit) involved in the glycolytic pathway but also interacts with H2O2 potentially placing it in a signalling cascade induced by ROS. The mRNA is cell-to-cell mobile. protein_coding GLYCERALDEHYDE-3-PHOSPHATE DEHYDROGENASE C SUBUNIT 1 (GAPC1) GLYCERALDEHYDE-3-PHOSPHATE DEHYDROGENASE C SUBUNIT 1 (GAPC1);GLYCERALDEHYDE-3-PHOSPHATE DEHYDROGENASE C SUBUNIT (GAPC); (GAPC-1)
14.3415	17.0219	16.0516	15.6195	14.5476	13.6721	AT3G04520.1;AT3G04520.2;AT3G04520.3	AT3G04520.1;AT3G04520.2;AT3G04520.3	AT3G04520.1	MV	NatA	Q9FPH3	Encodes a threonine aldolase, involved in threonine degradation to glycine. Expressed in vascular tissue through out the plant. protein_coding THREONINE ALDOLASE 2 (THA2) THREONINE ALDOLASE 2 (THA2)
19.5151	19.2287	19.1629	18.9319	19.3518	19.1207	AT3G04610.1;AT3G04610.2	AT3G04610.1;AT3G04610.2;AT3G04610.3;AT3G04610.4	AT3G04610.1	MA	NatA	Q9SR13	RNA-binding KH domain-containing protein;(source:Araport11) protein_coding FLOWERING LOCUS KH DOMAIN (FLK) FLOWERING LOCUS KH DOMAIN (FLK); (ATKH11)
17.2976	17.2852	17.1738	17.2124	17.6265	17.6826	AT3G04610.3;AT3G04610.4	AT3G04610.3;AT3G04610.4	AT3G04610.3	MA	NatA	Q9SR13	RNA-binding KH domain-containing protein;(source:Araport11) protein_coding (ATKH11) (ATKH11)
15.2466	15.6099	15.7182	14.5765	14.4276	14.1979	AT3G04630.1;AT3G04630.2	AT3G04630.1;AT3G04630.2	AT3G04630.1	MG	NatA	Q8GYX9	Member of a small gene family which have a KLEEK domain which may be involved in protein- protein interactions. Over expression of WDL1 results in abnormal root development. protein_coding WVD2-LIKE 1 (WDL1) WVD2-LIKE 1 (WDL1)
17.6933	17.8522	17.611	16.7305	17.3862	16.799	AT3G04710.1	AT3G04710.1;AT3G04710.2	AT3G04710.1	MA	NatA	Q9SR03	Encodes one of the 36 carboxylate clamp (CC)-tetratricopeptide repeat (TPR) proteins (Prasad 2010, Pubmed ID: 20856808) with potential to interact with Hsp90/Hsp70 as co-chaperones. protein_coding TETRATRICOPEPTIDE REPEAT 10 (TPR10) TETRATRICOPEPTIDE REPEAT 10 (TPR10)
13.7448	15.9007	16.382	16.5139	13.9978	13.3409	AT3G04780.1	AT3G04780.1	AT3G04780.1	MS	NatA	Q9SQZ9	Encodes a protein with little sequence identity with any other protein of known structure or function. Part of this protein shows a 42% sequence identity with the C-terminal domain of the 32-kD human thioredoxin-like protein. protein_coding
22.1458	22.0856	21.9849	21.9609	21.4428	22.3466	AT3G04790.1	AT3G04790.1	AT3G04790.1	MA	NatA	Q9S726	Ribose 5-phosphate isomerase, type A protein. Loss of function is embryo lethal. protein_coding EMBRYO DEFECTIVE 3119 (EMB3119) EMBRYO DEFECTIVE 3119 (EMB3119)
21.4375	21.1587	21.3729	21.1244	22.0327	21.1059	AT3G04840.1	AT3G04840.1;AT4G34670.1	AT3G04840.1	MA	NatA	Q9CAV0	Ribosomal protein S3Ae;(source:Araport11) protein_coding RIBOSOMAL PROTEIN ES1Z (ES1Z) RIBOSOMAL PROTEIN ES1Z (ES1Z)
16.2303	17.5956	17.2056	16.5659	16.2353	16.7014	AT3G04880.1	AT3G04880.1	AT3G04880.1	MA	NatA	Q05212	encodes a novel protein involved in DNA repair from UV damage. Isolated by functional complementation of E. coli UV-sensitive mutants (UVR genes). protein_coding DNA-DAMAGE-REPAIR/TOLERATION 2 (DRT102) DNA-DAMAGE-REPAIR/TOLERATION 2 (DRT102)
15.5691	16.7075	16.8146	17.347	17.435	17.5812	AT3G04920.1;AT3G04920.2	AT3G04920.1;AT3G04920.2	AT3G04920.1	MA	NatA	Q9SS17	Ribosomal protein S24e family protein;(source:Araport11) protein_coding RIBOSOMAL PROTEIN ES24Z (ES24Z) RIBOSOMAL PROTEIN ES24Z (ES24Z)
20.7989	20.2382	20.5741	20.9545	20.5698	20.6719	AT3G05020.1	AT3G05020.1	AT3G05020.1	MA	NatA	P11829	encodes an acyl carrier protein expressed in leaves, roots, and dry seeds. Protein is not regulated by light. Involved in PAMP-triggered immunity. protein_coding ACYL CARRIER PROTEIN 1 (ACP1) ACYL CARRIER PROTEIN (ACP);ACYL CARRIER PROTEIN 1 (ACP1); (ATACP1)
14.128	14.7678	14.7346	13.08	15.3913	14.3811	AT3G05030.1;AT3G05030.2;AT3G05030.4;AT5G27150.1	AT3G05030.1;AT3G05030.2;AT3G05030.4;AT5G27150.1	AT3G05030.1	MT	NatA	Q56XP4	Encodes a vacuolar K+/H+ exchanger essential for active K+ uptake at the tonoplast and involved in regulating stomatal closure. protein_coding SODIUM HYDROGEN EXCHANGER 2 (NHX2) (ATNHX2);SODIUM HYDROGEN EXCHANGER 2 (NHX2)
18.6162	18.1358	18.4722	18.5145	18.5653	18.6464	AT3G05070.1	AT3G05070.1	AT3G05070.1	MA	NatA	Q9MAB2	Cwf18 pre-mRNA splicing factor;(source:Araport11) protein_coding
16.9549	17.5326	18.0259	18.0465	18.3811	18.2435	AT3G05420.1;AT3G05420.2	AT3G05420.1;AT3G05420.2	AT3G05420.1	MA	NatA	Q9MA55	Acyl-CoA binding protein with high affinity for oleoyl-CoA. Expressed in all plant organs. Involved in fatty acid transport. Plays a role in determining seed oil content. protein_coding ACYL-COA BINDING PROTEIN 4 (ACBP4) ACYL-COA BINDING PROTEIN 4 (ACBP4); (ATACBP4)
16.7544	16.9854	16.8701	16.6011	16.2831	16.1182	AT3G05520.3	AT3G05520.1;AT3G05520.2;AT3G05520.3	AT3G05520.3	MT	NatA	O82631	Encodes a capping protein that acts as a phosphatidic acid biosensor and key transducer of fluxes in membrane signaling phospholipids into changes in actin cytoskeleton dynamics. protein_coding
16.6492	16.5371	15.9988	16.7132	16.1993	16.0351	AT3G05530.1	AT1G09100.1;AT3G05530.1	AT3G05530.1	MA	NatA	Q9SEI2	Encodes RPT5a (Regulatory Particle 5a), one of the six AAA-ATPases of the proteasome regulatory particle. Essential for gametophyte development. In Arabidopsis, the RPT5 subunit is encoded by two highly homologous genes, RPT5a and RPT5b. RPT5a and RPT5b show accession-dependent functional redundancy. In Wassilewskija (Ws) accession: mutant alleles of RPT5a displayed 50% pollen lethality, indicati…
17.9845	17.5178	18.1398	18.1782	18.155	17.5265	AT3G05560.1;AT3G05560.2;AT3G05560.3;AT5G27770.1	AT3G05560.1;AT3G05560.2;AT3G05560.3;AT5G27770.1	AT3G05560.1	MS	NatA	Q9M9W1	Ribosomal L22e protein family;(source:Araport11) protein_coding RIBOSOMAL PROTEIN EL22Z (EL22Z) RIBOSOMAL PROTEIN EL22Z (EL22Z)
15.5314	15.4199	15.3772	15.6189	16.8016	12.7367	AT3G05590.1;AT3G05590.2;AT3G05590.3;AT5G27850.1;AT5G27850.2	AT3G05590.1;AT3G05590.2;AT3G05590.3;AT5G27850.1;AT5G27850.2	AT3G05590.1	MG	NatA	P42791	Encodes cytoplasmic ribosomal protein L18. protein_coding RIBOSOMAL PROTEIN L18 (RPL18) RIBOSOMAL PROTEIN L18 (RPL18);RIBOSOMAL PROTEIN EL18Y (EL18Y)
17.3564	17.8192	17.3681	17.3456	16.8229	16.4538	AT3G05625.1;AT3G05625.2	AT3G05625.1;AT3G05625.2	AT3G05625.1	MS	NatA	Q8GUK5	Tetratricopeptide repeat (TPR)-like superfamily protein;(source:Araport11) protein_coding
14.4359	14.1913	14.3171	15.3966	15.8332	15.5403	AT3G05680.1;AT3G05680.2	AT3G05680.1;AT3G05680.2	AT3G05680.1	MV	NatA	F4J8G7	Encodes a splicing/methylation factor that is a homologue to the mammalian VIRILIZER, is member of a core set of mRNA m6A writer proteins and is required for N6-adenosine methylation of mRNA. Analysis of transcriptional profiles of the vir-1 mutant suggests that VIR is likely involved in regulation of gene expression, but the function of VIR is rather general than specific and knock-down of VIR d…
21.1521	20.7945	20.9141	21.2707	20.8034	20.9221	AT3G05900.1	AT3G05900.1	AT3G05900.1	MA	NatA	F4J9K9	neurofilament protein-like protein;(source:Araport11) protein_coding
15.0727	15.3842	15.3549	12.7456	14.4828	14.7432	AT3G05910.1	AT3G05910.1;AT3G05910.2	AT3G05910.1	MV	NatA	Q9SFF6	Pectinacetylesterase family protein;(source:Araport11) protein_coding PECTIN ACETYESTERASE 12 (ATPAE12) PECTIN ACETYESTERASE 12 (ATPAE12)
21.9701	21.5429	21.8548	22.3399	22.2613	22.1674	AT3G06035.1	AT3G06035.1	AT3G06035.1	MA	NatA	Q84MC0	Glycoprotein membrane precursor GPI-anchored;(source:Araport11) protein_coding
21.3271	21.0806	21.3565	21.6806	21.6193	21.8002	AT3G06050.1	AT3G06050.1	AT3G06050.1	MA	NatA	Q9M7T0	Encodes a mitochondrial matrix localized peroxiredoxin involved in redox homeostasis. Knockout mutants have reduced root growth under certain oxidative stress conditions. protein_coding PEROXIREDOXIN IIF (PRXIIF) PEROXIREDOXIN IIF (PRXIIF);PEROXIREDOXIN IIF (ATPRXIIF)
17.8294	18.2091	18.0372	16.2986	16.3403	16.2235	AT3G06290.1;AT3G06290.3	AT3G06290.1;AT3G06290.2;AT3G06290.3	AT3G06290.1	MA	NatA	F4JAU2	Encodes a component of the conserved TREX-2 complex that couples mRNA transcription with nucleo-cytoplasmic export, that is required for prevention of epigenetic gene silencing and has additional roles in regulating siRNAs and DNA methylation. protein_coding YEAST SAC3 HOMOLOG B (SAC3B) YEAST SAC3 HOMOLOG B (SAC3B); (AtSAC3B)
15.1554	16.3379	16.4504	16.2334	16.9017	15.7985	AT3G06300.1	AT3G06300.1	AT3G06300.1	MS	NatA	F4JAU3	Encodes a prolyl-4 hydroxylase that can hydroxylate poly(L-proline)and other proline rich peptides, including those with sequences corresponding to those in arabinogalactan proteins and extensins. The mRNA is cell-to-cell mobile. protein_coding PROLYL 4-HYDROXYLASE 2 (P4H2) PROLYL 4-HYDROXYLASE 2 (P4H2);P4H ISOFORM 2 (AT-P4H-2)
15.283	13.6182	13.7053	14.95	16.1342	15.3679	AT3G06400.1;AT3G06400.2;AT3G06400.3	AT3G06400.1;AT3G06400.2;AT3G06400.3;AT5G18620.1;AT5G18620.2	AT3G06400.1	MA	NatA	Q8RWY3	Encodes a SWI2/SNF2 chromatin remodeling protein belonging to the ISWI family. Involved in nuclear proliferation during megagametogenesis and cell expansion in the sporophyte. Constitutively expressed. RNAi induced loss of function in megagametogenesis results in female sterility.35S:RNAi plants have reduced stature. Double mutation in CHR17 and CHR11 results in the loss of the evenly spaced nucl…
13.6916	14.8609	15.6251	16.3687	16.3044	15.8776	AT3G06480.1;AT3G06480.2	AT3G06480.1;AT3G06480.2	AT3G06480.1	MA	NatA	Q9SQV1	DEAD box RNA helicase family protein;(source:Araport11) protein_coding RNA HELICASE 40 (RH40) RNA HELICASE 40 (RH40)
15.3853	16.4449	16.0371	15.2892	16.4037	15.8352	AT3G06650.1;AT3G06650.2;AT5G49460.1;AT5G49460.2	AT3G06650.1;AT3G06650.2;AT5G49460.1;AT5G49460.2	AT3G06650.1	MA	NatA	Q9C522	One of the two genes encoding subunit B of the trimeric enzyme ATP Citrate lyase protein_coding ATP-CITRATE LYASE B-1 (ACLB-1) ATP-CITRATE LYASE B-1 (ACLB-1)
13.7087	14.5335	13.1752	13.8532	14.4669	14.1451	AT3G06670.1;AT3G06670.2	AT3G06670.1;AT3G06670.2	AT3G06670.1	MG	NatA	Q8LPS4	SMEK1 forms a catalytically active complex with PP4 proteins. The complex has been shown to target and dephosphorylate HYL1 which in turn promotes miRNA biogenesis. Mutants have pleiotrophic phenotypes and decreased production of miRNA. SMEK1 accumulation is responsive to ABA. protein_coding SUPPRESSOR OF MEK 1 (SMEK1) (PP4R3);PLATINUM SENSITIVE 2 LIKE (PSY2L);SUPPRESSOR OF MEK 1 (SMEK1)
15.1549	14.4676	15.3993	13.9239	14.6477	14.416	AT3G06720.1;AT3G06720.2	AT3G06720.1;AT3G06720.2	AT3G06720.1	MS	NatA	Q96321	Encodes importin alpha involved in nuclear import. Protein interacts with Agrobacterium proteins VirD2 and VirE2. Is not individually essential for Agrobacterium-mediated root transformation, but when overexpressed can rescue the impa-4 decreased transformation susceptibility phenotype. protein_coding IMPORTIN ALPHA ISOFORM 1 (IMPA-1) IMPORTIN ALPHA ISOFORM 1 (IMPA1); (AT-IMP);IMPORTIN ALPHA (AIM…
15.5693	16.4794	16.3858	17.171	15.8967	17.1188	AT3G06730.1	AT3G06730.1	AT3G06730.1	MA	NatA	Q9M7X9	Encodes a plastidial thioredoxin (TRX) isoform that defines a branch of plastidial TRXs lying between x- and y-type TRXs and thus was named TRX z. Possesses disulfide reductase activity in vitro. TRX z was previously named as Trx p (thioredoxin putative and plastidic) before its thioredoxin activity was confirmed (Meng et al., PNAS 2010, 107:3900). Knockout mutant of TRX z has a severe albino phe…
19.284	19.399	19.3215	19.5645	19.6639	19.5702	AT3G06770.2;AT3G06770.5	AT3G06770.1;AT3G06770.2;AT3G06770.3;AT3G06770.5	AT3G06770.2	MS	NatA	Q9M7Y3	Pectin lyase-like superfamily protein;(source:Araport11) protein_coding POLYGALACTURONASE CLADE F 4 (PGF4) POLYGALACTURONASE CLADE F 4 (PGF4)
17.9988	18.6329	18.6549	18.3089	18.5395	18.3622	AT3G07090.1;AT3G07090.2	AT3G07090.1;AT3G07090.2	AT3G07090.1	MA	NatA	Q9SFT9	Interacts with C3H59 via its WD40 domain and C-terminal region, respectively, in the nucleus. protein_coding (DESI1) (DESI1)
23.8071	23.9421	23.7657	24.0679	23.7169	24.092	AT3G07390.1	AT3G07390.1;AT3G07390.2	AT3G07390.1	MS	NatA	Q94BT2	isolated from differential screening of a cDNA library from auxin-treated root culture. sequence does not show homology to any known proteins and is predicted to be extracellular. The mRNA is cell-to-cell mobile. protein_coding AUXIN-INDUCED IN ROOT CULTURES 12 (AIR12) AUXIN-INDUCED IN ROOT CULTURES 12 (AIR12)
19.6417	20.0112	19.8257	19.9338	19.4104	19.837	AT3G07480.1	AT3G07480.1	AT3G07480.1	MA	NatA	Q9SRR8	Forms an accessory complex I subunit that is part of the bridge domain, which connects the membrane and the peripheral arm of mitochondrial complex I. protein_coding MITOCHONDRIAL COMPLEX I FERREDOXIN (C1-FDX) MITOCHONDRIAL COMPLEX I FERREDOXIN (C1-FDX)
18.722	18.3739	18.6717	18.5537	18.7187	18.7786	AT3G07660.1	AT3G07660.1	AT3G07660.1	MV	NatA	Q0WUY5	flocculation protein (DUF1296);(source:Araport11) protein_coding
17.966	18.1856	17.7322	15.9831	16.6184	16.4761	AT3G07720.1	AT3G07720.1	AT3G07720.1	MA	NatA	Q9S7W4	Galactose oxidase/kelch repeat superfamily protein;(source:Araport11) protein_coding
18.0198	17.7343	17.5909	17.7289	18.3493	17.6386	AT3G07880.1	AT3G07880.1	AT3G07880.1	MS	NatA	Q9SFC6	RhoGTPase GDP dissociation inhibitor (RhoGDI) that spatially restricts the sites of growth to a single point on the trichoblast. It regulates the NADPH oxidase RHD2/AtrbohC, which is required for hair growth. protein_coding SUPERCENTIPEDE1 (SCN1) SUPERCENTIPEDE1 (SCN1)
15.6288	15.1054	15.3748	15.4062	16.3543	14.6344	AT3G08030.1	AT3G08030.1	AT3G08030.1	MA	NatA	Q9SFB1	The mRNA of this gene is expressed in viable seeds. Its detection in a dry seed lot has potential for use as a molecular marker for germination performance as absence of expression correlates with decreased germination. Encodes DUF642 cell wall protein. protein_coding (ATHA2-1) (ATHA2-1)
14.6945	15.9701	16.1882	16.5061	16.3435	16.1752	AT3G08510.1;AT3G08510.2;AT3G08510.3;AT3G08510.4	AT3G08510.1;AT3G08510.2;AT3G08510.3;AT3G08510.4	AT3G08510.1	MS	NatA	Q39033	Phosphoinositide-specific phospholipase C (PI-PLC), catalyzes hydrolysis of phosphatidylinositol 4,5-bisphosphate into inositol 1,4,5-trisphosphate and diacylglycerol. It is involved in auxin biosynthesis and signaling, modulating development of both male and female gametophytes. It also regulates MAMP-triggered immunity by modulating ROS production. protein_coding PHOSPHOLIPASE C 2 (PLC2) PHOSPH…
14.5575	14.4515	14.6875	13.922	17.4518	14.3981	AT3G08530.1;AT3G11130.1	AT3G08530.1;AT3G11130.1	AT3G08530.1	MA	NatA	Q0WLB5	CHC2 heavy chain subunit of clathrin. Involved in vesicle mediated trafficking. Mutants show reduced rates of endocytosis and defects clathrin mediated exocytosis Mutants have increased drought tolerance due to defects in stomatal movement. protein_coding CLATHRIN HEAVY CHAIN 2 (CHC2) (ATCHC2);CLATHRIN HEAVY CHAIN 2 (CHC2)
17.4696	17.1418	17.257	17.5779	18.275	17.4461	AT3G08580.1;AT3G08580.2	AT3G08580.1;AT3G08580.2;AT4G28390.1;AT4G28390.2;AT5G13490.1;AT5G13490.2	AT3G08580.1	MV	NatA	P31167	mitochondrial ADP/ATP carrier protein_coding ADP/ATP CARRIER 1 (AAC1) ADP/ATP CARRIER 1 (AAC1)
18.8681	19.112	19.1015	18.6287	18.7256	18.5527	AT3G08590.1;AT3G08590.2	AT3G08590.1;AT3G08590.2	AT3G08590.1	MG	NatA	Q9M9K1	Encodes a 2,3-biphosphoglycerate-independent phosphoglycerate mutase that is involved in pollen development and stomatal movement. protein_coding 2,3-BIPHOSPHOGLYCERATE-INDEPENDENT PHOSPHOGLYCERATE MUTASE 2 (iPGAM2) 2,3-BIPHOSPHOGLYCERATE-INDEPENDENT PHOSPHOGLYCERATE MUTASE 2 (iPGAM2)
15.4216	17.0317	17.2113	17.1358	16.7264	16.565	AT3G08600.1	AT3G08600.1	AT3G08600.1	MG	NatA	Q9C9Z6	transmembrane protein, putative (DUF1191);(source:Araport11) protein_coding
20.6202	20.6331	20.857	19.808	19.096	19.2784	AT3G08740.1	AT3G08740.1	AT3G08740.1	MA	NatA	Q8VZW6	elongation factor P (EF-P) family protein;(source:Araport11) protein_coding
13.773	14.1218	15.1059	13.1584	14.8652	12.5206	AT3G08910.1;AT5G01390.1;AT5G01390.2;AT5G01390.3;AT5G01390.4	AT3G08910.1;AT5G01390.1;AT5G01390.2;AT5G01390.3;AT5G01390.4	AT3G08910.1	MG	NatA	Q9SR91	DNAJ heat shock family protein;(source:Araport11) protein_coding
17.2404	16.6022	17.1271	17.2391	17.3377	16.9015	AT3G08940.1;AT3G08940.2	AT3G08940.1;AT3G08940.2	AT3G08940.1	MA	NatA	Q9XF88	Lhcb4.2 protein (Lhcb4.2, protein involved in the light harvesting complex of photosystem II The mRNA is cell-to-cell mobile. protein_coding LIGHT HARVESTING COMPLEX PHOTOSYSTEM II (LHCB4.2) LIGHT HARVESTING COMPLEX PHOTOSYSTEM II (LHCB4.2)
20.9559	20.5657	20.5982	21.1425	22.2688	21.1061	AT3G09200.1	AT2G40010.1;AT3G09200.1;AT3G09200.2;AT3G11250.1	AT3G09200.1	MV	NatA	Q42112	Ribosomal protein L10 family protein;(source:Araport11) protein_coding RIBOSOMAL PROTEIN UL10Y (UL10Y) RIBOSOMAL PROTEIN UL10Y (UL10Y)
19.2488	19.1805	19.2818	17.5659	18.3952	18.2014	AT3G09350.1	AT3G09350.1	AT3G09350.1	MA	NatA	Q84J81	Encodes one of the Arabidopsis orthologs of the human Hsp70-binding protein 1 (HspBP-1) and yeast Fes1p: Fes1A (AT3G09350), Fes1B (AT3G53800), Fes1C (AT5G02150). Fes1A is cytosolic and associates with cytosolic Hsp70. Mutants showed increased heat-sensitive phenotype suggestion the involvement of Fes1A in acquired thermotolerance. Does not have nucleotide exchange factor activity in vitro. protei…
19.5413	19.3248	19.1822	18.069	18.2285	18.5957	AT3G09440.1;AT3G09440.2;AT3G09440.3;AT3G09440.4	AT1G56410.1;AT3G09440.1;AT3G09440.2;AT3G09440.3;AT3G09440.4;AT3G12580.1;AT5G02490.1	AT3G09440.1	MA	NatA	O65719	Heat shock protein 70 isoform. protein_coding HEAT SHOCK PROTEIN 70-3 (HSP70-3) HEAT SHOCK PROTEIN 70-3 (HSP70-3)
18.4484	18.4828	13.8665	18.6007	18.6994	18.0075	AT3G09500.1	AT3G09500.1	AT3G09500.1	MA	NatA	Q9SF53	Ribosomal L29 family protein;(source:Araport11) protein_coding RIBOSOMAL PROTEIN UL29Z (UL29Z) RIBOSOMAL PROTEIN UL29Z (UL29Z)
15.0871	14.61	14.2108	14.0069	15.9538	13.2458	AT3G09560.1;AT3G09560.2;AT3G09560.3;AT3G09560.4	AT3G09560.1;AT3G09560.2;AT3G09560.3;AT3G09560.4	AT3G09560.1	MS	NatA	Q9SF47	The PAH1 gene encodes a phosphatidate phosphohydrolase. Mutant analysis revealed its involvement in galactolipid synthesis pathway, and the membrane lipid remodeling. The pah1pah2 double-mutant showed enhanced Al-susceptibility under low-P conditions, but there was no significant differences in Al tolerance between pah1pah2 and wild type when they were grown in a solution containing 35 &#956;M Pi…
12.1177	14.8052	15.0862	13.8224	14.6888	14.4668	AT3G09600.1;AT3G09600.2;AT3G09600.3;AT3G09600.4;AT3G09600.5;AT3G09600.6;AT3G09600.7;AT3G09600.8;AT3G09600.9	AT3G09600.1;AT3G09600.2;AT3G09600.3;AT3G09600.4;AT3G09600.5;AT3G09600.6;AT3G09600.7;AT3G09600.8;AT3G09600.9;AT5G02840.1;AT5G02840.2;AT5G02840.3;AT5G02840.4;AT5G02840.5	AT3G09600.1	MS	NatA	Q8RWU3	Encodes a MYB-like transcription factor similar to CIRCADIAN CLOCK-ASSOCIATED1 (CCA1) and ELONGATED HYPOCOTYL (LHY). Involved in the regulation of circadian clock by modulating the pattern of histone 3 (H3) acetylation. Functions as a transcriptional activator of evening element containing clock genes. Involved in heat shock response. protein_coding REVEILLE 8 (RVE8) REVEILLE 8 (RVE8);LHY-CCA1-LI…
23.3324	23.7755	23.7525	22.9213	22.9359	23.1321	AT3G09640.1;AT3G09640.2	AT3G09640.1;AT3G09640.2	AT3G09640.1	MV	NatA	Q1PER6	Encodes a cytosolic ascorbate peroxidase APX2. Ascorbate peroxidases are enzymes that scavenge hydrogen peroxide in plant cells. Eight types of APX have been described for Arabidopsis: three cytosolic (APX1, APX2, APX6), two chloroplastic types (stromal sAPX, thylakoid tAPX), and three microsomal (APX3, APX4, APX5) isoforms. protein_coding ASCORBATE PEROXIDASE 2 (APX2) (ATAPX2);ASCORBATE PEROXIDA…
18.2997	17.3337	17.4397	17.6951	18.026	18.0228	AT3G09670.1;AT3G09670.2	AT3G09670.1;AT3G09670.2	AT3G09670.1	MS	NatA	Q9SF36	PWWP domain protein involved in regulation of FLC and flowering time. protein_coding PWWP DOMAIN PROTEIN 2 (PDP2) PWWP DOMAIN PROTEIN 2 (PDP2)
16.8961	17.2934	17.6567	17.3017	17.0166	16.9921	AT3G09740.1	AT3G09740.1	AT3G09740.1	MT	NatA	Q9SF29	syntaxin of plants 71 (SYP71), Qc-SNARE protein, member of KNOLLE complex; plays essential roles in plant development and stress response via regulating pH homeostasis. protein_coding SYNTAXIN OF PLANTS 71 (SYP71) SYNTAXIN OF PLANTS 71 (SYP71); (ATSYP71)
22.7606	22.2183	22.3863	22.9495	23.0496	23.1242	AT3G09790.1;AT3G09790.2	AT1G55060.1;AT1G65350.1;AT3G09790.1;AT3G09790.2;AT4G02890.1;AT4G02890.2;AT4G02890.3;AT4G02890.4;AT4G05050.1;AT4G05050.2;AT4G05050.3;AT4G05050.4;AT4G05320.1;AT4G05320.2;AT4G05320.3;AT4G05320.4;AT4G05320.5;AT4G05320.6;AT4G05320.7;AT4G05320.8;AT5G03240.1;AT5G03240.2;AT5G03240.3;AT5G20620.1;AT5G20620.2;AT5G37640.1	AT3G09790.1	MT	NatA	Q39256	encodes a ubiquitin-like protein that contains tandem repeats of the ubiquitin coding region, but at least one repeat per gene encodes a protein with amino acid substitutions. protein_coding UBIQUITIN 8 (UBQ8) UBIQUITIN 8 (UBQ8)
22.3617	22.4014	22.3871	22.0704	22.1685	22.2226	AT3G09840.1	AT3G09840.1;AT3G53230.1;AT5G03340.1	AT3G09840.1	MS	NatA	P54609	Encodes a cell division cycle protein, a member of AAA-type ATPases gene family. Expressed throughout the plant in regions of cell division. Within the cell, sub-cellular localization varies depending on the stage of the cell cycle.Mutants in which the expression of CDC48A is altered show defects in cytokinesis, cell expansion and cell differentiation. The mRNA is cell-to-cell mobile. protein_cod…
17.3934	17.4596	17.7765	16.8269	16.67	17.4662	AT3G09890.1	AT3G09890.1	AT3G09890.1	MA	NatA	Q8LDN2	Ankyrin repeat family protein;(source:Araport11) protein_coding
16.7882	16.8997	17.2087	17.5767	17.7334	17.5225	AT3G09970.1	AT3G09970.1	AT3G09970.1	MA	NatA	Q9SR62	Encodes a cytosolic tyrosine phosphatase. protein_coding RHIZOBIALE-LIKE PHOSPHATASE 2 (RLPH2) RHIZOBIALE-LIKE PHOSPHATASE 2 (RLPH2)
13.6189	15.6283	16.0845	16.4201	16.3083	16.8161	AT3G10220.1	AT3G10220.1	AT3G10220.1	MA	NatA	Q67Z52	Encodes a tubulin-binding cofactor. Homozygous mutant plants are embryo lethal. Heterozygous mutant plants showed increased ploidy and higher numbers of spindles and phragmoplasts, suggesting a role in cell division. The mRNA is cell-to-cell mobile. protein_coding EMBRYO DEFECTIVE 2804 (EMB2804) EMBRYO DEFECTIVE 2804 (EMB2804); (TFCB)
14.7965	16.4653	16.6841	16.2431	15.7246	16.4052	AT3G10250.1;AT3G10250.2;AT3G10250.4;AT3G10250.5	AT3G10250.1;AT3G10250.2;AT3G10250.4;AT3G10250.5	AT3G10250.1	MS	NatA	Q940M5	histidine-tRNA ligase;(source:Araport11) protein_coding
14.3481	17.2835	16.7479	16.6864	16.7692	16.3768	AT3G10300.2;AT3G10300.3;AT3G10300.4;AT3G10300.5;AT3G10300.6	AT3G10300.2;AT3G10300.3;AT3G10300.4;AT3G10300.5;AT3G10300.6	AT3G10300.2	MS	NatA	Q8W4L0	Calcium-binding EF-hand family protein;(source:Araport11) protein_coding
16.2144	17.0444	16.7974	16.5176	16.8156	16.6014	AT3G10330.1	AT3G10330.1	AT3G10330.1	MS	NatA	Q9SS44	Cyclin-like family protein;(source:Araport11) protein_coding TRANSCRIPTION FACTOR IIB 2 (TFIIB2) TRANSCRIPTION FACTOR IIB 2 (TFIIB2); (ATTFIIB2)
13.4339	15.648	15.4508	12.9438	17.008	16.3868	AT3G10360.1	AT3G10360.1	AT3G10360.1	MV	NatA	Q9SS47	Encodes a member of the Arabidopsis Pumilio (APUM) proteins containing PUF domain (eight repeats of approximately 36 amino acids each). PUF proteins regulate both mRNA stability and translation through sequence-specific binding to the 3' UTR of target mRNA transcripts. protein_coding PUMILIO 4 (PUM4) PUMILIO 4 (PUM4);PUMILIO 4 (APUM4)
19.6778	19.6816	19.9378	19.6016	19.611	19.7285	AT3G10405.1	AT3G10405.1	AT3G10405.1	MS	NatA	A0JQ78	vacuolar acid trehalase;(source:Araport11) protein_coding
19.9261	19.9851	19.9341	19.5688	19.6106	19.8552	AT3G10520.1	AT3G10520.1	AT3G10520.1	MG	NatA	O24521	Encodes a class 2 non-symbiotic hemoglobin. Over-expression of AHb2 in seeds led to a 40% increase in the total fatty acid content of developing and mature seeds in three subsequent generations. This was mainly due to an increase in the poly-unsaturated C18:2 (omega-6) linoleic and C18:3 (omega-3) alpha-linolenic acids. protein_coding HAEMOGLOBIN 2 (HB2) PHYTOGLOBIN2 (PGB2);HAEMOGLOBIN 2 (HB2);AR…
14.9606	16.6518	16.5237	17.2771	17.3427	17.8203	AT3G10620.1	AT3G10620.1	AT3G10620.1	MA	NatA	Q9CAF2	Encodes a ppGpp pyrophosphohydrolase. protein_coding NUDIX HYDROLASE HOMOLOG 26 (NUDX26) NUDIX HYDROLASE HOMOLOG 26 (ATNUDX26);NUDIX HYDROLASE HOMOLOG 26 (NUDX26)
19.2869	19.0764	19.2647	19.6779	19.7749	19.7677	AT3G10650.1;AT3G10650.2	AT3G10650.1;AT3G10650.2	AT3G10650.1	MA	NatA	Q9CAF4	Encodes a nucleoporin involved in mRNA export from the nucleus. It is also involved in the regulation of nuclear morphology. protein_coding (NUP1) (AtNUP1);ECTOPIC EXPRESSION OF SEED STORAGE PROTEINS 1 (ESSP1); (AtTHP1); (NUP1)
17.9287	18.4124	18.2545	18.5815	18.313	18.4682	AT3G10670.1	AT3G10670.1	AT3G10670.1	MA	NatA	Q9CAF5	Plastidic SufC-like ATP-binding cassette/ATPase essential for Arabidopsis embryogenesis. Involved in the biogenesis and/or repair of oxidatively damaged Fe?S clusters. Expressed in embryos and meristems. protein_coding NON-INTRINSIC ABC PROTEIN 7 (NAP7) ATP-BINDING CASSETTE I6 (ABCI6);NON-INTRINSIC ABC PROTEIN 7 (ATNAP7);NON-INTRINSIC ABC PROTEIN 7 (NAP7)
13.8254	13.6776	13.7577	12.5746	14.4549	13.7838	AT3G10870.1	AT3G10870.1	AT3G10870.1	MA	NatA	Q9SG92	Encodes a methyl IAA esterase. Methyl IAA is believed to be an inactive form of auxin that needs to be demethylated to exert a biological effect. MES17 does not act on methyl JA, MeSA, MeGA4, or MEGA9 in vitro. This gene is expressed in several tissues of seedlings and adult plants, with a higher relative level of expression in the seedling shoot apex and the adult stem. protein_coding METHYL EST…
19.4135	19.4685	20.1009	20.5642	20.6437	20.8788	AT3G10920.2	AT3G10920.1;AT3G10920.2	AT3G10920.2	MA	NatA	O81235	manganese superoxide dismutase (MSD1) protein_coding MANGANESE SUPEROXIDE DISMUTASE 1 (MSD1) SUPEROXIDE DISMUTASE 1 (ATSOD1);MANGANESE SUPEROXIDE DISMUTASE 1 (MSD1)
15.7523	15.5911	15.6085	15.9807	16.4001	15.6853	AT3G11070.1	AT3G11070.1	AT3G11070.1	MA	NatA	Q9SRL6	Outer membrane OMP85 family protein;(source:Araport11) protein_coding
16.268	16.9986	16.88	16.268	17.2653	16.9194	AT3G11330.1	AT3G11330.1	AT3G11330.1	MA	NatA	Q8VYG9	Encodes PIRL9, a member of the Plant Intracellular Ras-group-related LRRs (Leucine rich repeat proteins). PIRLs are a distinct, plant-specific class of intracellular LRRs that likely mediate protein interactions, possibly in the context of signal transduction. PIRL1 (AT5G05850) and PIRL9 (AT3G11330) are genetically redundant and are required for differentiation of microspores into pollen. protein…
19.4693	19.3526	19.4383	19.1993	19.2505	19.4458	AT3G11400.2	AT3G11400.1;AT3G11400.2	AT3G11400.2	MT	NatA	Q9SSJ0	One of the 2 genes that code for the G subunit of eukaryotic initiation factor 3 (EIF3). The mRNA is cell-to-cell mobile. protein_coding EUKARYOTIC TRANSLATION INITIATION FACTOR 3G1 (EIF3G1) (ATEIF3G1);EUKARYOTIC TRANSLATION INITIATION FACTOR 3G1 (EIF3G1)
19.8831	19.6427	19.7773	19.963	19.9046	19.7798	AT3G11500.1;AT3G11500.2	AT2G23930.1;AT3G11500.1;AT3G11500.2	AT3G11500.1	MS	NatA	Q9CAX7	Small nuclear ribonucleoprotein family protein;(source:Araport11) protein_coding (SMGB) (SMGB)
21.4148	21.6189	21.6347	21.8324	22.1557	21.6182	AT3G11510.1	AT3G11510.1	AT3G11510.1	MS	NatA	Q9CAX6	Ribosomal protein S11 family protein;(source:Araport11) protein_coding RIBOSOMAL PROTEIN US11Y (US11Y) RIBOSOMAL PROTEIN US11Y (US11Y)
25.3416	25.3134	25.3009	24.0806	23.6543	24.5368	AT3G11630.1	AT3G11630.1;AT5G06290.1;AT5G06290.2	AT3G11630.1	MA	NatA	Q96291	Encodes a 2-Cys peroxiredoxin (2-Cys PrxA) that contains two catalytic Cys residues. Functions in redox cascade with TrxL2 via the ferredoxin-thioredoxin reductase (FTR)/thioredoxin (Trx) pathway to mediate the light-responsive reductive control of target proteins. Continuously transfers reducing power from TrxL2 to H2O2. protein_coding 2-CYS PEROXIREDOXIN A (2CPA) 2-CYS PEROXIREDOXIN A (2CPA)
19.8795	19.891	19.8453	19.3366	19.1317	19.2587	AT3G11780.1;AT3G11780.2	AT3G11780.1;AT3G11780.2	AT3G11780.1	MS	NatA	Q9SF20	MD-2-related lipid recognition domain-containing protein / ML domain-containing protein;(source:Araport11) protein_coding
16.4116	16.6302	16.6812	16.0663	16.5599	16.7074	AT3G11820.2	AT3G11820.2	AT3G11820.2	MA	NatA	Q9ZSD4	Encodes a syntaxin localized at the plasma membrane. SYR1/PEN1 is a member of the SNARE superfamily and functions in positioning anchoring of the KAT1 K+ channel protein at the plasma membrane. Transcription is upregulated by abscisic acid, suggesting a role in ABA signaling. Also functions in non-host resistance against barley powdery mildew. It is a nonessential component of the preinvasive res…
19.1475	18.9334	18.8726	18.9376	19.4679	19.0817	AT3G11830.1;AT3G11830.2	AT3G11830.1;AT3G11830.2	AT3G11830.1	MA	NatA	Q9SF16	TCP-1/cpn60 chaperonin family protein;(source:Araport11) protein_coding CHAPERONIN CONTAINING T-COMPLEX POLYPEPTIDE-1 SUBUNIT 7 (CCT7) CHAPERONIN CONTAINING T-COMPLEX POLYPEPTIDE-1 SUBUNIT 7 (CCT7)
17.0882	17.8424	17.2257	16.922	17.8306	17.0124	AT3G11930.1;AT3G11930.2;AT3G11930.3;AT3G11930.4	AT3G11930.1;AT3G11930.2;AT3G11930.3;AT3G11930.4	AT3G11930.1	MA	NatA	Q9SF06	Adenine nucleotide alpha hydrolases-like superfamily protein;(source:Araport11) protein_coding
13.9294	15.9482	15.7423	13.7902	15.7025	15.1528	AT3G12050.1	AT3G12050.1	AT3G12050.1	MA	NatA	Q9LHL7	Aha1 domain-containing protein;(source:Araport11) protein_coding
14.4906	16.6095	16.3423	15.766	17.382	16.075	AT3G12080.1;AT3G12080.2	AT3G12080.1;AT3G12080.2	AT3G12080.1	MA	NatA	F4J8M2	Encodes a putative plastid-targeted GTP-binding protein that is essential for embryogenesis and chloroplast development. protein_coding EMBRYO DEFECTIVE 2738 (emb2738) (DER);EMBRYO DEFECTIVE 2738 (emb2738); (ENGA-1)
14.0207	17.0449	17.1381	16.9076	16.8332	17.3842	AT3G12130.2	AT3G12130.1;AT3G12130.2	AT3G12130.2	MT	NatA	Q9C7C3	KHZ1 is a CCCH zinc-finger and KH domain protein belonging to the VII subfamily. It is expressed throughout the plant. Highly similar to KHZ2. khz1 mutants are late flowering and double mutants with khz2 are even more late flowering. Overexpression leads to increased rates of leaf senescence. protein_coding (KHZ1) (ATC3H36); (ATKH13); (KHZ1)
15.6242	16.3424	15.6411	14.7427	14.9546	15.1937	AT3G12260.1	AT3G12260.1	AT3G12260.1	MA	NatA	Q9LHI0	LYR family of Fe/S cluster biogenesis protein;(source:Araport11) protein_coding (NDUFA6) (NDUFA6); (B14)
21.3237	21.3444	21.5165	21.7565	21.7703	21.6535	AT3G12290.1	AT3G12290.1	AT3G12290.1	MA	NatA	Q9LHH7	MTHFD1 encodes a cytoplasmic bifunctional methylenetetrahydrofolate dehydrogenase/methenyltetrahydrofolate cyclohydrolase that is involved in one carbon metabolism and control of DNA methylation. protein_coding METHYLENETETRAHYDROFOLATE DEHYDROGENASE/METHENYLTETRAHYDROFOLATE CYCLOHYDROLASE (MTHFD1) METHYLENETETRAHYDROFOLATE DEHYDROGENASE/METHENYLTETRAHYDROFOLATE CYCLOHYDROLASE (MTHFD1)
14.3853	15.1152	15.2174	15.5565	14.6913	15.2714	AT3G12360.1	AT3G09550.1;AT3G09550.2;AT3G09550.3;AT3G12360.1	AT3G12360.1	MA	NatA	Q9C7A2	Encodes a protein with an ankyrin motif and transmembrane domains that is involved in salt tolerance. Expressed throughout the plant and localized to the plasma membrane. Loss of function mutations show an increased tolerance to salt based on assaying seedling growth in the presence of salt. In the mutants, induction of genes required for production of reactive oxygen species is reduced suggestin…
15.0478	14.3455	16.0209	15.0171	16.0882	16.1386	AT3G12380.1;AT3G12380.2	AT3G12380.1;AT3G12380.2	AT3G12380.1	MA	NatA	Q940Z2	Encodes a gene similar to actin-related proteins in other organisms. Member of nuclear ARP gene family. protein_coding ACTIN-RELATED PROTEIN 5 (ARP5) ACTIN-RELATED PROTEIN 5 (ATARP5);ACTIN-RELATED PROTEIN 5 (ARP5)
18.8462	18.339	18.8002	19.4486	20.5698	19.4352	AT3G12390.1	AT3G12390.1;AT5G13850.1	AT3G12390.1	MT	NatA	Q9LHG9	Nascent polypeptide-associated complex (NAC), alpha subunit family protein;(source:Araport11) protein_coding
21.5716	21.8264	21.6004	21.6484	21.6066	21.8579	AT3G12490.1	AT3G12490.1	AT3G12490.1	MA	NatA	Q8H0X6	Encodes a protein with cysteine proteinase inhibitor activity. Overexpression increases tolerance to abiotic stressors (i.e.salt,osmotic, cold stress). protein_coding CYSTATIN B (CYSB) CYSTATIN B (CYSB);CYSTATIN B (ATCYSB);ARABIDOPSIS THALIANA PHYTOCYSTATIN 6 (ATCYS6)
14.074	14.155	16.1205	14.7256	15.8653	15.8661	AT3G12580.1	AT3G12580.1	AT3G12580.1	MA	NatA	Q9LHA8	Cytoplasmically localized member of the heat shock protein 70 family. Forms complex(heat shock granule) with J3. Mutants are heat sensitive and show increased accummulation of insoluble proteins suggesting a role in thermotolerance. protein_coding HEAT SHOCK 70 KDA PROTEIN 4 (HSP70-4) HEAT SHOCK 70 KDA PROTEIN 4 (HSP70-4);HEAT SHOCK PROTEIN 70 (HSP70);ARABIDOPSIS HEAT SHOCK PROTEIN 70 (ATHSP70); …
17.7727	17.7339	17.8448	16.7903	16.9356	17.0359	AT3G12600.1	AT3G12600.1;AT3G12600.2	AT3G12600.1	MC	NatA	Q9LHK1	nudix hydrolase homolog 16;(source:Araport11) protein_coding NUDIX HYDROLASE HOMOLOG 16 (NUDT16) NUDIX HYDROLASE HOMOLOG 16 (NUDT16);NUDIX HYDROLASE HOMOLOG 16 (atnudt16)
16.9199	16.8768	16.9924	16.9238	16.9501	17.5112	AT3G12640.1	AT3G12640.1;AT3G12640.2;AT3G12640.3;AT3G12640.4	AT3G12640.1	MG	NatA	Q9LTX1	RNA binding (RRM/RBD/RNP motifs) family protein;(source:Araport11) protein_coding
24.8827	24.9576	25.0354	25.0042	24.8691	24.88	AT3G12780.1	AT3G12780.1	AT3G12780.1	MA	NatA	Q9LD57	PGK1 was localized exclusively in the chloroplasts of photosynthetic tissues and is the photosynthetic isoform. The pgk1.1 knock-down mutant displayed reduced growth, lower photosynthetic capacity and starch content. Expression studies in PGK mutants showed that PGK1 and PGK3 were down-regulated in pgk3.2 and pgk1.1, respectively. These results indicate that the down-regulation of photosynthetic …
17.1047	16.9637	16.913	16.114	16.6408	16.1681	AT3G12915.1	AT3G12915.1	AT3G12915.1	MS	NatA	F4JB06	Ribosomal protein S5/Elongation factor G/III/V family protein;(source:Araport11) protein_coding
18.6558	18.9125	19.0055	19.1945	18.2096	18.6041	AT3G12930.1	AT3G12930.1	AT3G12930.1	MA	NatA	Q9LDY9	Encodes a novel conserved chloroplast protein that interacts with components of the PEP complex. Mutants show delayed greening and reduced photosynthetic capcity. protein_coding DELAYED GREENING 238 (DG238) DELAYED GREENING 238 (DG238)
20.2233	20.4088	20.3103	20.4485	20.1798	20.4064	AT3G13120.1;AT3G13120.2;AT3G13120.3	AT3G13120.1;AT3G13120.2;AT3G13120.3	AT3G13120.1	MA	NatA	Q9LK61	Ribosomal protein S10p/S20e family protein;(source:Araport11) protein_coding PLASTID RIBOSOMAL PROTEIN OF THE 30S SUBUNIT 10 (PRPS10) PLASTID RIBOSOMAL PROTEIN OF THE 30S SUBUNIT 10 (PRPS10);RIBOSOMAL PROTEIN US10C (US10C)
15.8349	16.5694	15.0528	16.638	16.472	16.5973	AT3G13222.1	AT3G13222.1	AT3G13222.1	MS	NatA	Q8VZS6	Encodes a protein that binds to G-box binding transcription factors and enhances their binding affinities to G-box in vitro. This protein localizes to the nucleus and is expressed predominantly in the root. protein_coding GBF-INTERACTING PROTEIN 1 (GIP1) GBF-INTERACTING PROTEIN 1 (GIP1)
17.2739	17.1365	17.3235	17.1288	13.551	17.1576	AT3G13224.1;AT3G13224.2	AT3G13224.1;AT3G13224.2;AT3G13224.3	AT3G13224.1	MG	NatA	Q9LHL2	Belongs to a member of the RNA-binding glycine-rich (RBG) gene superfamily. protein_coding RNA-BINDING GLYCINE-RICH PROTEIN D3 (RBGD3) RNA-BINDING GLYCINE-RICH PROTEIN D3 (RBGD3)
15.6129	15.2087	15.441	16.0851	16.7057	15.9131	AT3G13290.1	AT3G13290.1	AT3G13290.1	MA	NatA	Q9LTT9	Immunoprecipitation with mRNA decapping complex members DCP1 and DCP2. protein_coding VARICOSE-RELATED (VCR) VARICOSE-RELATED (VCR)
17.5188	17.2696	17.5537	17.6096	18.1193	17.8584	AT3G13300.1;AT3G13300.3	AT3G13300.1;AT3G13300.3	AT3G13300.1	MA	NatA	Q9LTT8	Encodes VCS (VARICOSE). Involved in mRNA decapping. VCS forms a mRNA decapping complex with DCP1 (At1g08370) and DCP2 (At5g13570). Unlike DCP2, VCS itself does not have mRNA decapping activity in vitro. DCP1, DCP2 and VCS colocalize in cytoplasmic loci, which are putative Arabidopsis mRNA processing bodies. Null mutants of DCP1, DCP2, and VCS accumulate capped mRNAs with a reduced degradation rat…
18.7573	18.9324	18.9948	19.0726	19.4942	19.1413	AT3G13300.2	AT3G13290.1;AT3G13300.1;AT3G13300.2;AT3G13300.3	AT3G13300.2	MA	NatA	Q9LTT8	Encodes VCS (VARICOSE). Involved in mRNA decapping. VCS forms a mRNA decapping complex with DCP1 (At1g08370) and DCP2 (At5g13570). Unlike DCP2, VCS itself does not have mRNA decapping activity in vitro. DCP1, DCP2 and VCS colocalize in cytoplasmic loci, which are putative Arabidopsis mRNA processing bodies. Null mutants of DCP1, DCP2, and VCS accumulate capped mRNAs with a reduced degradation rat…
19.0108	19.0227	18.9352	19.3434	19.5014	19.3907	AT3G13460.1;AT3G13460.4	AT3G13460.1;AT3G13460.3;AT3G13460.4	AT3G13460.1	MA	NatA	Q9LJE5	Physically interacts with CIPK1. ECT2 regulates the mRNA levels of the roteasome regulator PTRE1 and of several 20S proteasome subunits, resulting in enhanced 26S proteasome activity. YTHDF protein which togeteher with ECT3 and ECT4 is involved in cell proliferation during plant organogenesis. protein_coding EVOLUTIONARILY CONSERVED C-TERMINAL REGION 2 (ECT2) EVOLUTIONARILY CONSERVED C-TERMINAL R…
21.7426	21.9869	22.0069	22.0014	22.0137	21.8346	AT3G13470.1	AT3G13470.1	AT3G13470.1	MA	NatA	Q9LJE4	Encodes a subunit of chloroplasts chaperonins that are involved in mediating the folding of newly synthesized, translocated, or stress-denatured proteins. Cpn60 subunits are: Cpn60alpha1 (At2g28000), AtCpn60alpha2 (At5g18820), AtCpn60beta1 (At1g55490), AtCpn60beta2 (At3g13470), AtCpn60beta3 (At5g56500), AtCpn60beta4 (At1g26230). protein_coding CHAPERONIN-60BETA2 (CPN60BETA2) CHAPERONIN-60BETA2 (C…
14.727	15.1997	13.9382	12.7567	15.4513	13.0324	AT3G13530.1	AT3G13530.1	AT3G13530.1	MA	NatA	Q9LJD8	MAP3K epsilon protein kinase 1 is functionally redundant with MAP3Ke2. Required for pollen development but not essential. map3ke1;map3ke2 double-mutant pollen grains develop plasma membrane irregularities following pollen mitosis I. Localized primarily in the plasma membrane. Expressed in leaf trichomes, root columella cells and developing ovules. protein_coding MITOGEN-ACTIVATED PROTEIN KINASE K…
13.5522	15.5234	14.2243	15.9068	15.929	15.9509	AT3G13677.2;AT3G13677.3	AT3G13677.2;AT3G13677.3	AT3G13677.2	MG	NatA	F4JDF9	hypothetical protein;(source:Araport11) protein_coding
14.7017	15.6622	15.731	16.338	16.2782	16.2813	AT3G13740.1;AT3G13740.3;AT3G13740.4;AT3G13740.5;AT3G13740.6	AT3G13740.1;AT3G13740.3;AT3G13740.4;AT3G13740.5;AT3G13740.6	AT3G13740.1	MV	NatA	Q94F12	Encodes one of two chloroplast Mini-RNase III-like enzymes in Arabidopsis. Double mutants display imprecise maturation of 23S rRNA and other rRNAs. protein_coding (RNC4) (RNC4)
18.674	18.422	18.6253	18.0079	18.0947	17.6318	AT3G13750.1	AT3G13750.1	AT3G13750.1	MG	NatA	Q9SCW1	beta-galactosidase, glycosyl hydrolase family 35 The mRNA is cell-to-cell mobile. protein_coding BETA GALACTOSIDASE 1 (BGAL1) BETA GALACTOSIDASE 1 (BGAL1);BETA-GALACTOSIDASE 1 (BGAL1)
15.39	16.331	16.1362	15.5125	15.5534	15.6807	AT3G13800.2;AT3G13800.3	AT3G13800.1;AT3G13800.2;AT3G13800.3;AT3G13800.4	AT3G13800.2	MG	NatA	Q570G3	Metallo-hydrolase/oxidoreductase superfamily protein;(source:Araport11) protein_coding
18.1259	18.2498	18.1299	17.3434	16.6849	16.5345	AT3G13920.1	AT1G54270.1;AT1G54270.2;AT1G72730.1;AT3G13920.1;AT3G13920.2;AT3G13920.3;AT3G13920.4;AT3G13920.5	AT3G13920.1	MA	NatA	P41376	eukaryotic translation initiation factor 4A-1 protein_coding EUKARYOTIC TRANSLATION INITIATION FACTOR 4A1 (EIF4A1) (TIF4A1);EUKARYOTIC TRANSLATION INITIATION FACTOR 4A1 (EIF4A1); (RH4)
20.0951	20.0483	20.298	20.2159	20.2015	20.1441	AT3G13930.1	AT3G13930.1	AT3G13930.1	MA	NatA	Q8RWN9	Encodes a subunit of the mitochondrial pyruvate dehydrogenase complex. protein_coding MITOCHONDRIAL PYRUVATE DEHYDROGENASE SUBUNIT 2-2 (MTE2-2) MITOCHONDRIAL PYRUVATE DEHYDROGENASE SUBUNIT 2-2 (MTE2-2)
17.453	17.4047	17.549	17.6645	17.8037	17.7822	AT3G13990.1;AT3G13990.2	AT3G13990.1;AT3G13990.2	AT3G13990.1	MV	NatA	Q8L7T4	dentin sialophosphoprotein, putative (DUF1296);(source:Araport11) protein_coding
19.0575	19.8436	19.9205	19.9431	19.1343	20.1423	AT3G14067.1	AT3G14067.1;AT4G21640.1	AT3G14067.1	MA	NatA	Q9LVJ1	Encodes a protein with similarity to serine protease, subtilisin, that is upregulated during senescence and expressed in the arial portions of the plant.Loss of function mutations have increased branch number but normal silique length and seed set and therefore have increased fertility. protein_coding SENESCENCE-ASSOCIATED SUBTILISIN PROTEASE (SASP) SENESCENCE-ASSOCIATED SUBTILISIN PROTEASE (SASP)
14.9929	15.8878	15.8794	13.2609	16.7583	14.4291	AT3G14110.1;AT3G14110.3	AT3G14110.1;AT3G14110.3	AT3G14110.1	MA	NatA	Q940U6	Encodes a novel coiled-coil, TPR domain containing protein that is localized to the chloroplast membrane and is involved in chlorophyll biosynthesis. Mutants accumulate protochlorophyllide, an intermediate in the chlorophyll biosynthesis pathway, in dark and release singlet oxygen in plastids in a controlled and non-invasive manner upon a dark/light shift. protein_coding FLUORESCENT IN BLUE LIGHT…
25.2373	25.7493	25.5905	25.9866	25.1193	25.5876	AT3G14210.1	AT3G14210.1	AT3G14210.1	MA	NatA	Q9LJG3	A semidominant QTL which has an epistatic effect on the Epithiospecifier gene. Represses nitrile formation and favors isothiocyanate production during glucosinolate hydrolysis. The functional allele deters the insect herbivory T. ni. protein_coding EPITHIOSPECIFIER MODIFIER 1 (ESM1) EPITHIOSPECIFIER MODIFIER 1 (ESM1)
23.2856	23.4339	23.6957	24.069	23.4138	23.9041	AT3G14210.2	AT3G14210.1;AT3G14210.2	AT3G14210.2	MT	NatA	Q9LJG3	A semidominant QTL which has an epistatic effect on the Epithiospecifier gene. Represses nitrile formation and favors isothiocyanate production during glucosinolate hydrolysis. The functional allele deters the insect herbivory T. ni. protein_coding
17.8462	16.9069	16.9484	17.6109	15.9119	18.0055	AT3G14310.1	AT3G14310.1	AT3G14310.1	MA	NatA	O49006	encodes a pectin methylesterase, targeted by a cellulose binding protein (CBP) from the parasitic nematode Heterodera schachtii during parasitism. protein_coding PECTIN METHYLESTERASE 3 (PME3) OVERLY ZINC SENSITIVE 2 (OZS2);PECTIN METHYLESTERASE 3 (ATPME3);PECTIN METHYLESTERASE 3 (PME3)
14.974	17.5681	14.6369	16.8551	17.0809	16.6571	AT3G14350.1;AT3G14350.2;AT3G14350.3	AT3G14350.1;AT3G14350.2;AT3G14350.3	AT3G14350.1	MT	NatA	Q9LUL4	STRUBBELIG-receptor family 7;(source:Araport11) protein_coding STRUBBELIG-RECEPTOR FAMILY 7 (SRF7) STRUBBELIG-RECEPTOR FAMILY 7 (SRF7)
14.3242	16.944	16.7986	16.1533	16.5127	15.9626	AT3G14390.1	AT3G14390.1;AT5G11880.1	AT3G14390.1	MA	NatA	Q949X7	Meso-diaminopimelate decarboxylase which catalyzes the decarboxylation of mesodiaminopimelate, the final reaction in the diaminopimelate L-lysine biosynthetic pathway. protein_coding MESO-DIAMINOPIMELATE DECARBOXYLASE 1 (DAPDC1) MESO-DIAMINOPIMELATE DECARBOXYLASE 1 (DAPDC1)
18.8525	19.3726	19.1767	18.8839	18.7868	18.5452	AT3G14420.4	AT3G14415.1;AT3G14415.2;AT3G14415.3;AT3G14420.1;AT3G14420.2;AT3G14420.3;AT3G14420.4;AT4G18360.1;AT4G18360.2;AT4G18360.3;AT4G18360.4	AT3G14420.4	MV	NatA	Q9LRR9	Encodes a glycolate oxidase that modulates reactive oxygen species-mediated signal transduction during nonhost resistance. The mRNA is cell-to-cell mobile. protein_coding GLYCOLATE OXIDASE 1 (GOX1) GLYCOLATE OXIDASE 1 (GOX1)
14.4546	15.8833	15.3462	17.3395	15.3665	15.967	AT3G14570.1	AT3G14570.1;AT3G14570.2;AT3G14570.3;AT5G36870.1;AT5G36870.2;AT5G36870.3;AT5G36870.4;AT5G36870.5	AT3G14570.1	MS	NatA	Q9LUD7	encodes a protein similar to callose synthase protein_coding GLUCAN SYNTHASE-LIKE 4 (GSL04) CALLOSE SYNTHASE 8 (CALS8);GLUCAN SYNTHASE-LIKE 4 (GSL4);GLUCAN SYNTHASE-LIKE 4 (ATGSL04); (atgsl4); (gsl04);GLUCAN SYNTHASE-LIKE 4 (GSL04)
16.0759	15.4394	15.4571	15.1591	15.8093	14.773	AT3G14810.1;AT3G14810.2	AT3G14810.1;AT3G14810.2	AT3G14810.1	MA	NatA	Q9LH74	mechanosensitive channel of small conductance-like 5;(source:Araport11) protein_coding MECHANOSENSITIVE CHANNEL OF SMALL CONDUCTANCE-LIKE 5 (MSL5) MECHANOSENSITIVE CHANNEL OF SMALL CONDUCTANCE-LIKE 5 (MSL5)
14.1309	15.1104	14.5536	14.3276	14.0105	13.6608	AT3G14920.1	AT3G14920.1	AT3G14920.1	MT	NatA	Q9LKB2	Peptide-N4-(N-acetyl-beta-glucosaminyl)asparagine amidase A protein;(source:Araport11) protein_coding
15.2156	15.7463	15.5638	15.4394	16.2129	15.1212	AT3G14990.1	AT3G14990.1	AT3G14990.1	MA	NatA	Q9LKA6	Encodes a homolog of animal DJ-1 superfamily protein. In the A. thaliana genome, three genes encoding close homologs of human DJ-1 were identified AT3G14990 (DJ1A), AT1G53280 (DJ1B) and AT4G34020 (DJ1C). Among the three homologs, DJ1C is essential for chloroplast development and viability. It exhibits glyoxalase activity towards glyoxal and methylglyoxal. The mRNA is cell-to-cell mobile. protein_…
20.3765	19.8471	20.1205	19.9796	20.1491	20.1226	AT3G15000.1	AT1G53260.1;AT1G53260.2;AT3G15000.1	AT3G15000.1	MA	NatA	Q9LKA5	Encodes RIP1 (RNA-editing factor interacting protein 1). Involved in chloroplast and mitochondrial RNA editing. The mRNA is cell-to-cell mobile. protein_coding RNA-EDITING FACTOR INTERACTING PROTEIN 1 (RIP1) RNA-EDITING FACTOR INTERACTING PROTEIN 1 (RIP1);MULTIPLE ORGANELLAR RNA EDITING FACTOR 8 (MORF8)
17.6309	16.6419	17.4726	17.6838	18.3888	17.7448	AT3G15190.1	AT3G15190.1	AT3G15190.1	MA	NatA	Q9ASV6	chloroplast 30S ribosomal protein S20;(source:Araport11) protein_coding PLASTID RIBOSOMAL PROTEIN S20 (PRPS20) PLASTID RIBOSOMAL PROTEIN S20 (PRPS20);RIBOSOMAL PROTEIN BS20C (BS20C)
19.4122	19.1481	19.2286	19.2694	19.2914	19.595	AT3G15260.1;AT3G15260.2	AT3G15260.1;AT3G15260.2	AT3G15260.1	MT	NatA	Q9LDA7	Protein phosphatase 2C family protein;(source:Araport11) protein_coding
25.5738	25.4434	25.7025	25.7668	25.6715	25.9429	AT3G15360.1	AT3G15360.1	AT3G15360.1	MA	NatA	Q9SEU6	encodes a prokaryotic thioredoxin The mRNA is cell-to-cell mobile. protein_coding THIOREDOXIN M-TYPE 4 (TRX-M4) ARABIDOPSIS THIOREDOXIN M-TYPE 4 (ATM4); (ATHM4);ARABIDOPSIS THALIANA MYOSIN 4 (ATM4);THIOREDOXIN M-TYPE 4 (TRX-M4)
20.0534	19.202	19.2151	18.8585	18.32	18.4183	AT3G15520.1;AT3G15520.3	AT3G15520.1;AT3G15520.3;AT3G15520.4	AT3G15520.1	MA	NatA	P82869	Cyclophilin-like peptidyl-prolyl cis-trans isomerase family protein;(source:Araport11). Localized to thylakoid lumen. Induced by high light. protein_coding CYCLOPHILIN 37 (CYP37) CYCLOPHILIN 37 (CYP37)
19.5905	19.8562	20.057	20.3022	19.0568	20.3389	AT3G15660.1;AT3G15660.2	AT3G15660.1;AT3G15660.2	AT3G15660.1	MA	NatA	Q8LBK6	Mitochondrial glutaredoxin involved in Fe-S cluster assembly. Forms reversible oxidation forms - either as a catalytic intermediate of the oxidoreductase activity and/or as a protective mechanism - preventing irreversible oxidation, allowing Fe-S cluster binding upon reduction. protein_coding GLUTAREDOXIN 4 (GRX4) GLUTAREDOXIN 4 (GRX4);GLUTAREDOXIN S15 (GRXS15);A. THALIANA GLUTAREDOXIN 4 (ATGRX4)
18.2569	18.3179	18.5153	18.8633	18.665	18.5429	AT3G15690.1;AT3G15690.2;AT3G15690.3	AT3G15690.1;AT3G15690.2;AT3G15690.3	AT3G15690.1	MA	NatA	Q8GRT9	Single hybrid motif superfamily protein;(source:Araport11) protein_coding BCCP-LIKE PROTEIN 2 (BLP2) BIOTIN/LIPOYL ATTACHMENT DOMAIN CONTAINING 3 (BADC3);BCCP-LIKE PROTEIN 2 (BLP2)
16.4179	15.9064	16.2044	15.4091	15.4025	15.978	AT3G15730.1	AT1G52570.1;AT1G52570.2;AT1G52570.3;AT3G15730.1	AT3G15730.1	MA	NatA	Q38882	Encodes phospholipase D alpha 1 (PLD alpha 1). Positive regulator of abscisic acid (ABA) mediated stomatal movements. PLD alpha 1 plays an important role in seed deterioration and aging in Arabidopsis. The mRNA is cell-to-cell mobile. protein_coding PHOSPHOLIPASE D ALPHA 1 (PLDALPHA1) PHOSPHOLIPASE D ALPHA 1 (PLDALPHA1); (PLD)
17.8521	17.4037	17.8495	17.6499	17.6867	17.3755	AT3G15790.1;AT3G15790.2;AT3G15790.3	AT3G15790.1;AT3G15790.2;AT3G15790.3	AT3G15790.1	MG	NatA	Q9LW00	Protein containing methyl-CpG-binding domain.Has sequence similarity to human MBD proteins. protein_coding METHYL-CPG-BINDING DOMAIN 11 (MBD11) METHYL-CPG-BINDING DOMAIN 11 (MBD11); (ATMBD11)
21.949	22.2141	22.2558	22.3431	22.0763	22.6022	AT3G15840.1;AT3G15840.2	AT3G15840.1;AT3G15840.2;AT3G15840.3;AT3G15840.4	AT3G15840.1	MA	NatA	Q9LVZ5	Encodes a chloroplast-targeted protein localized in the stroma that is a novel component essential for NDH-mediated non-photochemical reduction of the plastoquinone pool in chlororespiratory electron transport. protein_coding POST-ILLUMINATION CHLOROPHYLL FLUORESCENCE INCREASE (PIFI) POST-ILLUMINATION CHLOROPHYLL FLUORESCENCE INCREASE (PIFI)
16.6177	17.1317	17.1828	16.5914	16.188	16.6719	AT3G15880.1;AT3G15880.2;AT3G15880.4	AT3G15880.1;AT3G15880.2;AT3G15880.3;AT3G15880.4	AT3G15880.1	MS	NatA	Q27GK7	TOPLESS family protein. protein_coding WUS-INTERACTING PROTEIN 2 (WSIP2) TOPLESS-RELATED 4 (TPR4);WUS-INTERACTING PROTEIN 2 (WSIP2)
16.3646	14.2188	14.8291	13.3324	15.0003	13.8571	AT3G15950.1	AT3G15950.1;AT3G15950.2;AT3G15950.3	AT3G15950.1	MG	NatA	Q9LSB4	Similar to TSK-associating protein 1 (TSA1), contains 10 EFE repeats, a novel repeat sequence unique to plants. Expressed preferentially in the roots.Protein is localized to ER bodies- an endoplasmic reticulum derived structure. Loss of function mutations lack ER bodies. protein_coding (NAI2) (NAI2)
16.5156	13.9586	14.4125	14.2835	13.8787	13.5001	AT3G15950.5	AT3G15950.2;AT3G15950.3;AT3G15950.4;AT3G15950.5	AT3G15950.5	MG	NatA	Q9LSB4	Similar to TSK-associating protein 1 (TSA1), contains 10 EFE repeats, a novel repeat sequence unique to plants. Expressed preferentially in the roots.Protein is localized to ER bodies- an endoplasmic reticulum derived structure. Loss of function mutations lack ER bodies. protein_coding
17.9218	18.1149	18.1223	18.7413	18.6358	18.6927	AT3G15970.1;AT3G15970.2	AT3G15970.1;AT3G15970.2	AT3G15970.1	MG	NatA	Q9LW88	NUP50 (Nucleoporin 50 kDa) protein;(source:Araport11) protein_coding
17.0015	15.6894	16.6062	17.0713	16.4074	16.9477	AT3G16000.1	AT3G16000.1	AT3G16000.1	MG	NatA	Q9LW85	Encodes a DNA-binding protein that binds to plastid DNA non-specifically and is associated with nucleoids and thylakoid membranes. The expression of the gene is correlated with the development of thylakoid membranes.MFP1 is required for the normal initiation of starch granules in Arabidopsis chloroplasts. Mutants lacking MFP1 have fewer starch granules per chloroplast relative to wild-type plants…
[truncated: 2,622 more rows]
