# Supplementary material for: The ribosome-associated N-terminal acetyltransferase B coordinates global proteostasis and autophagy in plants by creating Ac/N-degrons
Source: Nat Commun. 2026 Mar 31;17:3116. doi: 10.1038/s41467-026-71208-2 (PMC13039445; doi:10.1038/s41467-026-71208-2)
Supplement: Supplementary file 6 — Supplementary Data 4 [file 41467_2026_71208_MOESM6_ESM.xlsx]

## Sheet: Sheet1
	Supplementary Data 4. Ubiquitomic analysis of WT and naa20-cr1. The ubiquitin capture (Ubi capture) approach was performed after inhibition of proteasome and deubiquitination activity by floating leaf discs on ½ Hoagland medium supplemented with 50 μM of MG132+A1(Santa-Cruz Biotechnology) and 20 μM deubiquitinase inhibitor PR-619 (Sigma Aldrich) for 6 h to enrich ubiquitinated proteins. The Ubi c…
Number	Accession	Description	MW [kDa]	Abundance - Summed Abundances: WT1	Abundance - Summed Abundances: WT2	Abundance - Summed Abundances: WT3	Abundance - Summed Abundances: WT4	WT mean	Abundance - Summed Abundances: naa20-cr1-1	Abundance - Summed Abundances: naa20-cr1-2	Abundance - Summed Abundances: naa20-cr1-3	Abundance - Summed Abundances: naa20-cr1-4	naa20-cr1 mean	naa20-cr1/WT	P＜0.05	Nats	# Peptides	# PSMs	# Unique Peptides	Coverage [%]	Contaminant	Marked as	# Protein Groups	Master	Protein Description
1	AT1G17290.1	Chr1:5922771-5926093 FORWARD LENGTH=543	59.8	19146	14379	17607	26107	19309.8					#DIV/0!	#DIV/0!	#DIV/0!	non acetylated	1	2	1	4	False	arabidopsis	1	IsMasterProtein	Encodes for alanine aminotransferase (ALAAT1), involved in alanine catabolism during plants recovery from hypoxia The mRNA is cell-to-cell mobile. protein_coding ALANINE AMINOTRANSFERASE (AlaAT1) ALANINE AMINOTRANSFERASE (AlaAT1)
1106	AT2G32920.1	Chr2:13962502-13965406 REVERSE LENGTH=440	47.7	230197	258222		390053	292824					#DIV/0!	#DIV/0!	#DIV/0!	NatC/E/F	1	2	1	4	False	arabidopsis	1	IsMasterProtein	Encodes a protein disulfide isomerase-like (PDIL) protein, a member of a multigene family within the thioredoxin (TRX) superfamily. Transcript levels for this gene are up-regulated in response to three different chemical inducers of ER stress (dithiothreitol, beta-mercaptoethanol, and tunicamycin). AtIRE1-2 does not appear to be required for this response, but the atbzip60 mutant has a diminished…
1067	AT5G61990.1	Chr5:24900186-24903110 REVERSE LENGTH=974	108.7	1612902	572942	335542	452151	743384					#DIV/0!	#DIV/0!	#DIV/0!	NatC/E/F	1	1	1	1	False	arabidopsis	1	IsMasterProtein	Pentatricopeptide repeat (PPR) superfamily protein;(source:Araport11) protein_coding
214	AT1G71040.1	Chr1:26797201-26800224 REVERSE LENGTH=581	66.1	732450	1143492	520195	1111245	876846					#DIV/0!	#DIV/0!	#DIV/0!	NatB	7	17	7	11	False	arabidopsis	1	IsMasterProtein	Encodes LPR2. Function together with LPR1 (AT1G23010) and a P5-type ATPase (At5g23630/PDR2) in a common pathway that adjusts root meristem activity to Pi (inorganic phosphate) availability. protein_coding LOW PHOSPHATE ROOT2 (LPR2) LOW PHOSPHATE ROOT2 (LPR2)
1065	AT2G46020.4	Chr2:18923304-18931769 FORWARD LENGTH=2193	245.3		20002	13666	15333	16333.7					#DIV/0!	#DIV/0!	#DIV/0!	NatB	1	2	1	1	False	arabidopsis	1	IsMasterProtein	One of three classes of SWI/SNF ATPases; the core enzyme of BRM-associated SWI/SNF (BAS) complexes (PMID:36471048).Encodes a SWI/SNF chromatin remodeling ATPase that upregulates transcription of all three CUC genes and is involved in the formation and/or maintenance of boundary cells during embryogenesis. Also mediates repression of expression of seed storage proteins in vegetative tissues. Inter…
413	AT5G56720.1	Chr5:22945438-22946718 FORWARD LENGTH=372	40.8	80180		51733	47957	59956.7					#DIV/0!	#DIV/0!	#DIV/0!	NatB	1	3	1	4	False	arabidopsis	1	None	predicted to encode a cytosolic malate dehydrogenase. protein_coding CYTOSOLIC-NAD-DEPENDENT MALATE DEHYDROGENASE 3 (c-NAD-MDH3) CYTOSOLIC-NAD-DEPENDENT MALATE DEHYDROGENASE 3 (c-NAD-MDH3)
372	AT1G04410.1	Chr1:1189418-1191267 REVERSE LENGTH=332	35.5	146350	27595	77418	59213	77644					#DIV/0!	#DIV/0!	#DIV/0!	NatA	2	4	2	8	False	arabidopsis	1	IsMasterProtein	predicted to encode a cytosolic malate dehydrogenase. protein_coding CYTOSOLIC-NAD-DEPENDENT MALATE DEHYDROGENASE 1 (c-NAD-MDH1) CYTOSOLIC-NAD-DEPENDENT MALATE DEHYDROGENASE 1 (c-NAD-MDH1)
1251	AT1G16820.1	Chr1:5757199-5758464 REVERSE LENGTH=93	10.4		10476	9643	66650	28923					#DIV/0!	#DIV/0!	#DIV/0!	NatA	1	1	1	16	False	arabidopsis	1	IsMasterProtein	vacuolar ATP synthase catalytic subunit-related / V-ATPase-related / vacuolar proton pump-like protein;(source:Araport11) protein_coding
814	AT1G55120.1	Chr1:20566617-20569165 FORWARD LENGTH=594	67	279708	529354	216608	314138	334952					#DIV/0!	#DIV/0!	#DIV/0!	NatA	1	11	1	2	False	arabidopsis	1	None	Encodes a protein with fructan exohydrolase (FEH) activity acting on levan-type fructans (6-FEH, levanase). The enzyme does not have invertase activity. protein_coding BETA-FRUCTOFURANOSIDASE 5 (FRUCT5) BETA-FRUCTOFURANOSIDASE 5 (FRUCT5);BETA-FRUCTOFURANOSIDASE 5 (ATFRUCT5);6-FRUCTAN EXOHYDROLASE (AtcwINV3)
753	AT2G01140.1	Chr2:95006-96491 REVERSE LENGTH=391	42.3	90051	45750	56165	67131	64774.2					#DIV/0!	#DIV/0!	#DIV/0!	NatA	1	1	0	2	False	arabidopsis	2	None	Plastid localized fructose 1,6-bisphosphate aldolase, a CBB pathway enzyme. protein_coding PIGMENT DEFECTIVE 345 (PDE345) (ATFBA3);PIGMENT DEFECTIVE 345 (PDE345);FRUCTOSE-BISPHOSPHATE ALDOLASE 3 (FBA3)
1548	AT2G06990.1	Chr2:2895135-2900909 FORWARD LENGTH=995	111.8	95894	91276	81628	54159	80739.2					#DIV/0!	#DIV/0!	#DIV/0!	NatA	1	1	1	2	False	arabidopsis	1	IsMasterProtein	Encodes a putative DExH-box RNA helicase that acts redundantly with HEN1, HUA1, and HUA2 in the specification of floral organ identity in the third whorl. protein_coding HUA ENHANCER 2 (HEN2) (SMN2);HUA ENHANCER 2 (HEN2);SUPPRESSOR OF PAS2 3 (SOP3)
1476	AT2G17780.2	Chr2:7725155-7726952 REVERSE LENGTH=414	47.2	518514	232360	38384	66747	214001					#DIV/0!	#DIV/0!	#DIV/0!	NatA	1	2	1	4	False	arabidopsis	1	IsMasterProteinCandidate	Encodes a mechanosensitive channel candidate MCA2. The three-dimensional structure of MCA2 was reconstructed and appears to comprise a small transmembrane region and large cytoplasmic region. protein_coding MID1-COMPLEMENTING ACTIVITY 2 (MCA2) MID1-COMPLEMENTING ACTIVITY 2 (MCA2)
660	AT2G37270.1	Chr2:15647883-15649042 REVERSE LENGTH=207	23	32462	30783	23865	50669	34444.8					#DIV/0!	#DIV/0!	#DIV/0!	NatA	1	2	1	7	False	arabidopsis	1	None	One of two genes encoding the ribosomal protein S5. Expressed at a lower level compared to ATRPS5A. protein_coding RIBOSOMAL PROTEIN 5B (RPS5B) RIBOSOMAL PROTEIN US7Z (US7Z);RIBOSOMAL PROTEIN 5B (RPS5B);RIBOSOMAL PROTEIN 5B (ATRPS5B)
131	AT2G45290.1	Chr2:18672737-18675589 FORWARD LENGTH=741	79.9					#DIV/0!	57035		158777	50153	88655	#DIV/0!	#DIV/0!	NatA	9	81	1	12	False	arabidopsis	1	IsMasterProtein	Transketolase;(source:Araport11) protein_coding TRANSKETOLASE 2 (TKL2) TRANSKETOLASE 2 (TKL2)
34	AT3G62030.1	Chr3:22973708-22975139 FORWARD LENGTH=260	28.2	11593	15124	25396	23986	19024.8					#DIV/0!	#DIV/0!	#DIV/0!	NatA	1	1	1	3	False	arabidopsis	1	IsMasterProteinCandidate	nuclear-encoded chloroplast stromal cyclophilin CYP20-3 (also known as ROC4). Protein is tyrosine-phosphorylated and its phosphorylation state is modulated in response to ABA in Arabidopsis thaliana seeds. protein_coding ROTAMASE CYP 4 (ROC4) ROTAMASE CYP 4 (ROC4);CYCLOPHILIN 20-3 (CYP20-3)
889	AT4G16900.1	Chr4:9512329-9516541 REVERSE LENGTH=1040	117.6	68471		66563	51853	62295.7					#DIV/0!	#DIV/0!	#DIV/0!	NatA	1	1	1	1	False	arabidopsis	1	None	Disease resistance protein (TIR-NBS-LRR class) family;(source:Araport11) protein_coding
1194	AT5G08650.1	Chr5:2806533-2813220 REVERSE LENGTH=681	75.4	54238	51027	36912	67343	52380					#DIV/0!	#DIV/0!	#DIV/0!	NatA	1	1	1	2	False	arabidopsis	1	IsMasterProtein	Critical for chloroplast protein synthesis under suboptimal conditions. Essential translation factor that promotes the efficiency of chloroplast protein synthesis. protein_coding (CPLEPA) (CPLEPA)
14	AT5G11670.1	Chr5:3754456-3758040 FORWARD LENGTH=588	64.4		35377	30212	24292	29960.3					#DIV/0!	#DIV/0!	#DIV/0!	NatA	1	2	1	3	False	arabidopsis	1	IsMasterProtein	The malic enzyme (EC 1.1.1.40) encoded by AtNADP-ME2 is presumably a cytosolic enzyme involved in malate metabolism and possibly assisting the oxidative pentose phosphate pathway. AtNADP-ME2 counts for the major part of NADP-ME activity in mature tissues of Arabidopsis. protein_coding NADP-MALIC ENZYME 2 (NADP-ME2) NADP-MALIC ENZYME 2 (NADP-ME2);ARABIDOPSIS THALIANA NADP-MALIC ENZYME 2 (ATNADP-ME…
1148	AT5G43330.1	Chr5:17390552-17392449 FORWARD LENGTH=332	35.7	80180		51733	47957	59956.7					#DIV/0!	#DIV/0!	#DIV/0!	NatA	1	3	1	5	False	arabidopsis	1	None	predicted to encode a cytosolic malate dehydrogenase. The mRNA is cell-to-cell mobile. protein_coding CYTOSOLIC-NAD-DEPENDENT MALATE DEHYDROGENASE 2 (c-NAD-MDH2) CYTOSOLIC-NAD-DEPENDENT MALATE DEHYDROGENASE 2 (c-NAD-MDH2)
897	AT5G65900.1	Chr5:26358328-26361244 FORWARD LENGTH=633	72	76348	103741	52477	64148	74178.5					#DIV/0!	#DIV/0!	#DIV/0!	NatA	1	6	1	2	False	arabidopsis	1	IsMasterProtein	DEA(D/H)-box RNA helicase family protein;(source:Araport11) protein_coding RNA DEAD-BOX HELICASE 27 (RH27) RNA DEAD-BOX HELICASE 27 (RH27)
1126	AT1G64790.1	Chr1:24065232-24081908 REVERSE LENGTH=2610	284.6	9380	6097	45849	97792	39779.5	119407		144371		131889	3.3155	0.0488235	NatA	2	5	2	1	False	arabidopsis	1	IsMasterProteinCandidate	ILITHYIA (ILA) is a HEAT repeat protein involved in plant immunity. The gene is also involved in systemic acquired resistance induced by P. syringae expressing avrRps4. Loss-of-function mutants of ILA caused pleiotropic defects in the mutant plants. The mutant plants are smaller in size and the leaves are serrated and yellow to light green in color. Required for bacterium-triggered stomatal closu…
1030	AT2G14120.1	Chr2:5954253-5960015 REVERSE LENGTH=780	86.6	4498	6380	15012	25316	12801.5			20730		20730	1.61934	#DIV/0!	NatA	1	1	1	1	False	arabidopsis	1	IsMasterProteinCandidate	Encodes a dynamin related protein. DRPs are self-assembling GTPasse involved in fission and fusion of membranes. DRP3B functions in mitochondrion and peroxisome fission in combination with DRP3A. protein_coding DYNAMIN RELATED PROTEIN (DRP3B) DYNAMIN RELATED PROTEIN (DRP3B)
6	AT4G33650.1	Chr4:16161073-16166587 FORWARD LENGTH=808	89.6	4498	6380	15012	25316	12801.5			20730		20730	1.61934	#DIV/0!	NatA	1	1	1	1	False	arabidopsis	1	IsMasterProteinCandidate	Encodes a protein with high sequence similarity to the dynamin superfamily. Among those members ADL2 was most closely related to Dnm1p of yeast and likely a member of the Vps1p subfamily. Widely expressed in various tissues with highest expression in flower tissues. Localizes to the chloroplast, mitochondrion and peroxisome. Involved in peroxisome and mitochondria fission in combination with DRP3…
872	AT2G32240.1	Chr2:13684614-13689330 REVERSE LENGTH=1333	148.5	84158		72315	79904	78792.3	49010		52709		50859.5	0.645488	0.00940658	NatB	3	5	3	3	False	arabidopsis	1	IsMasterProtein	PAMP induced protein involved in defense response. Interaction with UBAC2 proteins in the ER, is necessary for PAMP mediated accumulation of the callose synthase PMR4. protein_coding PAMP-INDUCED COILED COIL (PICC) PAMP-INDUCED COILED COIL (PICC)
584	AT4G24800.3	Chr4:12782463-12784902 FORWARD LENGTH=702	77.4		18836	61164	172767	84255.7	53864				53864	0.639292	#DIV/0!	NatB	1	1	1	2	False	arabidopsis	1	IsMasterProtein	MA3 domain-containing protein;(source:Araport11) protein_coding EIN2 C-TERMINUS INTERACTING PROTEIN 1 (ECIP1) MA3 DOMAIN-CONTAINING TRANSLATION REGULATORY FACTOR 3 (MRF3);EIN2 C-TERMINUS INTERACTING PROTEIN 1 (ECIP1)
133	AT1G10630.2	Chr1:3513189-3514230 REVERSE LENGTH=181	20.6		24828	32331	28367	28508.7	21745	15874	20773	13739	18032.8	0.632536	0.0155357	NatA	1	3	1	6	False	arabidopsis	1	IsMasterProteinCandidate	A member of ARF GTPase family. A thaliana has 21 members of this family, known to be essential for vesicle coating and uncoating and functions in GTP-binding. Gene encoding ADP-ribosylation factor and similar to other ARFs and ARF-like proteins. The gene is shown to play a role in cell division, cell expansion and cellulose production using antisense construct. protein_coding
550	AT1G70490.2	Chr1:26564162-26565152 REVERSE LENGTH=181	20.6		24828	32331	28367	28508.7	21745	15874	20773	13739	18032.8	0.632536	0.0155357	NatA	1	3	1	6	False	arabidopsis	1	IsMasterProteinCandidate	A member of ARF GTPase family. A thaliana has 21 members of this family, known to be essential for vesicle coating and uncoating and functions in GTP-binding. Gene encoding ADP-ribosylation factor and similar to other ARFs and ARF-like proteins. The gene is shown to play a role in cell division, cell expansion and cellulose production using antisense construct. protein_coding (ARFA1D) (ARFA1D); (…
541	AT2G47170.1	Chr2:19367264-19368518 FORWARD LENGTH=181	20.6		24828	32331	28367	28508.7	21745	15874	20773	13739	18032.8	0.632536	0.0155357	NatA	1	3	1	6	False	arabidopsis	1	IsMasterProteinCandidate	Gene encoding ADP-ribosylation factor and similar to other ARFs and ARF-like proteins. Members of this family are known to be essential for vesicle coating and uncoating and functions in GTP-binding. The gene is shown to play a role in cell division, cell expansion and cellulose production using antisense construct. The mRNA is cell-to-cell mobile. protein_coding (ARF1A1C) (ARF1A1C);BFA-VISUALIZE…
1462	AT3G62290.3	Chr3:23052287-23053545 FORWARD LENGTH=181	20.6		24828	32331	28367	28508.7	21745	15874	20773	13739	18032.8	0.632536	0.0155357	NatA	1	3	1	6	False	arabidopsis	1	IsMasterProteinCandidate	A member of ARF GTPase family. A thaliana has 21 members of this family, known to be essential for vesicle coating and uncoating and functions in GTP-binding. The gene is shown to play a role in cell division, cell expansion and cellulose production using antisense construct. The mRNA is cell-to-cell mobile. protein_coding ADP-RIBOSYLATION FACTOR A1E (ARFA1E) ADP-RIBOSYLATION FACTOR A1E (ARFA1E)
1212	AT5G14670.1	Chr5:4729319-4730495 FORWARD LENGTH=188	21.5		24828	32331	28367	28508.7	21745	15874	20773	13739	18032.8	0.632536	0.0155357	NatA	1	3	1	5	False	arabidopsis	1	IsMasterProtein	A member of ARF GTPase family. Arabidopsis has 21 members of this family, known to be essential for vesicle coating and uncoating and functions in GTP-binding. Gene encoding ADP-ribosylation factor and similar to ADP-ribosylation factor DcARF1 (GI:965483) (Daucus carota), other ARFs and ARF-like proteins. The gene is shown to play a role in cell division, cell expansion and cellulose production u…
1423	AT3G58510.3	Chr3:21640608-21643464 FORWARD LENGTH=612	66	168061	167501	133248	172983	160448	118461	57684	103740	102440	95581.2	0.595714	0.00672415	NatA	5	15	4	10	False	arabidopsis	1	IsMasterProtein	DEA(D/H)-box RNA helicase family protein;(source:Araport11) protein_coding RNA HELICASE 11 (RH11) RNA HELICASE 11 (RH11)
242	AT4G12770.1	Chr4:7506736-7511408 REVERSE LENGTH=891	98.3		11798	17602	21995	17131.7	9706				9706	0.566553	#DIV/0!	NatB	1	1	1	2	False	arabidopsis	1	IsMasterProteinCandidate	Negative regulation of growth and endocytosis, most likely as a result of inhibition of the recruitment of clathrin to endocytic pits. protein_coding AUXILIN-LIKE2 (AUXILIN-LIKE2) AUXILIN-LIKE2 (AUXILIN-LIKE2)
1020	AT4G12780.1	Chr4:7512200-7516655 FORWARD LENGTH=904	99.8		11798	17602	21995	17131.7	9706				9706	0.566553	#DIV/0!	NatB	1	1	1	2	False	arabidopsis	1	IsMasterProtein	Negative regulation of growth and endocytosis, most likely as a result of inhibition of the recruitment of clathrin to endocytic pits. Overexpression inhbits recruitment of clathrin resulting in negative regulation of endocytosis and developmental arrest. protein_coding AUXILIN-LIKE1 (AUXILIN-LIKE1) AUXILIN-LIKE1 (AUXILIN-LIKE1)
850	AT1G48410.1	Chr1:17886285-17891892 REVERSE LENGTH=1048	116.1	1066890	1577127	1381307	1213041	1.30959e+06	676241	746827	872602	638633	733576	0.560156	0.00317112	NatA	11	45	11	12	False	arabidopsis	1	IsMasterProteinCandidate	Encodes an RNA Slicer that selectively recruits microRNAs and siRNAs. There is currently no evidence that AGO1 Slicer is in a high molecular weight RNA-induced silencing complex (RISC). Mutants are defective in post-transcriptional gene silencing and have pleiotropic developmental and morphological defects. Through its action on the regulation of ARF17 expression, the protein regulates genes invo…
837	AT2G04280.1	Chr2:1480277-1481983 REVERSE LENGTH=568	64.5	86273	144937	149266	134721	128799	47247	65197	104180	68703	71331.8	0.553821	0.0221646	NatC/E/F	2	4	2	4	False	arabidopsis	1	IsMasterProtein	calcium ion-binding protein;(source:Araport11) protein_coding
1459	AT2G47540.1	Chr2:19505901-19506504 FORWARD LENGTH=173	19	808861	625183	642469	743082	704899	602125	267753	380175	284740	383698	0.544331	0.0108443	NatA	1	16	1	6	False	arabidopsis	1	IsMasterProtein	Pollen Ole e 1 allergen and extensin family protein;(source:Araport11) protein_coding
1210	AT5G03180.1	Chr5:754201-756411 REVERSE LENGTH=462	52.2	151795	140545	140662	118798	137950	63819	130255	36776	66529	74344.8	0.538925	0.0230463	NatA	1	2	1	3	False	arabidopsis	1	IsMasterProteinCandidate	RING/U-box superfamily protein;(source:Araport11) protein_coding
391	AT3G60190.1	Chr3:22244367-22247651 REVERSE LENGTH=624	69.8		17888	47116	65487	43497			23315		23315	0.536014	#DIV/0!	NatA	1	2	1	3	False	arabidopsis	1	IsMasterProtein	At3g60190 encodes Arabidopsis dynamin-related protein 1E, DRP1E, also known as EDR3, ADL4 and ADL1E, which is 624 amino acid residues long, has a predicted mass of 69.8 kDa and a pI of 7.5. Dynamin-related protein 1E belongs to a plant-specific subclass of dynamin-related proteins (DRP1), consisting of five members in Arabidopsis (A, B, C, D, E). This class is characterized by having an N-termina…
1215	AT5G23540.1	Chr5:7937772-7939339 FORWARD LENGTH=308	34.3		38082	53038	42050	44390	21670		25617		23643.5	0.532631	0.0400142	NatB	1	1	1	4	False	arabidopsis	1	IsMasterProtein	Mov34/MPN/PAD-1 family protein;(source:Araport11) protein_coding
562	AT2G13540.1	Chr2:5637053-5642813 FORWARD LENGTH=848	96.5		8036	24633	36351	23006.7	12074				12074	0.524804	#DIV/0!	NatA	2	2	2	3	False	arabidopsis	1	IsMasterProtein	Encodes a nuclear cap-binding protein that forms a heterodimeric complex with CBP20 and is involved in ABA signaling and flowering. Mutants are early flowering and exhibit hypersensitive response to ABA in germination inhibition.Loss of ABH1 function results in abnormal processing of mRNAs for several important floral regulators (FLC, CO, FLM). Analysis of loss of function mutations suggests a ro…
168	AT5G03340.1	Chr5:810091-813133 REVERSE LENGTH=810	89.9	6566245	13797239	11634407	12019522	1.10044e+07	8344892	5567313	3124479	5484685	5.63034e+06	0.511647	0.0290938	NatA	34	197	5	45	False	arabidopsis	1	None	ATPase, AAA-type, CDC48 protein;(source:Araport11) protein_coding CELL DIVISION CYCLE 48C (ATCDC48C) CELL DIVISION CYCLE 48C (ATCDC48C)
373	AT3G09840.1	Chr3:3019494-3022832 FORWARD LENGTH=809	89.3	7474158	14925925	13100359	13637895	1.22846e+07	8909699	5895930	3607366	5683800	6.0242e+06	0.490387	0.019411	NatA	43	223	14	57	False	arabidopsis	1	IsMasterProtein	Encodes a cell division cycle protein, a member of AAA-type ATPases gene family. Expressed throughout the plant in regions of cell division. Within the cell, sub-cellular localization varies depending on the stage of the cell cycle.Mutants in which the expression of CDC48A is altered show defects in cytokinesis, cell expansion and cell differentiation. The mRNA is cell-to-cell mobile. protein_cod…
1240	AT4G16950.1	Chr4:9539010-9544340 REVERSE LENGTH=1449	164.4	109010	53737	124952	96515	96053.5	46851				46851	0.487759	#DIV/0!	NatA	2	3	2	1	False	arabidopsis	1	IsMasterProtein	Contains a putative nucleotide binding site and leucine-rich repeats. Similar to the plant resistance genes N and L6, and to the toll and interleukin-1 receptors. Confers resistance to Peronospora parasitica.Redundant function together with SIKIC1 and 3 in SNC1-mediated autoimmunity. Protein levels controlled by MUSE1 and MUSE2. protein_coding RECOGNITION OF PERONOSPORA PARASITICA 5 (RPP5) SIDEKI…
712	AT3G08550.1	Chr3:2596513-2599515 FORWARD LENGTH=533	59.9	17409165	15377984	17800483	7943563	1.46328e+07	7276699	12643047	5318609	2293174	6.88288e+06	0.470374	0.0496654	NatC/E/F	1	12	1	2	False	arabidopsis	1	IsMasterProtein	mutant is Dwarfed and shows defects in cell elongation; Cellulose deficient; Plasma Membrane Protein protein_coding KOBITO (KOB1) KOBITO (KOB1);ABA INSENSITIVE 8 (ABI8);ELONGATION DEFECTIVE 1 (ELD1)
522	AT1G56050.1	Chr1:20963793-20966181 FORWARD LENGTH=421	45.6	16417	10957	16703	18391	15617	7293				7293	0.466991	#DIV/0!	NatA	1	1	1	3	False	arabidopsis	1	IsMasterProtein	GTP-binding protein-like protein;(source:Araport11) protein_coding (ENGD-2) (ENGD-2)
26	AT2G18700.1	Chr2:8109043-8111799 FORWARD LENGTH=862	98.2	38554	31298	34041	27639	32883	14672		15992		15332	0.466259	0.00722399	NatA	1	1	1	1	False	arabidopsis	1	IsMasterProtein	Encodes an enzyme putatively involved in trehalose biosynthesis. The protein has a trehalose synthase (TPS)-like domain that may or may not be active as well as a trehalose phosphatase (TPP)-like domain. protein_coding TREHALOSE PHOSPHATASE/SYNTHASE 11 (TPS11) (ATTPSB);TREHALOSE PHOSPHATASE/SYNTHASE 11 (TPS11);TREHALOSE-6-PHOSPHATE SYNTHASE 11 (TPS11);TREHALOSE PHOSPHATASE/SYNTHASE 11 (ATTPS11)
1120	AT3G11940.1	Chr3:3778175-3779354 REVERSE LENGTH=207	22.9	64248	42482	53133	76112	58993.8			27069		27069	0.458845	#DIV/0!	NatA	2	6	2	17	False	arabidopsis	1	IsMasterProtein	One of two genes encoding the ribosomal protein S5. Mutants have semi-dominant developmental phenotypes. Most cell-division processes are delayed or disturbed in the heterozygous mutant, and development is completely arrested at an early embryonic stage in the homozygous mutant. protein_coding RIBOSOMAL PROTEIN 5A (RPS5A) RIBOSOMAL PROTEIN US7Y (US7Y);RIBOSOMAL PROTEIN 5A (RPS5A);RIBOSOMAL PROTEI…
1239	AT4G35830.2	Chr4:16973007-16977278 REVERSE LENGTH=795	86.5	72960	75487	83155	87156	79689.5	28330		44226		36278	0.455242	0.00333517	non acetylated	3	3	3	6	False	arabidopsis	1	None	Encodes an aconitase that can catalyze the conversion of citrate to isocitrate through a cis-aconitate intermediate, indicating that it may participate in the TCA cycle and other primary metabolic pathways. The protein is believed to accumulate in the mitochondria and the cytosol. It affects CSD2 (At2g28190 - a superoxide dismutase) transcript levels and may play a role in the response to oxidati…
725	AT1G09770.1	Chr1:3162002-3165122 FORWARD LENGTH=844	95.7	43555	66192	54387	49976	53527.5	24857	16428	37898	17434	24154.2	0.451249	0.00525414	non acetylated	1	1	1	1	False	arabidopsis	1	IsMasterProtein	Member of MYB3R- and R2R3- type MYB- encoding genes. Essential for plant innate immunity. Interacts with MOS4 and PRL1. The mRNA is cell-to-cell mobile. protein_coding CELL DIVISION CYCLE 5 (CDC5) ARABIDOPSIS THALIANA MYB DOMAIN CELL DIVISION CYCLE 5 (ATMYBCDC5);CELL DIVISION CYCLE 5 (CDC5);ARABIDOPSIS THALIANA CELL DIVISION CYCLE 5 (ATCDC5)
773	AT4G24280.1	Chr4:12590094-12593437 FORWARD LENGTH=718	76.5	2271541	3759177	4514059	5536195	4020243	2125794	1016649	3282054	746886	1.79285e+06	0.445955	0.0479152	NatA	20	113	6	30	False	arabidopsis	1	IsMasterProtein	Involved in protein import into chloroplasts during early developmental stages. The mRNA is cell-to-cell mobile. protein_coding CHLOROPLAST HEAT SHOCK PROTEIN 70-1 (cpHsc70-1) CHLOROPLAST HEAT SHOCK PROTEIN 70-1 (cpHsc70-1);HEAT SHOCK PROTEIN 70-6 (HSP70-6)
113	AT4G31700.2	Chr4:15346306-15347075 REVERSE LENGTH=188	21.4	380069	581295	333245	348552	410790	183838	111125	238378	187059	180100	0.438423	0.0107958	NatC/E/F	2	13	2	9	False	arabidopsis	1	None	Encodes a putative ribosomal protein S6 (rps6a). RPS6A and RPS6B are fully redundant and essential during gametogenesis. protein_coding RIBOSOMAL PROTEIN S6 (RPS6) RIBOSOMAL PROTEIN ES6Z (ES6Z); (ATRPS6); (RPS6A);RIBOSOMAL PROTEIN S6 (RPS6)
1228	AT4G31700.1	Chr4:15346306-15347714 REVERSE LENGTH=250	28.4	411033	675727	407283	445735	484944	230692	132466	261159	218562	210720	0.434523	0.00775194	NatC/E/F	3	15	3	11	False	arabidopsis	1	IsMasterProtein	Encodes a putative ribosomal protein S6 (rps6a). RPS6A and RPS6B are fully redundant and essential during gametogenesis. protein_coding RIBOSOMAL PROTEIN S6 (RPS6) RIBOSOMAL PROTEIN ES6Z (ES6Z);RIBOSOMAL PROTEIN S6 (RPS6); (RPS6A); (ATRPS6)
122	AT5G10360.1	Chr5:3258734-3260142 REVERSE LENGTH=249	28.1	411033	675727	407283	445735	484944	230692	132466	261159	218562	210720	0.434523	0.00775194	NatC/E/F	3	15	3	11	False	arabidopsis	1	IsMasterProteinCandidate	RPS6A and RPS6B are fully redundant and essential during gametogenesis. protein_coding EMBRYO DEFECTIVE 3010 (EMB3010) EMBRYO DEFECTIVE 3010 (EMB3010);RIBOSOMAL PROTEIN ES6Y (ES6Y);RIBOSOMAL PROTEIN SMALL SUBUNIT 6B (RPS6B)
178	AT1G31330.1	Chr1:11215011-11215939 REVERSE LENGTH=221	24.2	103992		156475	117780	126082	43882		65137		54509.5	0.432333	0.0461702	NatA	2	4	2	13	False	arabidopsis	1	IsMasterProtein	Encodes subunit F of photosystem I. protein_coding PHOTOSYSTEM I SUBUNIT F (PSAF) PHOTOSYSTEM I SUBUNIT F (PSAF)
289	AT1G02980.1	Chr1:677869-681212 FORWARD LENGTH=742	85.9	59344	100384	89543	97190	86615.2	50689		49782	11570	37347	0.431183	0.0243964	NatA	1	3	1	1	False	arabidopsis	1	None	encodes an Arabidopsis cullin protein_coding CULLIN 2 (CUL2) CULLIN 2 (CUL2); (ATCUL2)
75	AT1G43140.1	Chr1:16232785-16236109 FORWARD LENGTH=721	83.8	59344	100384	89543	97190	86615.2	50689		49782	11570	37347	0.431183	0.0243964	NatA	1	3	1	1	False	arabidopsis	1	None	Cullin family protein;(source:Araport11) protein_coding
196	AT5G58290.1	Chr5:23569155-23571116 FORWARD LENGTH=408	45.7	484970	873537	943995	954944	814362	481867	163624	629598	128672	350940	0.430939	0.0310133	NatA	9	41	8	26	False	arabidopsis	1	IsMasterProtein	26S proteasome AAA-ATPase subunit RPT3 (RPT3) mRNA, protein_coding REGULATORY PARTICLE TRIPLE-A ATPASE 3 (RPT3) REGULATORY PARTICLE TRIPLE-A ATPASE 3 (RPT3)
862	AT2G17360.1	Chr2:7546598-7548138 FORWARD LENGTH=261	29.8	74399	175654	202369	182062	158621	67970	60550	100893	41577	67747.5	0.427103	0.0268928	NatA	3	10	3	12	False	arabidopsis	1	IsMasterProteinCandidate	Ribosomal protein S4 (RPS4A) family protein;(source:Araport11) protein_coding RIBOSOMAL PROTEIN ES4Z (ES4Z) RIBOSOMAL PROTEIN ES4Z (ES4Z)
703	AT5G07090.1	Chr5:2202410-2203805 FORWARD LENGTH=262	29.9	74399	175654	202369	182062	158621	67970	60550	100893	41577	67747.5	0.427103	0.0268928	NatA	3	10	3	12	False	arabidopsis	1	IsMasterProtein	Ribosomal protein S4 (RPS4A) family protein;(source:Araport11) protein_coding RIBOSOMAL PROTEIN ES4Y (ES4Y) RIBOSOMAL PROTEIN ES4Y (ES4Y)
129	AT5G58420.1	Chr5:23619599-23620896 FORWARD LENGTH=262	29.8	74399	175654	202369	182062	158621	67970	60550	100893	41577	67747.5	0.427103	0.0268928	NatA	3	10	3	12	False	arabidopsis	1	IsMasterProteinCandidate	Ribosomal protein S4 (RPS4A) family protein;(source:Araport11) protein_coding RIBOSOMAL PROTEIN ES4X (ES4X) RIBOSOMAL PROTEIN ES4X (ES4X)
642	AT1G16540.1	Chr1:5659465-5665201 FORWARD LENGTH=819	91.7	1539642	942734	1008032	883562	1.09349e+06	523100	756156	35454	520973	458921	0.419683	0.0250438	NatB	1	2	1	1	False	arabidopsis	1	IsMasterProteinCandidate	Encodes molybdenum cofactor sulfurase. Involved in Moco biosynthesis. Involved in the conversion of ABA-aldehyde to ABA, the last step of abscisic acid (ABA) biosynthesis. <i>sir</i> loss-of-function mutants are resistant to sirtinol, a modulator of auxin signaling.N terminal domain is similar to bacterial NifS suggesting a common mechanism for sulphur mobilization and transfer. Also involved in …
1445	AT1G61520.2	Chr1:22700493-22701149 FORWARD LENGTH=218	23.7		48949	78879	82420	70082.7			28159		28159	0.401797	#DIV/0!	NatC/E/F	1	3	1	8	False	arabidopsis	1	IsMasterProteinCandidate	PSI type III chlorophyll a/b-binding protein (Lhca3*1) The mRNA is cell-to-cell mobile. protein_coding PHOTOSYSTEM I LIGHT HARVESTING COMPLEX GENE 3 (LHCA3) PHOTOSYSTEM I LIGHT HARVESTING COMPLEX GENE 3 (LHCA3)
1283	AT4G18360.2	Chr4:10146627-10148386 REVERSE LENGTH=314	34.4	258152	215848	321759	361858	289404	150806	30861	164291		115319	0.398471	0.0208583	NatB	3	23	1	9	False	arabidopsis	1	None	Encodes a glycolate oxidase that modulates reactive oxygen species-mediated signal transduction during nonhost resistance. protein_coding GLYCOLATE OXIDASE 3 (GOX3) GLYCOLATE OXIDASE 3 (GOX3)
136	AT5G49910.1	Chr5:20303470-20306295 FORWARD LENGTH=718	77	332419	374870	476481	583842	441903	167366	98577	416135	22098	176044	0.398377	0.0405338	NatA	18	109	4	28	False	arabidopsis	1	IsMasterProtein	Stromal heat shock protein involved in protein import into chloroplast. The mRNA is cell-to-cell mobile. protein_coding CHLOROPLAST HEAT SHOCK PROTEIN 70-2 (cpHsc70-2) CHLOROPLAST HEAT SHOCK PROTEIN 70-2 (CPHSC70-2EAT SHOCK PROTEIN 70-2);HEAT SHOCK PROTEIN 70-7 (HSC70-7);CHLOROPLAST HEAT SHOCK PROTEIN 70-2 (cpHsc70-2);HEAT SHOCK PROTEIN 70-7 (HSP70-7)
94	AT1G63940.1	Chr1:23730206-23733534 FORWARD LENGTH=486	52.5	18753	11307	14510	18312	15720.5	6222				6222	0.395789	#DIV/0!	NatA	1	1	1	2	False	arabidopsis	1	IsMasterProteinCandidate	Monodehydroascorbate reductase 6 protein_coding MONODEHYDROASCORBATE REDUCTASE 6 (MDAR6) MONODEHYDROASCORBATE REDUCTASE 6 (MDAR6)
265	AT2G04160.1	Chr2:1401450-1407694 REVERSE LENGTH=772	82.8	38621	126894	107313	118900	97932	48870	32543	47140	26387	38735	0.39553	0.0299349	NatC/E/F	1	5	1	2	False	arabidopsis	1	IsMasterProtein	isolated from differential screening of a cDNA library from auxin-treated root culture. encodes a protein similar to subtilisin-like serine protease which is believed to be active outside the plant cell. protein_coding AUXIN-INDUCED IN ROOT CULTURES 3 (AIR3) AUXIN-INDUCED IN ROOT CULTURES 3 (AIR3)
767	AT3G12780.1	Chr3:4061127-4063140 REVERSE LENGTH=481	50.1	1620805	901408	1530669	1864202	1479271	684862	149906	1379272	117183	582806	0.393982	0.0470767	NatA	15	45	15	35	False	arabidopsis	1	IsMasterProtein	PGK1 was localized exclusively in the chloroplasts of photosynthetic tissues and is the photosynthetic isoform. The pgk1.1 knock-down mutant displayed reduced growth, lower photosynthetic capacity and starch content. Expression studies in PGK mutants showed that PGK1 and PGK3 were down-regulated in pgk3.2 and pgk1.1, respectively. These results indicate that the down-regulation of photosynthetic …
144	AT1G68010.1	Chr1:25493418-25495720 FORWARD LENGTH=386	42.2	86796	61280	66505	118994	83393.8	10809	59084	28608		32833.7	0.393719	0.0483408	NatA	2	3	2	9	False	arabidopsis	1	IsMasterProteinCandidate	Encodes hydroxypyruvate reductase. protein_coding HYDROXYPYRUVATE REDUCTASE (HPR) (ATHPR1);HYDROXYPYRUVATE REDUCTASE (HPR)
1061	AT1G15310.1	Chr1:5269173-5271947 REVERSE LENGTH=479	53	33954	130753	128862	129308	105719	49377	31681	53711	31668	41609.2	0.393583	0.04044	NatA	2	2	2	4	False	arabidopsis	1	None	54 kDa protein subunit of SRP that interacts with the signal peptide of secreted proteins protein_coding SIGNAL RECOGNITION PARTICLE 54 KDA SUBUNIT (ATHSRP54A) SIGNAL RECOGNITION PARTICLE 54 KDA SUBUNIT (ATHSRP54A);SIGNAL RECOGNITION PARTICLE 54 KDA SUBUNIT (SRP54-1)
534	AT4G09800.1	Chr4:6173818-6174963 FORWARD LENGTH=152	17.5	285755	230333	255463	217439	247248	63309	97363	188168	38374	96803.5	0.391525	0.00586931	NatA	1	7	1	9	False	arabidopsis	1	IsMasterProtein	encodes a ribosomal protein S18C, a constituent of the small subunit of the ribosomal complex protein_coding S18 RIBOSOMAL PROTEIN (RPS18C) S18 RIBOSOMAL PROTEIN (RPS18C);RIBOSOMAL PROTEIN US13X (US13X)
792	AT5G53540.1	Chr5:21749561-21751099 REVERSE LENGTH=403	44.8	162909	285291	258193	269266	243915	173066	31179	149616	25023	94721	0.388336	0.0201809	NatC/E/F	1	7	0	3	False	arabidopsis	4	None	Encodes a P-loop NTPase APP1. The disruption of APP1 is accompanied by a reduction in ROS level, a rise in the rate of cell division in the quiescent center (QC) and the promotion of root distal stem cell (DSC) differentiation. protein_coding (APP1) (APP1)
615	AT1G45000.2	Chr1:17009220-17011607 FORWARD LENGTH=335	37.5	162909	285291	258193	269266	243915	173066	31179	149616	25023	94721	0.388336	0.0201809	NatA	1	7	0	4	False	arabidopsis	4	None	AAA-type ATPase family protein;(source:Araport11) protein_coding (RPT4B) (RPT4B)
634	AT4G27680.1	Chr4:13821263-13823083 FORWARD LENGTH=398	44.2	162909	285291	258193	269266	243915	173066	31179	149616	25023	94721	0.388336	0.0201809	NatA	1	7	0	3	False	arabidopsis	4	None	P-loop containing nucleoside triphosphate hydrolases superfamily protein;(source:Araport11) protein_coding
180	AT5G43010.1	Chr5:17248563-17251014 REVERSE LENGTH=399	44.8	162909	285291	258193	269266	243915	173066	31179	149616	25023	94721	0.388336	0.0201809	NatA	1	7	0	3	False	arabidopsis	4	None	26S proteasome AAA-ATPase subunit RPT4a (RPT4a) mRNA, protein_coding REGULATORY PARTICLE TRIPLE-A ATPASE 4A (RPT4A) REGULATORY PARTICLE TRIPLE-A ATPASE 4A (RPT4A)
1077	AT5G26742.1	Chr5:9285540-9288871 REVERSE LENGTH=747	81	1690369	2010854	2048728	2384670	2.03366e+06	955612	671637	1179030	317156	780859	0.383968	0.00174339	NatA	17	76	17	25	False	arabidopsis	1	IsMasterProteinCandidate	DEAD box RNA helicase (RH3);(source:Araport11) protein_coding EMBRYO DEFECTIVE 1138 (emb1138) (RH3); (ATRH3);EMBRYO DEFECTIVE 1138 (emb1138)
309	AT3G53230.1	Chr3:19723416-19726489 FORWARD LENGTH=815	90.3	29387	26912	29305	16288	25473	9556	11758	7899		9737.67	0.382274	0.00901314	NatA	30	182	1	37	False	arabidopsis	1	IsMasterProtein	CDC48 is induced upon oilseed rape mosaic tobamovirus infection and appears to be involved in controlling virus movement. protein_coding CELL DIVISION CYCLE 48B (ATCDC48B) CELL DIVISION CYCLE 48B (ATCDC48B)
463	AT5G15200.1	Chr5:4935602-4936334 REVERSE LENGTH=156	18.8	80032	90245		94120	88132.3	21740		33305	45939	33661.3	0.381941	0.00261041	NatA	1	1	1	6	False	arabidopsis	1	IsMasterProteinCandidate	Ribosomal protein S4;(source:Araport11) protein_coding RIBOSOMAL PROTEIN US4Z (US4Z) RIBOSOMAL PROTEIN US4Z (US4Z)
1002	AT5G39850.1	Chr5:15950053-15951171 FORWARD LENGTH=197	23.1	80032	90245		94120	88132.3	21740		33305	45939	33661.3	0.381941	0.00261041	NatA	1	1	1	5	False	arabidopsis	1	IsMasterProteinCandidate	Ribosomal protein S4;(source:Araport11) protein_coding RIBOSOMAL PROTEIN US4Y (US4Y) RIBOSOMAL PROTEIN US4Y (US4Y)
1095	AT5G19780.1	Chr5:6687212-6688926 FORWARD LENGTH=450	49.6	312216	193286	301202	469664	319092	209060	51411	207786	15915	121043	0.379336	0.0410814	non acetylated	11	62	3	29	False	arabidopsis	1	IsMasterProtein	Encodes an isoform of alpha tubulin. Closely related to adjacent gene TUA3 suggesting recent duplication. The mRNA is cell-to-cell mobile. protein_coding TUBULIN ALPHA-5 (TUA5) TUBULIN ALPHA-5 (TUA5)
1400	AT3G14420.1	Chr3:4821804-4823899 FORWARD LENGTH=367	40.3	412748	444373	576327	705390	534710	346826	53239	394988	11394	201612	0.377049	0.0314182	NatB	9	43	2	30	False	arabidopsis	1	IsMasterProtein	Encodes a glycolate oxidase that modulates reactive oxygen species-mediated signal transduction during nonhost resistance. The mRNA is cell-to-cell mobile. protein_coding GLYCOLATE OXIDASE 1 (GOX1) GLYCOLATE OXIDASE 1 (GOX1)
15	AT3G25920.1	Chr3:9491268-9492558 REVERSE LENGTH=277	29.7	77503	109270	77800	84886	87364.8	24794	28634	44351	32711	32622.5	0.373406	0.000709913	NatA	2	2	2	10	False	arabidopsis	1	IsMasterProtein	encodes a plastid ribosomal protein CL15, a constituent of the large subunit of the ribosomal complex protein_coding RIBOSOMAL PROTEIN L15 (RPL15) RIBOSOMAL PROTEIN L15 (RPL15);RIBOSOMAL PROTEIN UL15C (UL15C)
1317	AT3G04770.1	Chr3:1309465-1310846 REVERSE LENGTH=332	37.3	182328	347109	301437	326512	289346	148882	74609	142975	65621	108022	0.37333	0.00554225	NatA	1	9	1	2	False	arabidopsis	1	None	40s ribosomal protein SA B;(source:Araport11) protein_coding 40S RIBOSOMAL PROTEIN SA B (RPSAb) 40S RIBOSOMAL PROTEIN SA B (RPSAb);RIBOSOMAL PROTEIN US2Y (US2Y)
1370	AT5G06140.1	Chr5:1856212-1858752 REVERSE LENGTH=402	46.5	28914	29541	80984	65315	51188.5				19066	19066	0.372466	#DIV/0!	NatB	1	3	1	2	False	arabidopsis	1	IsMasterProtein	Homolog of yeast retromer subunit VPS5. Part of a retromer-like protein complex involved in endosome to lysosome protein transport. In roots it co-localizes with the PIN2 auxin efflux carrier. Involved in endocytic sorting of membrane proteins including PIN2, BOR1 and BRI1. protein_coding SORTING NEXIN 1 (SNX1) SORTING NEXIN 1 (SNX1);ARABIDOPSIS THALIANA SORTING NEXIN 1 (ATSNX1)
1140	AT1G56070.3	Chr1:20968245-20971077 REVERSE LENGTH=843	93.8	2087778	2400102	3388515	3743310	2.90493e+06	2034019	483037	1549480	248550	1.07877e+06	0.371359	0.0198588	NatA	23	78	23	35	False	arabidopsis	1	IsMasterProtein	encodes a translation elongation factor 2-like protein that is involved in cold-induced translation. Mutations in this gene specifically blocks low temperature-induced transcription of cold-responsive genes but induces the expression of CBF genes and mutants carrying the recessive mutations fail to acclimate to cold and is freezing sensitive. protein_coding
167	AT4G11380.1	Chr4:6920608-6925444 FORWARD LENGTH=894	99.3	160165	161745	248848	257264	207006	110305	50206	121363	25270	76786	0.370937	0.0102773	NatA	2	6	2	3	False	arabidopsis	1	IsMasterProteinCandidate	Part of adaptor protein (AP) complex which mediadates clathrin-dependent trafficking at the trans-Golgi network (TGN) and the plasma membrane, respectively. Required for trafficking to plasma membrane and vacuoles. protein_coding (AP1/2&#946;1) (AP1/2&#946;1)
962	AT4G23460.1	Chr4:12243899-12248898 REVERSE LENGTH=893	99	160165	161745	248848	257264	207006	110305	50206	121363	25270	76786	0.370937	0.0102773	NatA	2	6	2	3	False	arabidopsis	1	IsMasterProteinCandidate	Part of adaptor protein (AP) complex which mediadates clathrin-dependent trafficking at the trans-Golgi network (TGN) and the plasma membrane, respectively. Required for trafficking to plasma membrane and vacuoles. protein_coding (AP1/2&#946;2) (AP1/2&#946;2)
1235	AT5G27350.1	Chr5:9648958-9654176 FORWARD LENGTH=474	51.8	48200	118822	98611	81500	86783.2	33411	28525	38549	26851	31834	0.366822	0.011109	NatA	1	1	1	2	False	arabidopsis	1	IsMasterProtein	Encodes a sugar-porter family protein that is induced during leaf senescence. The increase in its gene expression during leaf senescence is paralleled by an accumulation of monosaccharides. The mRNA is cell-to-cell mobile. protein_coding (SFP1) (SFP1)
732	AT5G03100.1	Chr5:726832-727980 FORWARD LENGTH=307	34.8	1393090	2040074	2195491	2625679	2.06358e+06	1405631	263087	1200740	110056	744878	0.360964	0.0190649	NatC/E/F	1	9	1	2	False	arabidopsis	1	IsMasterProtein	F-box/RNI-like superfamily protein, expressed in the peroxisome. protein_coding
197	AT1G29900.1	Chr1:10468164-10471976 FORWARD LENGTH=1187	129.9	78292				78292	26391	26976	26395	33269	28257.8	0.360928	#DIV/0!	non acetylated	1	2	1	1	False	arabidopsis	1	IsMasterProtein	Encodes carbamoyl phosphate synthetase (CPS) large subunit (CARB), also named as VEN3. Heterologous expression of the Arabidopsis VEN3 and VEN6 genes in a CPS-deficient Escherichia coli strain fully restored bacterial growth in minimal medium, demonstrating the enzymatic activity of the VEN3 and VEN6 proteins. protein_coding CARBAMOYL PHOSPHATE SYNTHETASE B (CARB) VENOSA 3 (VEN3);CELLULOSE SYNTHA…
563	AT5G01410.1	Chr5:172576-173505 REVERSE LENGTH=309	33.2	87122	190973	174315	228234	170161	93313	32389	91071	28051	61206	0.359695	0.0204083	NatB	2	7	2	9	False	arabidopsis	1	IsMasterProtein	Encodes a protein predicted to function in tandem with PDX2 to form glutamine amidotransferase complex with involved in vitamin B6 biosynthesis. protein_coding REDUCED SUGAR RESPONSE 4 (RSR4) (ATPDX1);PYRIDOXINE BIOSYNTHESIS 1.3 (PDX1.3); (PDX1);ARABIDOPSIS THALIANA PYRIDOXINE BIOSYNTHESIS 1.3 (ATPDX1.3);REDUCED SUGAR RESPONSE 4 (RSR4)
362	AT5G19460.1	Chr5:6563112-6565178 FORWARD LENGTH=374	41.9	315777	266254	317532	142465	260507	82533	188238	63833	37910	93128.5	0.357489	0.0191844	NatA	1	3	1	5	False	arabidopsis	1	IsMasterProtein	nudix hydrolase homolog 20;(source:Araport11) protein_coding NUDIX HYDROLASE HOMOLOG 20 (NUDT20) NUDIX HYDROLASE HOMOLOG 20 (atnudt20);NUDIX HYDROLASE HOMOLOG 20 (NUDT20)
472	AT1G49750.1	Chr1:18411177-18412779 REVERSE LENGTH=494	54.4	394249	454551	419190	408366	419089	284857	53939	233226	26451	149618	0.357008	0.00628899	NatA	6	12	6	14	False	arabidopsis	1	IsMasterProtein	Leucine-rich repeat (LRR) family protein;(source:Araport11) protein_coding
949	AT1G14320.1	Chr1:4888270-4889408 FORWARD LENGTH=220	24.9	171116	122260	106952	144682	136252	51359	29330	94688	18963	48585	0.356581	0.00700136	NatA	1	6	1	5	False	arabidopsis	1	IsMasterProteinCandidate	Encodes a ribosomal protein L10 and may be involved in translation regulation. Semi-dominant mutations in SAC552 can suppress defects in acaulis5, which encodes a thermospermine synthase, by enhancing translation of acl5 and itself. protein_coding SUPPRESSOR OF ACAULIS 52 (SAC52) RIBOSOMAL PROTEIN UL16Z (UL16Z);RIBOSOMAL PROTEIN L10 A (RPL10A);RIBOSOMAL PROTEIN L10 (RPL10);SUPPRESSOR OF ACAULIS 5…
283	AT1G26910.1	Chr1:9321709-9322813 FORWARD LENGTH=221	24.9	171116	122260	106952	144682	136252	51359	29330	94688	18963	48585	0.356581	0.00700136	NatA	1	6	1	5	False	arabidopsis	1	IsMasterProtein	Ribosomal protein L16p/L10e family protein;(source:Araport11) protein_coding RIBOSOMAL PROTEIN L10 B (RPL10B) RIBOSOMAL PROTEIN L10 B (RPL10B);RIBOSOMAL PROTEIN UL16Y (UL16Y)
330	AT1G66580.1	Chr1:24839208-24840439 FORWARD LENGTH=221	24.9	171116	122260	106952	144682	136252	51359	29330	94688	18963	48585	0.356581	0.00700136	NatA	1	6	1	5	False	arabidopsis	1	IsMasterProteinCandidate	senescence associated gene 24;(source:Araport11) protein_coding SENESCENCE ASSOCIATED GENE 24 (SAG24) RIBOSOMAL PROTEIN UL16X (UL16X);SENESCENCE ASSOCIATED GENE 24 (SAG24);RIBOSOMAL PROTEIN L10 C (RPL10C)
1342	AT1G72370.1	Chr1:27243148-27244842 REVERSE LENGTH=298	32.3	310917	505493	501281	491434	452281	216563	101221	235086	84433	159326	0.352271	0.00300909	NatA	4	25	4	23	False	arabidopsis	1	IsMasterProtein	acidic protein associated to 40S ribosomal subunit of ribosomes. Involved in polysome formation during active protein synthesis. Expressed in actively growing tissue. protein_coding 40S RIBOSOMAL PROTEIN SA (P40) RIBOSOMAL PROTEIN US2Z (US2Z); (RPSAA);40S RIBOSOMAL PROTEIN SA (P40); (AP40); (RP40)
1289	AT2G20140.1	Chr2:8692736-8694837 FORWARD LENGTH=443	49.3	175526	272530	319038	365515	283152	140669	24464	206482	25907	99380.5	0.350979	0.0229063	NatA	5	9	5	14	False	arabidopsis	1	IsMasterProtein	Encodes one of the two RPT2 (26S proteasome subunit RPT2) paralogs: RPT2a (At4g29040) and RPT2b (At2g20140). RPT2b can not complement the rpt2a mutant phenotype. rpt2a rpt2b double mutants are embryo lethal. protein_coding REGULATORY PARTICLE AAA-ATPASE 2B (RPT2b) REGULATORY PARTICLE AAA-ATPASE 2B (RPT2b)
901	AT4G29040.1	Chr4:14312369-14314386 FORWARD LENGTH=443	49.3	175526	272530	319038	365515	283152	140669	24464	206482	25907	99380.5	0.350979	0.0229063	NatA	5	9	5	14	False	arabidopsis	1	IsMasterProteinCandidate	RPT2a encodes the 26S proteasome subunit. It is required for root meristem maintenance, and regulates gametogenesis. RPT2a is also shown to regulate gene silencing via DNA methylation. protein_coding REGULATORY PARTICLE AAA-ATPASE 2A (RPT2a) REGULATORY PARTICLE AAA-ATPASE 2A (RPT2a)
537	AT5G35630.2	Chr5:13831220-13833239 FORWARD LENGTH=430	47.4	117588	80149	147374	158757	125967	44644	15819	70387		43616.7	0.346255	0.020428	NatA	1	4	1	2	False	arabidopsis	1	IsMasterProtein	chloroplastic glutamine synthetase The mRNA is cell-to-cell mobile. protein_coding GLUTAMINE SYNTHETASE 2 (GS2) GLUTAMINE SYNTHETASE 2 (GLN2);GLUTAMINE SYNTHETASE LIKE 1 (ATGSL1);GLUTAMINE SYNTHETASE 2 (GS2)
160	AT5G60600.1	Chr5:24359447-24363274 FORWARD LENGTH=741	82.2	277154	126778	133353	207804	186272	86361	5722	102268	60105	63614	0.341511	0.0248898	NatA	5	6	5	8	False	arabidopsis	1	IsMasterProtein	Encodes a chloroplast-localized hydroxy-2-methyl-2-(E)-butenyl 4-diphosphate (HMBPP) synthase (HDS), catalyzes the formation of HMBPP from 2-C-methyl-D-erythrytol 2,4-cyclodiphosphate (MEcPP). The HDS enzyme controls the penultimate steps of the biosynthesis of IPP and dimethylallyl diphosphate (DMAPP) via the MEP pathway and may serve as a metabolic control point for SA-mediated disease resistan…
18	AT3G23300.1	Chr3:8333521-8335902 FORWARD LENGTH=611	69.3		49907	72331	139295	87177.7			29553		29553	0.338997	#DIV/0!	non acetylated	1	4	1	2	False	arabidopsis	1	IsMasterProteinCandidate	S-adenosyl-L-methionine-dependent methyltransferases superfamily protein;(source:Araport11) protein_coding
448	AT1G04430.3	Chr1:1198860-1201301 FORWARD LENGTH=623	70.5		49907	72331	139295	87177.7			29553		29553	0.338997	#DIV/0!	NatC/E/F	1	4	1	2	False	arabidopsis	1	IsMasterProtein	S-adenosyl-L-methionine-dependent methyltransferases superfamily protein;(source:Araport11) protein_coding
884	AT4G14360.2	Chr4:8267869-8270191 REVERSE LENGTH=608	69.2		49907	72331	139295	87177.7			29553		29553	0.338997	#DIV/0!	NatC/E/F	1	4	1	2	False	arabidopsis	1	IsMasterProteinCandidate	S-adenosyl-L-methionine-dependent methyltransferases superfamily protein;(source:Araport11) protein_coding
1082	AT5G14430.1	Chr5:4653092-4655741 FORWARD LENGTH=612	69.8		49907	72331	139295	87177.7			29553		29553	0.338997	#DIV/0!	NatC/E/F	1	4	1	2	False	arabidopsis	1	IsMasterProteinCandidate	S-adenosyl-L-methionine-dependent methyltransferases superfamily protein;(source:Araport11) protein_coding
1421	AT4G27440.1	Chr4:13725648-13727107 FORWARD LENGTH=401	43.3	54227	58984	110161	135007	89594.8	43768	11947	56681	8731	30281.8	0.337986	0.0418873	NatA	1	6	1	3	False	arabidopsis	1	IsMasterProtein	light-dependent NADPH:protochlorophyllide oxidoreductase B The mRNA is cell-to-cell mobile. protein_coding PROTOCHLOROPHYLLIDE OXIDOREDUCTASE B (PORB) PROTOCHLOROPHYLLIDE OXIDOREDUCTASE B (PORB)
860	AT4G05420.1	Chr4:2746288-2752663 FORWARD LENGTH=1088	121.2	190004	183685	182170	151200	176765	45378	78284	85936	27094	59173	0.334756	0.000365146	NatA	4	8	4	4	False	arabidopsis	1	IsMasterProtein	Structurally similar to damaged DNA binding proteins. DDB1a is part of a 350 KDa nuclear localized DET1 protein complex. This complex may physically interact with histone tails and while bound to chromatin- repress transcription of genes involved in photomorphogenesis. DDB1a is shown to be RUB-modified. protein_coding DAMAGED DNA BINDING PROTEIN 1A (DDB1A) DAMAGED DNA BINDING PROTEIN 1A (DDB1A)
1442	AT5G49500.1	Chr5:20077556-20080206 REVERSE LENGTH=497	55.2	111538	134419	197363	138749	145517	45415	40488	79462	29012	48594.2	0.333942	0.0038549	NatA	3	6	3	7	False	arabidopsis	1	None	Signal recognition particle, SRP54 subunit protein;(source:Araport11) protein_coding
1354	AT5G08670.1	Chr5:2818395-2821149 REVERSE LENGTH=556	59.6	170833	91373	113929	138679	128704	30529	19725	94558	26600	42853	0.332959	0.0124159	NatA	3	15	2	8	False	arabidopsis	1	IsMasterProteinCandidate	Encodes the mitochondrial ATP synthase beta-subunit. This subunit is encoded by a multigene family of three members (At5g08670, At5g08680, At5g08690) that shared 98% sequence identity at the amino acid level. protein_coding
833	AT5G08680.1	Chr5:2821992-2824683 FORWARD LENGTH=559	59.8	170833	91373	113929	138679	128704	30529	19725	94558	26600	42853	0.332959	0.0124159	NatA	3	15	2	8	False	arabidopsis	1	IsMasterProtein	Encodes the mitochondrial ATP synthase beta-subunit. This subunit is encoded by a multigene family of three members (At5g08670, At5g08680, At5g08690) that shared 98% sequence identity at the amino acid level. The mRNA is cell-to-cell mobile. protein_coding
1036	AT5G08690.1	Chr5:2825739-2828352 FORWARD LENGTH=556	59.7	170833	91373	113929	138679	128704	30529	19725	94558	26600	42853	0.332959	0.0124159	NatA	3	15	2	8	False	arabidopsis	1	IsMasterProteinCandidate	Encodes the mitochondrial ATP synthase beta-subunit. This subunit is encoded by a multigene family of three members (At5g08670, At5g08680, At5g08690) that shared 98% sequence identity at the amino acid level. The mRNA is cell-to-cell mobile. protein_coding
61	AT2G36880.1	Chr2:15479721-15480893 REVERSE LENGTH=390	42.5	180555	244107	303111	358027	271450	143761	48467	151562	16910	90175	0.332197	0.0120432	NatB	4	24	2	10	False	arabidopsis	1	IsMasterProtein	Topoisomerase VI physically interacts with S-adenosylmethionine synthase methionine adenosyl transferase 3 (MAT3), which is required for H3K9me2. A Topoisomerase VI defect affects MAT3 occupancy on heterochromatic elements and its exclusion from euchromatic islands, thereby providing a possible mechanistic explanation to the essential role of Topoisomerase VI in the delimitation of chromatin doma…
1225	AT4G01310.1	Chr4:544166-545480 REVERSE LENGTH=262	28.3	53223	60596	73209	65780	63202	33754	14803	24741	10027	20831.2	0.329598	0.000766589	NatA	1	1	1	5	False	arabidopsis	1	IsMasterProtein	Ribosomal L5P family protein;(source:Araport11) protein_coding PLASTID RIBOSOMAL PROTEINS OF THE 50S SUBUNIT 5 (PRPL5) PLASTID RIBOSOMAL PROTEINS OF THE 50S SUBUNIT 5 (PRPL5);RIBOSOMAL PROTEIN UL5C (UL5C)
110	AT3G26650.1	Chr3:9795226-9796848 FORWARD LENGTH=396	42.5	5798278	6046751	6757469	9599254	7050438	4304034	750166	3881097	304872	2.31004e+06	0.327645	0.0128797	NatA	24	204	6	53	False	arabidopsis	1	IsMasterProtein	Encodes one of the two subunits forming the photosynthetic glyceraldehyde-3-phosphate dehydrogenase (GAPDH) and as such a constituent of the supramolecular complex with phosphoribulokinase (PRK) thought to be linked by a small peptide encoded by CP12-2. GapA-1 is coordinately expressed by light with PRK and CP12-2. The enzyme activity, tested in leaf protein extracts dropped significantly after e…
1525	AT4G23850.1	Chr4:12403720-12408263 REVERSE LENGTH=666	74.5		195463	251930	258669	235354	90957		110122	30106	77061.7	0.327429	0.00724302	NatA	3	7	3	6	False	arabidopsis	1	IsMasterProtein	Encodes a long chain acyl CoA synthetase that catalyzes the addition of CoA onto IBA, the first step in its &#946;-oxidation. protein_coding LONG-CHAIN ACYL-COA SYNTHETASE 4 (LACS4) LONG-CHAIN ACYL-COA SYNTHETASE 4 (LACS4)
1543	AT5G22770.1	Chr5:7579844-7588026 REVERSE LENGTH=1012	112.1	175914	129393	190393	202874	174644	63425	39704	94866	29951	56986.5	0.326302	0.00159277	NatA	3	6	3	3	False	arabidopsis	1	IsMasterProteinCandidate	AP-2 complex subunit alpha-1. Part of endomembrane trafficking system. protein_coding ALPHA-ADAPTIN (alpha-ADR) ALPHA-ADAPTIN (alpha-ADR);ALPHA-ADAPTIN (AP2A1)
974	AT1G62750.1	Chr1:23233622-23236321 REVERSE LENGTH=783	86	1681505	1636106	2376097	2408971	2.02567e+06	969706	353158	1259556	53559	658995	0.325322	0.00778536	NatA	16	54	16	30	False	arabidopsis	1	IsMasterProtein	Nuclear encoded protein consists of the five domains conserved in EF-G proteins, with two GTP-binding sites in the first domain, and an additional transit peptide at the N-terminus. Localized in chloroplasts. Point mutation results in a delay in the onset of germination. At early developmental stage embryos still contain undifferentiated proplastids. The greening of cotyledons is severely impaire…
895	AT1G08200.1	Chr1:2574259-2576609 REVERSE LENGTH=389	43.8	55165	65708	77635	32954	57865.5	20785	6877	40055	6498	18553.8	0.320636	0.0189777	NatA	1	7	1	4	False	arabidopsis	1	IsMasterProtein	Encodes a putative UDP-D-apiose/UPD-D-xylose synthetase. protein_coding UDP-D-APIOSE/UDP-D-XYLOSE SYNTHASE 2 (AXS2) UDP-D-APIOSE/UDP-D-XYLOSE SYNTHASE 2 (AXS2)
109	AT2G27860.1	Chr2:11864684-11866843 REVERSE LENGTH=389	43.6	55165	65708	77635	32954	57865.5	20785	6877	40055	6498	18553.8	0.320636	0.0189777	NatA	1	7	1	4	False	arabidopsis	1	IsMasterProteinCandidate	Encodes UDP-d-apiose/UDP-d-xylose synthase that requires NAD+ for enzymatic activity and is strongly inhibited by UDP-d-galacturonate. protein_coding UDP-D-APIOSE/UDP-D-XYLOSE SYNTHASE 1 (AXS1) UDP-D-APIOSE/UDP-D-XYLOSE SYNTHASE 1 (AXS1)
194	AT3G06810.1	Chr3:2146534-2150654 FORWARD LENGTH=824	91.7	921928	2305283	1688361	2329556	1811282	435135	602169	829290	452926	579880	0.320149	0.0116204	NatA	18	66	18	29	False	arabidopsis	1	IsMasterProtein	Encodes a protein with similarity to acyl-CoA dehydrogenases. Mutations in IBR3 render plants resistant to indole-3-butryic acid, a putative storage form of the biologically active auxin IAA (indole-3-acetic acid). IBR3 is hypothesized to carry out the second step in a &#946;-oxidation-like process of IBA metabolism in Arabidopsis. Though its subcellular location has not been determined, IBR3 has…
724	AT3G58570.1	Chr3:21657099-21660352 FORWARD LENGTH=646	69.2	433599	512576	639178	858328	610920	249385	70127	410832	49418	194940	0.319093	0.0161917	NatA	3	12	2	5	False	arabidopsis	1	None	Immunoprecipitation with mRNA decapping complex members DCP1 and DCP2. protein_coding RNA HELICASE 52 (RH52) RNA HELICASE 52 (RH52)
1359	AT5G35690.1	Chr5:13865027-13868117 REVERSE LENGTH=603	67.7	41265	57843	81009	54835	58738	15344	19803	26405	12967	18629.8	0.317167	0.0037879	NatA	1	1	1	2	False	arabidopsis	1	IsMasterProtein	WT-like growth phenotype mutants of WSS1B do not display hypersensitivities after treatment with DNA-Protein crosslink inducing agents like camptothecin or cis-platin. protein_coding WSS1/SPRTN TYPE REPAIR PROTEASE B (WSS1B) WSS1/SPRTN TYPE REPAIR PROTEASE B (WSS1B)
376	AT3G27830.1	Chr3:10318576-10319151 FORWARD LENGTH=191	20.1	69981	79420	77328	54784	70378.2	22964	26036	26588	13548	22284	0.316632	0.000273605	NatA	1	3	1	7	False	arabidopsis	1	IsMasterProtein	50S ribosomal protein L12-A The mRNA is cell-to-cell mobile. protein_coding RIBOSOMAL PROTEIN L12-A (RPL12-A) RIBOSOMAL PROTEIN L12-A (RPL12-A);RIBOSOMAL PROTEIN BL12CZ (BL12CZ);RIBOSOMAL PROTEIN L12 (RPL12)
444	AT3G02540.1	Chr3:533095-536151 REVERSE LENGTH=419	44.2	104703	140768	133815	129300	127146	36616	43151		40899	40222	0.316344	0.00025086	NatC/E/F	2	3	2	4	False	arabidopsis	1	IsMasterProtein	Encodes a member of the RADIATION SENSITIVE23 (RAD23) family: AT1G16190(RAD23A), AT1G79650(RAD23B), AT3G02540(RAD23C), AT5G38470(RAD23D). RAD23 proteins play an essential role in the cell cycle, morphology, and fertility of plants through their delivery of UPS (ubiquitin/26S proteasome system) substrates to the 26S proteasome. protein_coding RADIATION SENSITIVE23C (RAD23C) PUTATIVE DNA REPAIR PRO…
826	AT5G38470.1	Chr5:15404720-15407500 FORWARD LENGTH=378	40	104703	140768	133815	129300	127146	36616	43151		40899	40222	0.316344	0.00025086	NatC/E/F	2	3	2	4	False	arabidopsis	1	IsMasterProteinCandidate	Encodes a member of the RADIATION SENSITIVE23 (RAD23) family: AT1G16190(RAD23A), AT1G79650(RAD23B), AT3G02540(RAD23C), AT5G38470(RAD23D). RAD23 proteins play an essential role in the cell cycle, morphology, and fertility of plants through their delivery of UPS (ubiquitin/26S proteasome system) substrates to the 26S proteasome. protein_coding RADIATION SENSITIVE23D (RAD23D) RADIATION SENSITIVE23D …
332	AT1G48900.1	Chr1:18084972-18087743 REVERSE LENGTH=495	54.7	145492	197543	249688	198677	197850	66399	49896	93764	37753	61953	0.313131	0.0014447	NatA	4	7	4	9	False	arabidopsis	1	IsMasterProtein	Signal recognition particle, SRP54 subunit protein;(source:Araport11) protein_coding
243	ATCG00800.1	ChrC:82826-83482 REVERSE LENGTH=218	25.2	494934	466918	375086	398106	433761	241696	49343	201759	49911	135677	0.312793	0.00208498	NatA	4	8	4	17	False	arabidopsis	1	IsMasterProtein	encodes a chloroplast ribosomal protein S3, a constituent of the small subunit of the ribosomal complex protein_coding RESISTANCE TO PSEUDOMONAS SYRINGAE 3 (RPS3) RIBOSOMAL PROTEIN US3C (US3C)
1449	AT1G61000.1	Chr1:22471096-22474046 REVERSE LENGTH=440	50.5		539440	757698	803946	700361	405722		86811	163223	218585	0.312104	0.0187544	NatA	2	8	2	9	False	arabidopsis	1	IsMasterProtein	Encodes a subunit of the Arabidopsis NDC80 complex that modulates spindle microtubule organization and chromosome segregation during mitosis. protein_coding NUCLEAR FILAMENT-CONTAINING PROTEIN 2 (NUF2) NUCLEAR FILAMENT-CONTAINING PROTEIN 2 (NUF2)
528	AT5G63420.1	Chr5:25400515-25405807 FORWARD LENGTH=911	100.5	1177699	1559693	1497671	1453004	1.42202e+06	433798	387472	584033	365972	442819	0.311402	5.68664e-05	NatC/E/F	12	49	12	16	False	arabidopsis	1	IsMasterProtein	Encodes a member of the metallo-beta-lactamase protein family that plays a vital role in embryo morphogenesis and apical-basal pattern formation by regulating chloroplast development. In bacteria, RNase J plays an important role in rRNA maturation and in the 5&#8242; stability of mRNA. protein_coding EMBRYO DEFECTIVE 2746 (emb2746) (RNJ);EMBRYO DEFECTIVE 2746 (emb2746);RIBONUCLEASE J (ATRNJ)
531	AT1G53750.1	Chr1:20065921-20068324 REVERSE LENGTH=426	47.8	523627	710472	864479	950501	762270	315871	166688	393502	70525	236646	0.31045	0.00441971	NatA	8	21	8	24	False	arabidopsis	1	IsMasterProtein	26S proteasome AAA-ATPase subunit RPT1a (RPT1a) mRNA, protein_coding REGULATORY PARTICLE TRIPLE-A 1A (RPT1A) REGULATORY PARTICLE TRIPLE-A 1A (RPT1A)
643	AT1G20620.4	Chr1:7144692-7146193 FORWARD LENGTH=377	43.9	351508	286802	315545	362229	329021	122791		80603		101697	0.30909	0.00141653	non acetylated	4	9	4	13	False	arabidopsis	1	None	Catalase, catalyzes the breakdown of hydrogen peroxide (H2O2) into water and oxygen. The mRNA is cell-to-cell mobile. protein_coding CATALASE 3 (CAT3) (ATCAT3);SENESCENCE 2 (SEN2);CATALASE 3 (CAT3);REPRESSOR OF GSNOR1 (ROG1)
1220	ATCG00330.1	ChrC:36938-37240 REVERSE LENGTH=100	11.7	53721	70711	25711	34503	46161.5	15925	6935	19279	14466	14151.2	0.30656	0.021644	NatA	1	4	1	13	False	arabidopsis	1	IsMasterProtein	30S chloroplast ribosomal protein S14 protein_coding CHLOROPLAST RIBOSOMAL PROTEIN S14 (RPS14) RIBOSOMAL PROTEIN US14C (US14C);CHLOROPLAST RIBOSOMAL PROTEIN S14 (RPS14)
143	AT3G25520.2	Chr3:9269573-9270434 REVERSE LENGTH=190	21.5	65076	63677	93721	86319	77198.2	26421	21998	32793	13105	23579.2	0.305438	0.000796396	NatC/E/F	1	2	1	5	False	arabidopsis	1	IsMasterProteinCandidate	Encodes ribosomal protein L5 that binds to 5S ribosomal RNA and in involved in its export from the nucleus to the cytoplasm. Identified in a screen for enhancers of as1. as1/pgy double mutants show defects in leaf vascular patterning and adaxial cell fate. Double mutant analysis indicates pgy genes function in the same pathway as REV, KAN1 and KAN2. protein_coding RIBOSOMAL PROTEIN L5 (ATL5) RIBO…
1549	AT5G39740.1	Chr5:15903365-15905185 FORWARD LENGTH=301	34.4	65076	63677	93721	86319	77198.2	26421	21998	32793	13105	23579.2	0.305438	0.000796396	NatA	1	2	1	3	False	arabidopsis	1	IsMasterProteinCandidate	Encodes a ribosomal protein RPL5B that is involved in ribosome biogenesis and plays a role in organ size control by promoting cell proliferation and preventing compensation in normal leaf development. protein_coding RIBOSOMAL PROTEIN L5 B (RPL5B) RIBOSOMAL PROTEIN UL18Y (UL18Y);OLIGOCELLULA 7 (OLI7);RIBOSOMAL PROTEIN L5 B (RPL5B)
4	AT3G50950.1	Chr3:18936127-18938685 FORWARD LENGTH=852	97	49161		57705	57701	54855.7	9526		23978		16752	0.305383	0.00998794	NatA	1	3	1	2	False	arabidopsis	1	IsMasterProtein	Encodes a canonical CC-type NLR protein that is required for the recognition of the T3SE HopZ1a as well as several other Hop effectors from the pathogenic bacteria P. syringae. protein_coding HOPZ-ACTIVATED RESISTANCE 1 (ZAR1) HOPZ-ACTIVATED RESISTANCE 1 (ZAR1)
368	AT1G35580.1	Chr1:13122460-13124808 REVERSE LENGTH=551	62.8	22570	12490		20028	18362.7	5599				5599	0.304912	#DIV/0!	NatB	1	1	1	4	False	arabidopsis	1	IsMasterProtein	CINV1 / A/N-InvG is an alkaline/neutral invertase that breaks sucrose down into fructose and glucose (GH100). The exact localization of CINV1 remains under investigation but there is evidence that fluorescently-tagged CINV1 localizes to the cytoplasm. atinvg mutants have reduced root growth, reduced invertase activity, and increased expression of antioxidant genes under basal conditions. The leve…
613	ATCG01310.1	ChrC:152806-154312 FORWARD LENGTH=274	29.8	3235538	3855834	1482611	2068107	2.66052e+06	617125	418421	859398	1303639	799646	0.30056	0.0174657	NatA	12	71	12	49	False	arabidopsis	1	IsMasterProtein	encodes a chloroplast ribosomal protein L2, a constituent of the large subunit of the ribosomal complex protein_coding RIBOSOMAL PROTEIN L2 (RPL2.2) RIBOSOMAL PROTEIN UL2CY (UL2CY);RIBOSOMAL PROTEIN L2 (RPL2.2)
1448	AT1G12900.1	Chr1:4392634-4394283 REVERSE LENGTH=399	42.8	677156	982453	1274095	1278157	1.05297e+06	551111	149997	514191	49109	316102	0.300202	0.00844204	NatA	22	186	4	50	False	arabidopsis	1	IsMasterProteinCandidate	glyceraldehyde 3-phosphate dehydrogenase A subunit 2;(source:Araport11) protein_coding GLYCERALDEHYDE 3-PHOSPHATE DEHYDROGENASE A SUBUNIT 2 (GAPA-2) GLYCERALDEHYDE 3-PHOSPHATE DEHYDROGENASE A SUBUNIT 2 (GAPA-2)
521	AT5G44320.1	Chr5:17854901-17856667 REVERSE LENGTH=588	66.2	195122	586859	550840	418013	437708	111458	70393	21560	317719	130282	0.297647	0.031369	NatA	1	6	1	2	False	arabidopsis	1	IsMasterProtein	Eukaryotic translation initiation factor 3 subunit 7 (eIF-3);(source:Araport11) protein_coding
1559	AT1G15820.1	Chr1:5446685-5447676 REVERSE LENGTH=258	27.5	170146	185138	241939	213384	202652	86126		81144	11481	59583.7	0.29402	0.00348663	NatA	2	5	2	11	False	arabidopsis	1	IsMasterProtein	Lhcb6 protein (Lhcb6), light harvesting complex of photosystem II. protein_coding LIGHT HARVESTING COMPLEX PHOTOSYSTEM II SUBUNIT 6 (LHCB6) (CP24);LIGHT HARVESTING COMPLEX PHOTOSYSTEM II SUBUNIT 6 (LHCB6)
29	AT2G21330.2	Chr2:9128762-9130152 REVERSE LENGTH=311	33.3	115966	77376	160998	176528	132717	61299	21645	33403		38782.3	0.292218	0.0211782	NatA	4	13	1	17	False	arabidopsis	1	None	Plastid isoform of fructose-bisphosphate aldolase 1. This is one of three plastid isoforms and arose with FBA2, from a recent duplication. Functions in carbon fixation via Calvin?Benson?Bassham cycle. protein_coding FRUCTOSE-BISPHOSPHATE ALDOLASE 1 (FBA1) (ATFBA1);FRUCTOSE-BISPHOSPHATE ALDOLASE 1 (FBA1)
1072	AT3G13470.1	Chr3:4389685-4392624 FORWARD LENGTH=596	63.3	1078519	549133	869894	1287386	946233	353187	126200	590409	30835	275158	0.290793	0.0156334	NatA	10	32	10	21	False	arabidopsis	1	None	Encodes a subunit of chloroplasts chaperonins that are involved in mediating the folding of newly synthesized, translocated, or stress-denatured proteins. Cpn60 subunits are: Cpn60alpha1 (At2g28000), AtCpn60alpha2 (At5g18820), AtCpn60beta1 (At1g55490), AtCpn60beta2 (At3g13470), AtCpn60beta3 (At5g56500), AtCpn60beta4 (At1g26230). protein_coding CHAPERONIN-60BETA2 (CPN60BETA2) CHAPERONIN-60BETA2 (C…
1169	AT2G05710.1	Chr2:2141591-2146350 FORWARD LENGTH=990	108.1	213233	201496	255043	245491	228816	145071	24504	88530	7610	66428.8	0.290315	0.00306079	NatC/E/F	2	5	2	2	False	arabidopsis	1	None	Encodes an aconitase that can catalyze the conversion of citrate to isocitrate through a cis-aconitate intermediate, indicating that it may participate in the TCA cycle and other primary metabolic pathways. The protein is believed to accumulate in the mitochondria and the cytosol. It affects CSD2 (At2g28190 - a superoxide dismutase) transcript levels and may play a role in the response to oxidati…
1298	AT1G45000.1	Chr1:17009220-17011607 FORWARD LENGTH=399	44.7	31766	51019	71859	68680	55831	19564	12025	17028		16205.7	0.290263	0.015978	NatA	2	9	1	6	False	arabidopsis	1	IsMasterProtein	AAA-type ATPase family protein;(source:Araport11) protein_coding (RPT4B) (RPT4B)
187	AT5G49570.1	Chr5:20112071-20116125 REVERSE LENGTH=721	82.4	127137	167175	161569	148397	151070	37916	64719	47116	25242	43748.2	0.28959	0.000118035	NatA	3	4	3	6	False	arabidopsis	1	IsMasterProtein	Encodes a protein that has peptide:N-glycanase activity in enzymatic assay in heterologous systems (although the activity was not detected in wild-type plants). protein_coding PEPTIDE-N-GLYCANASE 1 (PNG1) PEPTIDE-N-GLYCANASE 1 (PNG1);PEPTIDE-N-GLYCANASE 1 (AtPNG1)
299	AT3G03710.1	Chr3:919542-924906 FORWARD LENGTH=922	99.5	1310435	2249152	2381266	2193732	2.03365e+06	692216	608450	756197	294400	587816	0.289045	0.00157381	NatC/E/F	17	44	17	24	False	arabidopsis	1	IsMasterProtein	Encodes a chloroplast polynucleotide phosphorylase (PNPase). Involved in response to phosphorus (P) starvation. Mutants impaired in the expression of this gene have been selected through their resistance to fosmidomycin, a strong inhibitor of DXR, an enzyme of the methylerythritol-dependent IPP biosynthesis pathway. The pathway enzymes were upregulated in the mutant seedlings. protein_coding RESI…
350	ATCG00750.1	ChrC:78960-79376 REVERSE LENGTH=138	15	413279	622281	239270	407177	420502	97595	51693	131597	204680	121391	0.288682	0.0123975	NatA	5	13	5	28	False	arabidopsis	1	IsMasterProtein	30S chloroplast ribosomal protein S11 protein_coding RIBOSOMAL PROTEIN S11 (RPS11) RIBOSOMAL PROTEIN US11C (US11C);RIBOSOMAL PROTEIN S11 (RPS11)
356	AT1G70730.2	Chr1:26669020-26673166 REVERSE LENGTH=605	65.5	166461	115831	182762	235238	175073	85564	18593	87716	8611	50121	0.286286	0.00847411	NatC/E/F	7	19	3	14	False	arabidopsis	1	None	Encodes a cytosolic phosphoglucomutase (PGM). Two Arabidopsis PGM proteins (AT1G70730/PGM2 and AT1G23190/PGM3) have high sequence similarities and redundant functions. Mature plants possessing a single cPGM allele had a major reduction in cPGM activity. Whereas pgm2 and pgm3 single mutants are undistinguishable from the wild type, loss of both PGM2 and PGM3 severely impairs male and female gameto…
859	AT1G55490.5	Chr1:20715717-20718673 REVERSE LENGTH=600	63.8	1121186	577991	930330	1357962	996867	376356	126200	608018	30835	285352	0.286249	0.0146527	NatA	11	33	11	24	False	arabidopsis	1	IsMasterProtein	encodes the beta subunit of the chloroplast chaperonin 60, a homologue of bacterial GroEL. Mutants in this gene develops lesions on its leaves, expresses systemic acquired resistance (SAR) and develops accelerated cell death to heat shock stress. The protein has molecular chaperone activity for suppressing protein aggregation in vitro. protein_coding CHAPERONIN 60 BETA (CPN60B) (CPNB1);CHAPERONIN…
1446	AT1G70730.3	Chr1:26669020-26673166 REVERSE LENGTH=662	72.5	202208	172287	235924	344270	238672	126000	18593	120047	8611	68312.8	0.28622	0.0133154	NatC/E/F	8	21	4	16	False	arabidopsis	1	IsMasterProtein	Encodes a cytosolic phosphoglucomutase (PGM). Two Arabidopsis PGM proteins (AT1G70730/PGM2 and AT1G23190/PGM3) have high sequence similarities and redundant functions. Mature plants possessing a single cPGM allele had a major reduction in cPGM activity. Whereas pgm2 and pgm3 single mutants are undistinguishable from the wild type, loss of both PGM2 and PGM3 severely impairs male and female gameto…
501	AT1G70730.1	Chr1:26669020-26672726 REVERSE LENGTH=585	63.4	202208	172287	235924	344270	238672	126000	18593	120047	8611	68312.8	0.28622	0.0133154	NatA	8	21	4	18	False	arabidopsis	1	IsMasterProteinCandidate	Encodes a cytosolic phosphoglucomutase (PGM). Two Arabidopsis PGM proteins (AT1G70730/PGM2 and AT1G23190/PGM3) have high sequence similarities and redundant functions. Mature plants possessing a single cPGM allele had a major reduction in cPGM activity. Whereas pgm2 and pgm3 single mutants are undistinguishable from the wild type, loss of both PGM2 and PGM3 severely impairs male and female gameto…
751	AT1G16810.3	Chr1:5756150-5756694 FORWARD LENGTH=144	16.4	235126	282052	256556	146760	230124	61132	123850		12229	65737	0.28566	0.0135442	NatA	1	2	1	8	False	arabidopsis	1	IsMasterProtein	7-dehydrocholesterol reductase-like protein;(source:Araport11) protein_coding
1382	AT3G46970.1	Chr3:17301625-17306111 REVERSE LENGTH=841	95.1	1037939	1337945	1514772	1559594	1.36256e+06	524992	216691	713272	98979	388484	0.285112	0.00183079	NatA	17	55	16	29	False	arabidopsis	1	IsMasterProtein	Encodes a cytosolic alpha-glucan phosphorylase. In vitro, the enzyme has a preference for branched polysaccharides, such as glycogen. protein_coding ALPHA-GLUCAN PHOSPHORYLASE 2 (PHS2) ALPHA-GLUCAN PHOSPHORYLASE 2 (PHS2);ARABIDOPSIS THALIANA ALPHA-GLUCAN PHOSPHORYLASE 2 (ATPHS2)
635	ATCG00490.1	ChrC:54958-56397 FORWARD LENGTH=479	52.9	54445259	30248350	56891038	64945834	5.16326e+07	29128388	5138882	22779447	1754299	14700254	0.284709	0.010217	NatA	35	411	35	59	False	arabidopsis	1	IsMasterProtein	large subunit of RUBISCO. Protein is tyrosine-phosphorylated and its phosphorylation state is modulated in response to ABA in Arabidopsis thaliana seeds. protein_coding (RBCL) (RBCL)
1557	AT3G48930.1	Chr3:18141017-18142189 REVERSE LENGTH=160	17.9	109079	129926	79915	122749	110417	34655	27525		32085	31421.7	0.284572	0.00186044	NatA	2	3	2	14	False	arabidopsis	1	IsMasterProtein	Nucleic acid-binding, OB-fold-like protein;(source:Araport11) protein_coding EMBRYO DEFECTIVE 1080 (EMB1080) EMBRYO DEFECTIVE 1080 (EMB1080);RIBOSOMAL PROTEIN US17Z (US17Z)
1338	AT4G30800.1	Chr4:15001216-15002392 FORWARD LENGTH=159	17.9	109079	129926	79915	122749	110417	34655	27525		32085	31421.7	0.284572	0.00186044	NatA	2	3	2	14	False	arabidopsis	1	IsMasterProteinCandidate	Nucleic acid-binding, OB-fold-like protein;(source:Araport11) protein_coding RIBOSOMAL PROTEIN US17Y (US17Y) RIBOSOMAL PROTEIN US17Y (US17Y)
1121	AT5G23740.1	Chr5:8008251-8009330 REVERSE LENGTH=159	17.7	109079	129926	79915	122749	110417	34655	27525		32085	31421.7	0.284572	0.00186044	NatA	2	3	2	14	False	arabidopsis	1	IsMasterProteinCandidate	Encodes a putative ribosomal protein S11 (RPS11-beta). protein_coding RIBOSOMAL PROTEIN S11-BETA (RPS11-BETA) RIBOSOMAL PROTEIN S11-BETA (RPS11-BETA);RIBOSOMAL PROTEIN US17X (US17X)
580	AT2G42520.2	Chr2:17705382-17708744 FORWARD LENGTH=633	67.6	548081	641899	723984	971655	721405	265960	70127	429281	49418	203696	0.282361	0.00667265	NatA	6	18	5	12	False	arabidopsis	1	IsMasterProtein	P-loop containing nucleoside triphosphate hydrolases superfamily protein;(source:Araport11) protein_coding RNA HELICASE 37 (RH37) RNA HELICASE 37 (RH37)
369	AT4G08810.1	Chr4:5616204-5617862 REVERSE LENGTH=552	64.2	51208	78247	56301	55923	60419.8	19630	18307	18076	11564	16894.2	0.279615	0.000462094	NatC/E/F	1	1	1	2	False	arabidopsis	1	IsMasterProtein	Calcium binding protein involved in cryptochrome and phytochrome coaction protein_coding (SUB1) (SUB1)
630	AT4G26970.1	Chr4:13543077-13548427 FORWARD LENGTH=995	108.4	183657	164012	205674	201041	188596	116741	24504	58342	7610	51799.2	0.274657	0.0018525	NatC/E/F	1	4	1	1	False	arabidopsis	1	None	Encodes an aconitase that can catalyze the conversion of citrate to isocitrate through a cis-aconitate intermediate, indicating that it may participate in the TCA cycle and other primary metabolic pathways. The protein is believed to accumulate in the mitochondria and the cytosol. It affects CSD2 (At2g28190 - a superoxide dismutase) transcript levels and may play a role in the response to oxidati…
1380	AT1G14830.1	Chr1:5107699-5111470 REVERSE LENGTH=614	68.7	13059	19513	22886	35944	22850.5	6643	3793	8378		6271.33	0.274451	0.0356404	NatA	1	1	1	1	False	arabidopsis	1	IsMasterProtein	Encodes a dynamin-like protein that is involved in mitochondrial morphogenesis and pollen development. Protein is localized as speckles in the cytoplasm, partially co-localizes with mitochondrial markers, cell plate of dividing cells, and the tip of root hairs, root cap cells, and expanding part of trichoblasts. protein_coding DYNAMIN-LIKE 1C (DL1C) DYNAMIN-LIKE 1C (DL1C);ARABIDOPSIS DYNAMIN-LIKE…
744	AT2G40840.1	Chr2:17045368-17050779 FORWARD LENGTH=955	109.7	255984	683734	566024	479593	496334	281491	6926	235129	20172	135930	0.273867	0.0203229	NatC/E/F	8	16	8	10	False	arabidopsis	1	IsMasterProtein	Encodes a cytosolic protein with transglucosidase and amylomaltase activity. It is an essential component of the pathway from starch to sucrose and cellular metabolism in leaves at night. The protein binds to heteroglycans and utilizes glucose, mannose and xylose as acceptors. Fucose and galactose can also act as acceptors but less efficiently than the previous three. It was also was also recentl…
1314	AT2G28070.1	Chr2:11956432-11959782 FORWARD LENGTH=730	81		232122	303136	236261	257173	23595	115940			69767.5	0.271286	0.0258825	NatB	1	1	1	3	False	arabidopsis	1	IsMasterProtein	ABC-2 type transporter family protein;(source:Araport11) protein_coding ATP-BINDING CASSETTE G3 (ABCG3) ATP-BINDING CASSETTE G3 (ABCG3)
1457	AT2G04842.2	Chr2:1698466-1701271 REVERSE LENGTH=650	74.7	53552	71944	18885	144457	72209.5			19578		19578	0.271128	#DIV/0!	NatA	2	3	2	3	False	arabidopsis	1	IsMasterProtein	Encodes a dual localized threonyl-tRNA synthetase found both in the mitochondrion and the chloroplast. Plants mutated in this gene terminate as embryos in the globular stage. protein_coding EMBRYO DEFECTIVE 2761 (EMB2761) EMBRYO DEFECTIVE 2761 (EMB2761)
1035	AT1G54270.1	Chr1:20260495-20262018 FORWARD LENGTH=412	46.7	13198	17106	22291	26699	19823.5	5320				5320	0.268368	#DIV/0!	NatA	4	18	1	11	False	arabidopsis	1	IsMasterProtein	member of eIF4A - eukaryotic initiation factor 4A protein_coding EIF4A-2 (EIF4A-2) EIF4A-2 (EIF4A-2)
1364	AT3G60770.1	Chr3:22460525-22461656 REVERSE LENGTH=151	17.1	31598	33683		22427	29236				7768	7768	0.2657	#DIV/0!	NatA	1	3	1	8	False	arabidopsis	1	IsMasterProtein	Ribosomal protein S13/S15;(source:Araport11) protein_coding RIBOSOMAL PROTEIN US15Z (US15Z) RIBOSOMAL PROTEIN US15Z (US15Z)
1385	AT4G00100.1	Chr4:37172-38123 FORWARD LENGTH=151	17.1	31598	33683		22427	29236				7768	7768	0.2657	#DIV/0!	NatA	1	3	1	8	False	arabidopsis	1	IsMasterProteinCandidate	Encodes a cytoplasmic ribosomal protein S13 homologue involved in early leaf development The mRNA is cell-to-cell mobile. protein_coding RIBOSOMAL PROTEIN S13A (RPS13A) RIBOSOMAL PROTEIN S13A (ATRPS13A);RIBOSOMAL PROTEIN US15Y (US15Y);RIBOSOMAL PROTEIN S13A (RPS13A);POINTED FIRST LEAF 2 (PFL2); (RPS13)
1213	AT1G76010.2	Chr1:28528505-28530488 REVERSE LENGTH=350	37.4	33491	48657	37452	45885	41371.2	12188	11123	14416	6184	10977.8	0.265347	0.000252259	NatB	1	1	1	3	False	arabidopsis	1	IsMasterProtein	Together with other ALBA proteins phase separates into stress granules and processing bodies under heat stress and directly binds to and recruits mRNAs to protect from degradation. Confers thermotolerance through stabilizing HSF messenger RNAs in cytoplasmic granules. protein_coding (ATALBA1) (ALBA5); (ALBA4); (ALBA1); (ATALBA1)
1102	ATCG00380.1	ChrC:45223-45828 REVERSE LENGTH=201	23.2	1283898	1763882	1000163	1205078	1.31326e+06	349914	201182	350611	474483	344048	0.261981	0.00130014	NatA	6	40	6	30	False	arabidopsis	1	IsMasterProtein	Chloroplast encoded ribosomal protein S4 protein_coding CHLOROPLAST RIBOSOMAL PROTEIN S4 (RPS4) RIBOSOMAL PROTEIN US4C (US4C);CHLOROPLAST RIBOSOMAL PROTEIN S4 (RPS4)
1522	AT3G19950.1	Chr3:6942853-6943839 FORWARD LENGTH=328	35.7	176040	176058	199761	198392	187563	43666	52865	50818		49116.3	0.261866	1.34148e-05	NatA	2	5	2	7	False	arabidopsis	1	IsMasterProteinCandidate	RING/U-box superfamily protein;(source:Araport11) protein_coding BCA2A ZINC FINGER ATL 8 (BTL08) BCA2A ZINC FINGER ATL 8 (BTL08)
1253	AT1G09100.1	Chr1:2936675-2939258 REVERSE LENGTH=423	47	227616	332684	311220	312709	296057	83987	66084	146801	13224	77524	0.261855	0.000920678	NatA	6	16	5	19	False	arabidopsis	1	None	Encodes RPT5b (Regulatory Particle 5b), one of the six AAA-ATPases of the proteasome regulatory particle. Essential for gametophyte development. In Arabidopsis, the RPT5 subunit is encoded by two highly homologous genes, RPT5a and RPT5b. RPT5a and RPT5b show accession-dependent functional redundancy. In Wassilewskija (Ws) accession: mutant alleles of RPT5a displayed 50% pollen lethality, indicati…
86	AT3G05530.1	Chr3:1603540-1605993 FORWARD LENGTH=424	47.5	227616	332684	311220	312709	296057	83987	66084	146801	13224	77524	0.261855	0.000920678	NatA	7	17	6	23	False	arabidopsis	1	IsMasterProtein	Encodes RPT5a (Regulatory Particle 5a), one of the six AAA-ATPases of the proteasome regulatory particle. Essential for gametophyte development. In Arabidopsis, the RPT5 subunit is encoded by two highly homologous genes, RPT5a and RPT5b. RPT5a and RPT5b show accession-dependent functional redundancy. In Wassilewskija (Ws) accession: mutant alleles of RPT5a displayed 50% pollen lethality, indicati…
190	AT5G57710.1	Chr5:23384794-23388052 FORWARD LENGTH=990	108.6	170763	262173	261936	225665	230134	76686	35131	84000	45135	60238	0.261752	0.000458004	non acetylated	5	9	5	6	False	arabidopsis	1	IsMasterProtein	SMAX1 (SUPPRESSOR OF MAX2 1) is a member of an eight-gene family in Arabidopsis that has weak similarity to AtHSP101, a ClpB chaperonin required for thermotolerance. SMAX1 is an important component of KAR/SL signaling during seed germination and seedling growth, but is not necessary for all MAX2-dependent responses. The mRNA is cell-to-cell mobile. protein_coding SUPPRESSOR OF MAX2 1 (SMAX1) SUPP…
1531	AT4G35830.1	Chr4:16973007-16977949 REVERSE LENGTH=898	98.1	256617	239498	288829	288197	268285	145071	24504	102569	7610	69938.5	0.260687	0.00124046	NatA	4	7	4	6	False	arabidopsis	1	IsMasterProtein	Encodes an aconitase that can catalyze the conversion of citrate to isocitrate through a cis-aconitate intermediate, indicating that it may participate in the TCA cycle and other primary metabolic pathways. The protein is believed to accumulate in the mitochondria and the cytosol. It affects CSD2 (At2g28190 - a superoxide dismutase) transcript levels and may play a role in the response to oxidati…
776	AT3G05970.1	Chr3:1786510-1791746 REVERSE LENGTH=701	76.6		43187	32499	35675	37120.3	13949			5235	9592	0.258403	0.0133153	NatB	1	3	1	3	False	arabidopsis	1	IsMasterProtein	encode peroxisomal long-chain acyl-CoA synthetase (LACS) isozymes protein_coding LONG-CHAIN ACYL-COA SYNTHETASE 6 (LACS6) LONG-CHAIN ACYL-COA SYNTHETASE 6 (LACS6); (ATLACS6)
230	AT1G67090.2	Chr1:25048590-25049249 REVERSE LENGTH=136	14.5	275881	131827	166465	173749	186980	47916				47916	0.256262	#DIV/0!	NatA	1	3	1	5	False	arabidopsis	1	None	Encodes a member of the Rubisco small subunit (RBCS) multigene family: RBCS1A (At1g67090), RBCS1B (At5g38430), RBCS2B (At5g38420), and RBCS3B (At5g38410). Functions to yield sufficient Rubisco content for leaf photosynthetic capacity. protein_coding RIBULOSE BISPHOSPHATE CARBOXYLASE SMALL CHAIN 1A (RBCS1A) RIBULOSE BISPHOSPHATE CARBOXYLASE SMALL CHAIN 1A (RBCS1A)
1041	AT4G34100.1	Chr4:16330590-16334864 FORWARD LENGTH=1108	122.9	25850	24873	28549	23011	25570.8	9627	6995		3004	6542	0.255839	0.00028111	NatB	1	1	1	1	False	arabidopsis	1	IsMasterProtein	Encodes a putative E3 ubiquitin ligase that is involved in cuticular wax biosynthesis and regulates 3-hydroxy-3-methylglutaryl-CoA reductase (HMGR) activity. HMGR catalyzes the major rate-limiting step of the mevalonic acid (MVA) pathway from which sterols and other isoprenoids are synthesized. Lines carrying a recessive mutation in this locus have reduced chain-length distribution, weakly glauco…
184	AT2G46370.1	Chr2:19034342-19036369 FORWARD LENGTH=575	64.3	66405	107081	92022	87985	88373.2		20948	29355	16904	22402.3	0.253497	0.00143592	NatC/E/F	1	5	1	2	False	arabidopsis	1	IsMasterProteinCandidate	Encodes a jasmonate-amido synthetase that is a member of the GH3 family of proteins. JAR1 catalyzes the formation of a biologically active jasmonyl-isoleucine (JA-Ile) conjugate. JA-Ile promotes the interaction between JAZ1 and COI1 in the jasmonate signaling pathway. JAR1 localizes to the cytoplasm and is also a phytochrome A signaling component. JAR1 is an auxin-induced gene. Loss of function m…
810	AT3G29320.1	Chr3:11252871-11257587 FORWARD LENGTH=962	108.5	1014610	1284684	1476159	1815164	1.39765e+06	494348	238084	667307	12164	352976	0.252549	0.00326154	NatB	18	40	17	26	False	arabidopsis	1	IsMasterProtein	Encodes a plastidic alpha-glucan phosphorylase. In vitro, the enzyme has a preference for maltooligosaccharides, such as maltoheptaose. The mRNA is cell-to-cell mobile. protein_coding ALPHA-GLUCAN PHOSPHORYLASE 1 (PHS1) ALPHA-GLUCAN PHOSPHORYLASE 1 (PHS1)
1138	AT2G20580.1	Chr2:8859211-8864699 FORWARD LENGTH=891	98.1	9287775	14217148	12382258	10664137	1.16378e+07	3056347	2598761	4219080	1784704	2914723	0.250452	0.000318004	NatA	37	281	24	53	False	arabidopsis	1	IsMasterProtein	encoding the RPN subunits of the 26S proteasome The mRNA is cell-to-cell mobile. protein_coding 26S PROTEASOME REGULATORY SUBUNIT S2 1A (RPN1A) 26S PROTEASOME REGULATORY SUBUNIT S2 1A (RPN1A);26S PROTEASOME REGULATORY SUBUNIT S2 1A (ATRPN1A)
750	AT2G12280.1	Chr2:4922324-4922596 FORWARD LENGTH=90	9.9	96192	58727	36406	35392	56679.2	14132				14132	0.249333	#DIV/0!	NatC/E/F	1	1	1	12	False	arabidopsis	1	None	P-loop containing nucleoside triphosphate hydrolases superfamily protein;(source:Araport11) protein_coding
99	AT4G14040.1	Chr4:8100691-8102828 REVERSE LENGTH=487	53.9	69561	108950	104192	66327	87257.5	15812	33422	13351	24335	21730	0.249033	0.00164067	NatA	1	2	1	3	False	arabidopsis	1	IsMasterProtein	selenium-binding protein 2;(source:Araport11) protein_coding SELENIUM-BINDING PROTEIN 2 (SBP2) SELENIUM-BINDING PROTEIN 2 (SBP2);EMBRYO SAC DEVELOPMENT ARREST 38 (EDA38)
546	AT4G32190.1	Chr4:15545052-15547689 FORWARD LENGTH=783	90	71009	87008	54533	58777	67831.8	18273	17314	24947	6439	16743.2	0.246835	0.000806333	NatA	1	1	1	3	False	arabidopsis	1	IsMasterProtein	Encodes a plastid-located coiled coil-containing protein that is required for normal starch granule initiation in Arabidopsis chloroplasts. Mutants lacking MRC have fewer starch granules per chloroplast than the wild type. Interacts with PTST2 (At1g27070), which is also required for normal starch granule initiation (DOI:10.1105/tpc.18.00219). protein_coding PROTEIN INVOLVED IN STARCH INITIATION (…
687	AT5G25270.1	Chr5:8757783-8762002 REVERSE LENGTH=642	67.4	21723	76694	66447	15953	45204.2		11074			11074	0.244977	#DIV/0!	NatA	2	3	2	8	False	arabidopsis	1	IsMasterProtein	Ubiquitin-like superfamily protein;(source:Araport11) protein_coding
1218	AT4G35090.1	Chr4:16700937-16703215 REVERSE LENGTH=492	56.9	358947	274059	341423	341707	329034	147336	26292	141678	7115	80605.2	0.244975	0.000988376	NatB	2	13	2	5	False	arabidopsis	1	None	Encodes a peroxisomal catalase, highly expressed in bolts and leaves. mRNA expression patterns show circadian regulation with mRNA levels being high in the subjective early morning. Loss of function mutations have increased H2O2 levels and increased H2O2 sensitivity. Mutants accumulate more toxic ions yet show decreased sensitivity to Li+. This decreased sensitivity is most likely due to an insen…
38	AT5G42220.2	Chr5:16872962-16877455 FORWARD LENGTH=879	92.5	3027749	3004284	2559209	1871062	2615576	381195	940294	754399	482538	639606	0.244538	0.000578626	NatB	15	94	15	32	False	arabidopsis	1	IsMasterProtein	Ubiquitin-like superfamily protein;(source:Araport11) protein_coding
202	AT5G19990.1	Chr5:6752144-6754918 FORWARD LENGTH=419	47.2	36900	77148	102232	117304	83396		14313	37693	8927	20311	0.243549	0.0354464	NatA	3	10	2	9	False	arabidopsis	1	IsMasterProtein	26S proteasome AAA-ATPase subunit The mRNA is cell-to-cell mobile. protein_coding REGULATORY PARTICLE TRIPLE-A ATPASE 6A (RPT6A) (ATSUG1);REGULATORY PARTICLE TRIPLE-A ATPASE 6A (RPT6A)
992	AT5G20000.1	Chr5:6756915-6759550 FORWARD LENGTH=419	47.1	36900	77148	102232	117304	83396		14313	37693	8927	20311	0.243549	0.0354464	NatA	3	10	2	9	False	arabidopsis	1	IsMasterProteinCandidate	AAA-type ATPase family protein;(source:Araport11) protein_coding
680	AT4G22690.1	Chr4:11929847-11931520 FORWARD LENGTH=557	63.1	14297	62998	75280	38261	47709	11564				11564	0.242386	#DIV/0!	NatA	2	4	2	4	False	arabidopsis	1	IsMasterProtein	member of CYP706A The mRNA is cell-to-cell mobile. protein_coding CYTOCHROME P450, FAMILY 706, SUBFAMILY A, POLYPEPTIDE 1 (CYP706A1) CYTOCHROME P450, FAMILY 706, SUBFAMILY A, POLYPEPTIDE 1 (CYP706A1)
1186	AT4G11280.1	Chr4:6864168-6865922 FORWARD LENGTH=495	55.5	416823	179782	520904	336588	363524	36486	133104	161280	20831	87925.2	0.241869	0.0136663	NatA	1	4	1	3	False	arabidopsis	1	IsMasterProtein	encodes a a member of the 1-aminocyclopropane-1-carboxylate (ACC) synthase (S-adenosyl-L-methionine methylthioadenosine-lyase, EC 4.4.1.14) gene family The mRNA is cell-to-cell mobile. protein_coding 1-AMINOCYCLOPROPANE-1-CARBOXYLIC ACID (ACC) SYNTHASE 6 (ACS6) 1-AMINOCYCLOPROPANE-1-CARBOXYLIC ACID (ACC) SYNTHASE 6 (ACS6); (ATACS6)
485	ATCG00680.1	ChrC:72371-73897 FORWARD LENGTH=508	56	742475	402425	601956	522504	567340	211223	36574	289470	10118	136846	0.241207	0.00467737	NatA	8	18	8	17	False	arabidopsis	1	IsMasterProtein	encodes for CP47, subunit of the photosystem II reaction center. protein_coding PHOTOSYSTEM II REACTION CENTER PROTEIN B (PSBB) PHOTOSYSTEM II REACTION CENTER PROTEIN B (PSBB)
1200	AT5G17920.1	Chr5:5935771-5939195 FORWARD LENGTH=765	84.3	7654487	6619235	6612078	5711206	6.64925e+06	1590854	1680185	2435826	687087	1598488	0.240401	8.01135e-05	NatA	24	124	15	32	False	arabidopsis	1	IsMasterProtein	Encodes a cytosolic cobalamin-independent methionine synthase, involved in methionine regeneration via the activated methyl cycle (SAM cycle). The protein undergoes thiolation following treatment with the oxidant tert-butylhydroperoxide. The mRNA is cell-to-cell mobile. protein_coding METHIONINE SYNTHESIS 1 (ATMS1) 5-METHYLTETRAHYDROPTEROYLTRIGLUTAMATE HOMOCYSTEINE METHYLTRANSFERASE 1 (METS1);MET…
1547	AT1G26570.1	Chr1:9182801-9184246 FORWARD LENGTH=481	52.9	149734	132200	174189	139275	148850	28717	91547	16514	6067	35711.2	0.239915	0.00179384	NatA	2	5	2	5	False	arabidopsis	1	None	UDP-glucose dehydrogenase 1;(source:Araport11) protein_coding UDP-GLUCOSE DEHYDROGENASE 1 (UGD1) UDP-GLUCOSE DEHYDROGENASE 1 (UGD1);UDP-GLUCOSE DEHYDROGENASE 1 (ATUGD1)
416	AT1G23410.1	Chr1:8314940-8315410 FORWARD LENGTH=156	17.7	215281417	305521051	256975722	210330929	2.47027e+08	58402005	67441615	59577092	51537665	5.92396e+07	0.23981	0.00015542	NatB	14	2563	7	46	False	arabidopsis	1	None	cytosolic ribosomal protein gene, part of eS31 family protein_coding (RPS27AA) (RPS27AA);RIBOSOMAL PROTEIN ES31Z (ES31Z)
1455	AT1G65350.1	Chr1:24272518-24277275 REVERSE LENGTH=319	35.4	215281417	305521051	256975722	210330929	2.47027e+08	58402005	67441615	59577092	51537665	5.92396e+07	0.23981	0.00015542	NatB	14	2563	7	74	False	arabidopsis	1	None	polyubiquitin gene,Columbia ecotype revealed that the gene contained a 3.9-kb insertion in the coding region from mitochondrial DNA. protein_coding UBIQUITIN 13 (UBQ13) UBIQUITIN 13 (UBQ13)
1357	AT2G47110.1	Chr2:19344701-19345174 FORWARD LENGTH=157	17.8	215281417	305521051	256975722	210330929	2.47027e+08	58402005	67441615	59577092	51537665	5.92396e+07	0.23981	0.00015542	NatB	14	2563	7	46	False	arabidopsis	1	None	polyubiquitin gene The mRNA is cell-to-cell mobile. protein_coding UBIQUITIN 6 (UBQ6) RIBOSOMAL PROTEIN ES31Y (ES31Y);UBIQUITIN 6 (UBQ6);UBIQUITIN EXTENSION PROTEIN 6 (UBI6);RIBOSOMAL PROTEIN S27AB (RPS27AB)
544	AT3G52590.1	Chr3:19505668-19506681 FORWARD LENGTH=128	14.7	215281417	305521051	256975722	210330929	2.47027e+08	58402005	67441615	59577092	51537665	5.92396e+07	0.23981	0.00015542	NatB	14	2563	7	56	False	arabidopsis	1	None	Ubiquitin extension protein The mRNA is cell-to-cell mobile. protein_coding UBIQUITIN EXTENSION PROTEIN 1 (UBQ1) EARLY-RESPONSIVE TO DEHYDRATION 16 (ERD16);HAPLESS 4 (HAP4);EMBRYO DEFECTIVE 2167 (EMB2167);UBIQUITIN EXTENSION PROTEIN 1 (UBQ1);RIBOSOMAL PROTEIN EL40Y (EL40Y)
465	AT3G62250.1	Chr3:23037138-23037611 FORWARD LENGTH=157	17.8	215281417	305521051	256975722	210330929	2.47027e+08	58402005	67441615	59577092	51537665	5.92396e+07	0.23981	0.00015542	NatB	14	2563	7	46	False	arabidopsis	1	None	ubiquitin 5;(source:Araport11) protein_coding UBIQUITIN 5 (UBQ5) RIBOSOMAL PROTEIN ES31X (ES31X);UBIQUITIN 5 (UBQ5)
293	AT4G02890.2	Chr4:1278747-1279664 REVERSE LENGTH=229	25.7	215281417	305521051	256975722	210330929	2.47027e+08	58402005	67441615	59577092	51537665	5.92396e+07	0.23981	0.00015542	NatB	14	2563	7	94	False	arabidopsis	1	None	Polyubiquitin gene containing 4 ubiquitin repeats. protein_coding (UBQ14) (UBQ14)
633	AT4G05320.2	Chr4:2718559-2719932 FORWARD LENGTH=457	51.2	215281417	305521051	256975722	210330929	2.47027e+08	58402005	67441615	59577092	51537665	5.92396e+07	0.23981	0.00015542	NatB	14	2563	7	95	False	arabidopsis	1	None	One of five polyubiquitin genes in A. thaliana. These genes encode the highly conserved 76-amino acid protein ubiquitin that is covalently attached to substrate proteins targeting most for degradation. Polyubiquitin genes are characterized by the presence of tandem repeats of the 228 bp that encode a ubiquitin monomer. Induced by salicylic acid. Independent of NPR1 for their induction by salicyli…
410	AT5G03240.1	Chr5:771976-772896 REVERSE LENGTH=306	34.3	215281417	305521051	256975722	210330929	2.47027e+08	58402005	67441615	59577092	51537665	5.92396e+07	0.23981	0.00015542	NatB	14	2563	7	94	False	arabidopsis	1	None	encodes ubiquitin that is attached to proteins destined for degradation. UBQ3 is most homologous with UBQ4, and is expressed in higher levels in vegetative tissue but lower levels in flowers than UBQ4. UBQ3 encodes different number of ubiquitins in different ecotypes. UBQ3 transcript level is modulated by UV-B and light/dark treatments. protein_coding POLYUBIQUITIN 3 (UBQ3) POLYUBIQUITIN 3 (UBQ3)
559	AT5G20620.1	Chr5:6973315-6974463 REVERSE LENGTH=382	42.8	215281417	305521051	256975722	210330929	2.47027e+08	58402005	67441615	59577092	51537665	5.92396e+07	0.23981	0.00015542	NatB	14	2563	7	94	False	arabidopsis	1	None	encodes a ubiquitin polyprotein. protein_coding UBIQUITIN 4 (UBQ4) UBIQUITIN 4 (UBQ4)
719	AT1G31340.1	Chr1:11218076-11219417 REVERSE LENGTH=156	17.4	215358876	305563972	256993301	210330929	2.47062e+08	58402005	67441615	59577092	51537665	5.92396e+07	0.239776	0.000155293	NatB	15	2564	8	55	False	arabidopsis	1	IsMasterProtein	Encodes a ubiquitin-related protein that is conjugated to target proteins by neddylation. It has been shown to be conjugated to the cullin AtCUL1. The RUB-conjugation pathway has been implicated in in auxin response. protein_coding RELATED TO UBIQUITIN 1 (RUB1) (NEDD8);ARABIDOPSIS THALIANA RELATED TO UBIQUITIN 1 (ATRUB1);RELATED TO UBIQUITIN 1 (RUB1)
246	AT2G35635.1	Chr2:14981044-14981943 FORWARD LENGTH=154	17.1	215358876	305563972	256993301	210330929	2.47062e+08	58402005	67441615	59577092	51537665	5.92396e+07	0.239776	0.000155293	NatB	15	2564	8	56	False	arabidopsis	1	IsMasterProteinCandidate	encodes a ubiquitin-like protein that contains tandem repeats of the ubiquitin coding region, but at least one repeat per gene encodes a protein with amino acid substitutions. The mRNA is cell-to-cell mobile. protein_coding UBIQUITIN 7 (UBQ7) UBIQUITIN 7 (UBQ7);RELATED TO UBIQUITIN 2 (RUB2)
971	AT3G21280.1	Chr3:7478166-7482037 REVERSE LENGTH=532	59.8		61320	44068	34195	46527.7	15470		13286	4697	11151	0.239664	0.0145819	NatA	1	1	1	2	False	arabidopsis	1	None	Encodes a ubiquitin-specific protease. protein_coding UBIQUITIN-SPECIFIC PROTEASE 7 (UBP7) UBIQUITIN-SPECIFIC PROTEASE 7 (UBP7)
1181	AT1G55060.1	Chr1:20549533-20550225 FORWARD LENGTH=230	25.8	215281417	305483634	256843476	210165988	2.46944e+08	58370149	67329714	59462986	51396074	5.91397e+07	0.239487	0.000155739	NatB	13	2560	6	43	False	arabidopsis	1	None	Ubiquitin-like gene, believed to be a pseudogene because of amino acid substitutions in 3 of the 5 ubiquitin repeats found in the UBQ12 gene product protein_coding UBIQUITIN 12 (UBQ12) UBIQUITIN 12 (UBQ12)
429	AT5G37640.1	Chr5:14952782-14953750 REVERSE LENGTH=322	36.2	215281417	305483634	256843476	210165988	2.46944e+08	58370149	67329714	59462986	51396074	5.91397e+07	0.239487	0.000155739	NatA	13	2560	6	39	False	arabidopsis	1	None	polyubiquitin gene with 4 ubiquitin repeats. The first ubiquitin repeat has 16 amino acid replacements. protein_coding UBIQUITIN 9 (UBQ9) UBIQUITIN 9 (UBQ9)
532	AT1G15670.1	Chr1:5390119-5391198 FORWARD LENGTH=359	40.2	38667	50602	39328	31591	40047	10000			9134	9567	0.238894	0.0066734	NatB	1	1	1	3	False	arabidopsis	1	IsMasterProtein	Encodes a member of a family of F-box proteins, called the KISS ME DEADLY (KMD) family, that targets type-B ARR proteins for degradation and is involved in the negative regulation of the cytokinin response. Also named as KFB1, a member of a group of Kelch repeat F-box proteins that negatively regulate phenylpropanoid biosynthesis by targeting the phenypropanoid biosynthesis enzyme phenylalanine a…
854	AT1G79550.2	Chr1:29924347-29926295 REVERSE LENGTH=401	42.1	207678	127534	163572	149410	162048	56373	9548	49840		38587	0.23812	0.00329794	NatA	1	6	1	4	False	arabidopsis	1	None	Encodes cytosolic phosphoglycerate kinase (PGK3). Expression studies in PGK mutants showed that PGK1 and PGK3 were down-regulated in pgk3.2 and pgk1.1, respectively. These results indicate that the down-regulation of photosynthetic activity could be a plant strategy when glycolysis is impaired to achieve metabolic adjustment and optimize growth. protein_coding PHOSPHOGLYCERATE KINASE (PGK) (PGKC)…
273	AT5G49720.1	Chr5:20197765-20200168 REVERSE LENGTH=621	69.1		63186	48879	32851	48305.3	10656		12319		11487.5	0.23781	0.0474859	NatC/E/F	1	1	1	2	False	arabidopsis	1	IsMasterProtein	Encodes a membrane-bound endo-1,4-beta-D-glucanase, involved in cellulose biosynthesis. Loss-of-function mutants have severe cellulose-deficient phenotypes. During cell elongation, KOR1 is associated with Golgi apparatus and early endosome. Inhibition of cellulose biosynthesis promoted a redistribution of KOR1 in subcellular locations. These observations suggest that deposition of cellulose invol…
271	ATCG00650.1	ChrC:67917-68222 FORWARD LENGTH=101	12.1	86662	69296	60380	60912	69312.5	12090			20555	16322.5	0.235491	0.00517612	NatB	1	1	1	12	False	arabidopsis	1	IsMasterProtein	chloroplast-encoded ribosomal protein S18 protein_coding RIBOSOMAL PROTEIN S18 (RPS18) RIBOSOMAL PROTEIN BS18C (BS18C);RIBOSOMAL PROTEIN S18 (RPS18)
506	AT2G33800.1	Chr2:14300925-14302352 REVERSE LENGTH=303	32.6	896914	1922323	1539466	1044745	1350862	375756	242998	388137	253079	314992	0.233179	0.00481418	NatA	7	46	7	27	False	arabidopsis	1	IsMasterProtein	Encodes SCABRA1 (SCA1), a nuclear gene encoding a plastid-type ribosomal protein that functions &#8232;as a structural component of the 70S plastid ribosome. The sca1-rps5 allele exhibits defects in plastid 16SrRNA processing and a resulting decrease in accumulation of photosynthetic proteins. Loss-of-function mutations enhance the polarity defects of the as2 mutants. protein_coding SCABRA 1 (SCA…
941	AT5G04230.1	Chr5:1160831-1163707 FORWARD LENGTH=694	76.2	45016	91099	94140	69682	74984.2	20777	19029		12300	17368.7	0.231631	0.00827669	NatB	3	13	1	7	False	arabidopsis	1	IsMasterProteinCandidate	Member of Phenylalanine ammonialyase (PAL) gene family. Differs significantly from PAL1 and PAL2 and other sequenced plant PAL genes. Arabidopsis has four PALs: AT2G37040 (PAL1), AT3G53260 (PAL2), AT5G04230 (PAL3) and AT3G10340 (PAL4). protein_coding PHENYL ALANINE AMMONIA-LYASE 3 (PAL3) (ATPAL3);PHENYL ALANINE AMMONIA-LYASE 3 (PAL3)
1201	AT1G68010.3	Chr1:25493418-25495370 FORWARD LENGTH=360	39.7	49071	28789	53710	53556	46281.5		10706			10706	0.231324	#DIV/0!	NatA	1	1	1	6	False	arabidopsis	1	None	Encodes hydroxypyruvate reductase. protein_coding
1366	AT1G51710.1	Chr1:19175805-19179894 REVERSE LENGTH=482	53.7	82987	183941	160983	139912	141956	44908	37817	13286	34896	32726.8	0.230542	0.00294083	non acetylated	3	3	3	6	False	arabidopsis	1	IsMasterProtein	Ubiquitin-specific protease 6 (UBP6). Deubiquinating enzyme. Interacts with calmodulin. protein_coding UBIQUITIN-SPECIFIC PROTEASE 6 (UBP6) (ATUBP6);UBIQUITIN-SPECIFIC PROTEASE 6 (UBP6)
1507	AT1G76860.1	Chr1:28854594-28855637 REVERSE LENGTH=98	11.3	75921	105951	168700	258682	152314	55917	8782	68577	4497	34443.2	0.226134	0.0352406	NatA	1	2	1	10	False	arabidopsis	1	IsMasterProtein	Small nuclear ribonucleoprotein family protein;(source:Araport11) protein_coding SM-LIKE 3B (LSM3B) SM-LIKE 3B (LSM3B)
1376	AT3G53260.1	Chr3:19744256-19746619 REVERSE LENGTH=717	77.8	225255	329985	302082	151507	252207	45872	101567	48128	32438	57001.2	0.22601	0.00393797	NatB	12	39	4	20	False	arabidopsis	1	IsMasterProtein	Encodes phenylalanine lyase. Arabidopsis has four PALs: AT2G37040 (PAL1), AT3G53260 (PAL2), AT5G04230 (PAL3) and AT3G10340 (PAL4). protein_coding PHENYLALANINE AMMONIA-LYASE 2 (PAL2) PHENYLALANINE AMMONIA-LYASE 2 (PAL2); (ATPAL2)
347	AT4G02570.4	Chr4:1129315-1133435 FORWARD LENGTH=738	86.2	172642	264211	374792	344046	288923	105964	9044	118548	26196	64938	0.224759	0.0055307	NatB	5	10	5	9	False	arabidopsis	1	IsMasterProtein	Encodes a cullin that is a component of SCF ubiquitin ligase complexes involved in mediating responses to auxin and jasmonic acid. Homozygous auxin-resistant mutants arrest growth soon after germination, lacking a root and hypocotyl. Heterozygotes display a variety of phenotypes consistent with impaired auxin response. protein_coding CULLIN 1 (CUL1) (ETA1);INCURVATA 13 (ICU13);AUXIN RESISTANT 6 (…
494	AT3G17390.1	Chr3:5952484-5953665 REVERSE LENGTH=393	42.8	1127554	1624018	1584369	2017390	1.58833e+06	495104	225641	551903	131900	351137	0.221073	0.00102678	NatB	7	37	4	21	False	arabidopsis	1	IsMasterProtein	S-adenosylmethionine synthetase protein_coding METHIONINE OVER-ACCUMULATOR 3 (MTO3) (ATSAMS3);METHIONINE OVER-ACCUMULATOR 3 (MTO3);S-ADENOSYLMETHIONINE SYNTHETASE 3 (SAMS3);METHIONINE ADENOSYLTRANSFERASE 4 (MAT4)
1163	AT2G38210.1	Chr2:16007198-16007437 FORWARD LENGTH=79	8.1	53759	108416	103486	145657	102830	41123	9938	32389	7144	22648.5	0.220253	0.00812518	NatA	1	4	1	18	False	arabidopsis	1	None	putative PDX1-like protein 4;(source:Araport11) protein_coding PUTATIVE PDX1-LIKE PROTEIN 4 (PDX1L4) PUTATIVE PDX1-LIKE PROTEIN 4 (PDX1L4)
682	AT3G57520.1	Chr3:21288982-21292694 REVERSE LENGTH=773	85.1	137850	112358	111544	126042	121948	31534		22045		26789.5	0.219679	0.000636049	NatA	2	3	2	2	False	arabidopsis	1	None	SIP2 encodes a raffinose-specific alpha-galactosidase that catalyzes the breakdown of raffinose into alpha-galatose and sucrose. This enzyme may function in unloading raffinose from the phloem as part of sink metabolism. Although it was originally predicted to act as a raffinose synthase (RS), that activity was not observed for recombinant SIP2. protein_coding SEED IMBIBITION 2 (SIP2) RAFFINOSE S…
1480	AT2G35920.1	Chr2:15075674-15080506 FORWARD LENGTH=995	111	350067	377885	357262	369556	363692	55851	114689	94966	53825	79832.8	0.219506	2.23548e-06	non acetylated	5	17	5	6	False	arabidopsis	1	IsMasterProteinCandidate	RNA helicase family protein;(source:Araport11) protein_coding
119	AT3G09790.1	Chr3:3004111-3006006 REVERSE LENGTH=631	71.7	102340	162065	161783	114163	135088	22009	50852	14327	30088	29319	0.217037	0.000940361	NatA	8	758	1	13	False	arabidopsis	1	IsMasterProtein	encodes a ubiquitin-like protein that contains tandem repeats of the ubiquitin coding region, but at least one repeat per gene encodes a protein with amino acid substitutions. protein_coding UBIQUITIN 8 (UBQ8) UBIQUITIN 8 (UBQ8)
671	AT5G09260.1	Chr5:2876797-2878355 FORWARD LENGTH=216	24.6	125241	299640	236195	203209	216071	81385	22067	63827	18766	46511.2	0.215259	0.0051111	NatA	1	2	1	3	False	arabidopsis	1	IsMasterProteinCandidate	vacuolar protein sorting-associated protein 20.2;(source:Araport11) protein_coding VACUOLAR PROTEIN SORTING-ASSOCIATED PROTEIN 20.2 (VPS20.2) VACUOLAR PROTEIN SORTING-ASSOCIATED PROTEIN 20.2 (VPS20.2)
1185	AT5G63880.1	Chr5:25563890-25565258 FORWARD LENGTH=219	24.8	125241	299640	236195	203209	216071	81385	22067	63827	18766	46511.2	0.215259	0.0051111	NatA	1	2	1	3	False	arabidopsis	1	IsMasterProteinCandidate	SNF7 family protein;(source:Araport11) protein_coding (VPS20.1) (VPS20.1)
755	AT3G56910.1	Chr3:21069558-21070257 REVERSE LENGTH=148	16.4	59380	113849	49131	69262	72905.5	30371	14541	11063	6305	15570	0.213564	0.00920417	NatA	1	5	1	11	False	arabidopsis	1	IsMasterProtein	Encodes PSRP5 (PLASTID-SPECIFIC 50S RIBOSOMAL PROTEIN 5). Functions in plastid translation. protein_coding PLASTID-SPECIFIC 50S RIBOSOMAL PROTEIN 5 (PSRP5) RIBOSOMAL PROTEIN CL37 (CL37);PLASTID-SPECIFIC 50S RIBOSOMAL PROTEIN 5 (PSRP5)
212	AT1G04810.1	Chr1:1350304-1355261 FORWARD LENGTH=1001	108.8	497197	832978	796965	681358	702124	103092	116441	251877	125787	149299	0.212639	0.000556847	NatA	15	105	6	17	False	arabidopsis	1	IsMasterProtein	26S proteasome regulatory complex, non-ATPase subcomplex, Rpn2/Psmd1 subunit;(source:Araport11) protein_coding
132	AT5G02500.2	Chr5:554055-556334 REVERSE LENGTH=521	57.2	54902864	72893107	59333693	61233435	6.20908e+07	15953697	5842076	19135784	11724140	1.31639e+07	0.212011	5.15775e-05	NatA	42	710	13	69	False	arabidopsis	1	None	Encodes a member of heat shock protein 70 family. Hsc70-1 negatively regulates the expression of Hsp101 through HsfA1d, HsfA1e and HsfA2. During non-HS condition, Hsc70-1 attenuates the activity of HsfAs and finally affects the expression of HsfA2 and Hsp101 genes. hsc70-1 mutant showed thermotolerance phenotype due to higher expression of Hsp101 and other HS inducible genes. protein_coding HEAT …
1145	AT4G21100.1	Chr4:11258916-11265309 REVERSE LENGTH=1088	121.1	50643	77448	70437	57772	64075	16398	16648		7634	13560	0.211627	0.00114672	NatA	1	2	1	1	False	arabidopsis	1	None	One of two closely related genes similar to a damaged DNA binding protein originally described in mammals. May form a complex with DET1 to regulate photomorphogenesis. Loss of function mutations are lethal. The DDB1b protein binds with a number of DWD-containing proteins and may form part of a CUL4-based E3 ubiquitin ligase. protein_coding DAMAGED DNA BINDING PROTEIN 1B (DDB1B) DAMAGED DNA BINDIN…
1408	AT5G35530.1	Chr5:13710355-13712192 REVERSE LENGTH=248	27.4	238474	262531	287756	250778	259885	59770	30300	92054	35798	54480.5	0.209633	2.35125e-05	NatA	3	4	3	14	False	arabidopsis	1	None	Ribosomal protein S3 family protein;(source:Araport11) protein_coding RIBOSOMAL PROTEIN US3X (US3X) RIBOSOMAL PROTEIN US3X (US3X)
1287	AT5G35970.1	Chr5:14119060-14123078 REVERSE LENGTH=961	105	3042025	4131707	3700037	3582953	3.61418e+06	679837	489571	1325646	528669	755931	0.209157	7.16615e-05	NatB	26	119	26	32	False	arabidopsis	1	IsMasterProtein	P-loop containing nucleoside triphosphate hydrolases superfamily protein;(source:Araport11) protein_coding
888	AT5G47190.1	Chr5:19164432-19166064 REVERSE LENGTH=229	25.5		55509	40641	45202	47117.3				9732	9732	0.206548	#DIV/0!	NatA	1	1	1	7	False	arabidopsis	1	IsMasterProtein	Ribosomal protein L19 family protein;(source:Araport11) protein_coding PLASTID RIBOSOMAL PROTEINS OF THE 50S SUBUNIT 19 (PRPL19) PLASTID RIBOSOMAL PROTEINS OF THE 50S SUBUNIT 19 (PRPL19);RIBOSOMAL PROTEIN BL19CY (BL19CY)
758	AT4G38630.1	Chr4:18057357-18059459 REVERSE LENGTH=386	40.7	78274	317628	230505	239157	216391	59999	47945	31348	39281	44643.2	0.206308	0.0143722	NatA	2	2	2	7	False	arabidopsis	1	IsMasterProtein	Regulatory particle non-ATPase subunit of the 26S proteasome with multiubiquitin-chain-binding capabilities protein_coding REGULATORY PARTICLE NON-ATPASE 10 (RPN10) MULTIUBIQUITIN CHAIN BINDING PROTEIN 1 (MBP1);MULTIUBIQUITIN-CHAIN-BINDING PROTEIN 1 (MCB1); (ATMCB1);REGULATORY PARTICLE NON-ATPASE 10 (RPN10)
76	AT5G51750.1	Chr5:21020266-21022608 FORWARD LENGTH=780	84.9	121786	177763	153012	126185	144686	6743	45291		36619	29551	0.204242	0.00146518	NatA	3	6	3	5	False	arabidopsis	1	IsMasterProtein	subtilase 1.3;(source:Araport11) protein_coding SUBTILASE 1.3 (SBT1.3) SUBTILASE 1.3 (ATSBT1.3);SUBTILASE 1.3 (SBT1.3)
846	AT2G32730.1	Chr2:13880189-13885464 FORWARD LENGTH=1004	108.9	5439652	9701522	8319088	6932387	7.59816e+06	1549293	1556580	2061335	1034020	1550307	0.204037	0.000661755	NatA	24	165	15	28	False	arabidopsis	1	IsMasterProtein	26S proteasome regulatory complex, non-ATPase subcomplex, Rpn2/Psmd1 subunit;(source:Araport11) protein_coding
1565	AT5G02500.1	Chr5:554055-556334 REVERSE LENGTH=651	71.3	63240514	85273604	68019337	70632973	71791607	18337881	6458502	21070451	12565949	1.46082e+07	0.203481	5.97579e-05	NatA	52	792	13	64	False	arabidopsis	1	IsMasterProtein	Encodes a member of heat shock protein 70 family. Hsc70-1 negatively regulates the expression of Hsp101 through HsfA1d, HsfA1e and HsfA2. During non-HS condition, Hsc70-1 attenuates the activity of HsfAs and finally affects the expression of HsfA2 and Hsp101 genes. hsc70-1 mutant showed thermotolerance phenotype due to higher expression of Hsp101 and other HS inducible genes. protein_coding HEAT …
783	AT1G68560.1	Chr1:25734435-25737897 REVERSE LENGTH=915	102.3	77743	91148	119158	96991	96260	24638	14630	25911	12913	19523	0.202815	0.000167016	NatA	2	3	2	3	False	arabidopsis	1	IsMasterProtein	Encodes a bifunctional alpha-l-arabinofuranosidase/beta-d-xylosidase that belongs to family 3 of glycoside hydrolases. protein_coding ALPHA-XYLOSIDASE 1 (XYL1) (GH31);ALTERED XYLOGLUCAN 3 (AXY3);ALPHA-XYLOSIDASE 1 (ATXYL1);THERMOINHIBITION RESISTANT GERMINATION 1 (TRG1);ALPHA-XYLOSIDASE 1 (XYL1); (TRG1)
882	AT3G05590.1	Chr3:1621511-1622775 FORWARD LENGTH=187	20.9	73765	75320	58269	64924	68069.5	13703				13703	0.201309	#DIV/0!	NatA	1	1	1	6	False	arabidopsis	1	IsMasterProtein	Encodes cytoplasmic ribosomal protein L18. protein_coding RIBOSOMAL PROTEIN L18 (RPL18) RIBOSOMAL PROTEIN L18 (RPL18);RIBOSOMAL PROTEIN EL18Y (EL18Y)
389	AT5G27850.1	Chr5:9873169-9874297 FORWARD LENGTH=187	21	73765	75320	58269	64924	68069.5	13703				13703	0.201309	#DIV/0!	NatA	1	1	1	6	False	arabidopsis	1	IsMasterProteinCandidate	Ribosomal protein L18e/L15 superfamily protein;(source:Araport11) protein_coding (RPL18C) RIBOSOMAL PROTEIN EL18X (EL18X); (RPL18C)
1165	AT1G44350.1	Chr1:16834749-16838201 REVERSE LENGTH=464	50.8	54350	28705	29162	20950	33291.8	6646				6646	0.199629	#DIV/0!	NatB	1	1	1	3	False	arabidopsis	1	IsMasterProtein	encodes a protein similar to IAA amino acid conjugate hydrolase. NO-induced, involved in growth and disease resistance. Plays a positive role in the activation of SAR when challenged with the avirulent pathogen Pst DC3000 (avrB) at 5 ? 106 CFU. protein_coding IAA-LEUCINE RESISTANT (ILR)-LIKE GENE 6 (ILL6) IAA-LEUCINE RESISTANT (ILR)-LIKE GENE 6 (ILL6)
324	AT2G31610.1	Chr2:13450384-13451669 FORWARD LENGTH=250	27.5	238474	316869	336280	313009	301158	59770	30300	112442	35798	59577.5	0.197828	0.00014826	NatA	4	7	4	19	False	arabidopsis	1	IsMasterProtein	Ribosomal protein S3 family protein;(source:Araport11) protein_coding RIBOSOMAL PROTEIN US3Z (US3Z) RIBOSOMAL PROTEIN US3Z (US3Z)
1344	AT3G53870.1	Chr3:19951547-19952782 FORWARD LENGTH=249	27.3	238474	316869	336280	313009	301158	59770	30300	112442	35798	59577.5	0.197828	0.00014826	NatA	4	7	4	19	False	arabidopsis	1	IsMasterProteinCandidate	Ribosomal protein S3 family protein;(source:Araport11) protein_coding RIBOSOMAL PROTEIN US3Y (US3Y) RIBOSOMAL PROTEIN US3Y (US3Y)
1066	AT5G15490.1	Chr5:5027872-5029314 REVERSE LENGTH=480	53.1	199900	178450	230827	182427	197901	34394	97780	16514	6067	38688.8	0.195495	0.000535667	NatA	3	9	3	8	False	arabidopsis	1	None	Encodes one of four UDP-glucose dehydrogenase UGD) genes. Mutation of this gene in combination with UGD2 leads to swollen plant cell walls and severe developmental defects associated with changes in pectic polysaccharides. protein_coding UDP-GLUCOSE DEHYDROGENASE 3 (UGD3) UDP-GLUCOSE DEHYDROGENASE 3 (UGD3)
236	AT5G39320.1	Chr5:15743254-15744696 FORWARD LENGTH=480	53.1	199900	178450	230827	182427	197901	34394	97780	16514	6067	38688.8	0.195495	0.000535667	NatA	3	9	3	8	False	arabidopsis	1	None	UDP-glucose 6-dehydrogenase family protein;(source:Araport11) protein_coding UDP-GLUCOSE DEHYDROGENASE 4 (UDG4) UDP-GLUCOSE DEHYDROGENASE 4 (UDG4)
1391	AT1G48050.1	Chr1:17723498-17726859 FORWARD LENGTH=680	76.6	143672	194342	231290	151151	180114	40960	25081	60342	13401	34946	0.194022	0.000702647	NatA	7	14	7	15	False	arabidopsis	1	IsMasterProtein	Ku80 and ku70 form the heterodimer complex Ku, required for proper maintenance of the telomeric C strand. Ku regulates the extension of the telomeric G strand. Interacts with WEX, and this interaction stimulates the WEX exonuclease activity. Binds double stranded DNA breaks as a heterodimer with Ku70, involved in non-homologous end joining repair. Mutants are defective in T-DNA integration. Over …
253	AT2G30600.4	Chr2:13037410-13041475 FORWARD LENGTH=809	92.1	177774	193300	198099	146563	178934	19864	47605	35994	34638	34525.2	0.19295	3.0959e-05	NatA	4	8	4	7	False	arabidopsis	1	IsMasterProteinCandidate	BTB/POZ domain-containing protein;(source:Araport11) protein_coding
1265	AT1G17220.1	Chr1:5885383-5890165 FORWARD LENGTH=1026	109.7	1294170	1260147	1142787	1099175	1.19907e+06	358257	137939	324251	103841	231072	0.192709	1.85206e-05	non acetylated	13	40	13	16	False	arabidopsis	1	IsMasterProtein	Encodes a chloroplast localized protein with similarity to translation initiation factor 2. Can complement loss of INFB in E.coli suggesting FUG1 does function as a translation initiation factor in vivo. Identified as a suppressor of the leaf variegation mutant var2-6. Suppression is only seen in hypomorphs as complete loss of function alleles are embryo lethal. The mRNA is cell-to-cell mobile. p…
1214	AT2G37040.1	Chr2:15557602-15560237 REVERSE LENGTH=725	78.7	1446406	2081793	1733266	979166	1.56016e+06	180060	498099	287989	204049	292549	0.187513	0.00203073	NatB	14	48	6	24	False	arabidopsis	1	IsMasterProtein	Encodes PAL1, a phenylalanine ammonia-lyase. Arabidopsis has four PALs: AT2G37040 (PAL1), AT3G53260 (PAL2), AT5G04230 (PAL3) and AT3G10340 (PAL4). protein_coding PHE AMMONIA LYASE 1 (pal1) PHE AMMONIA LYASE 1 (pal1); (ATPAL1)
811	AT2G21330.1	Chr2:9128416-9130152 REVERSE LENGTH=399	42.9	241831	155006	304743	304154	251434	82479	35121	66941	3135	46919	0.186606	0.00206207	NatA	7	20	2	20	False	arabidopsis	1	IsMasterProtein	Plastid isoform of fructose-bisphosphate aldolase 1. This is one of three plastid isoforms and arose with FBA2, from a recent duplication. Functions in carbon fixation via Calvin-Benson-Bassham cycle. protein_coding FRUCTOSE-BISPHOSPHATE ALDOLASE 1 (FBA1) FRUCTOSE-BISPHOSPHATE ALDOLASE 1 (FBA1); (ATFBA1)
1049	AT4G28470.1	Chr4:14067082-14072357 REVERSE LENGTH=891	97.9	421177	657709	551525	401253	507916	64810	98021	154273	61428	94633	0.186316	0.00064131	NatA	18	124	5	22	False	arabidopsis	1	IsMasterProtein	encoding the RPN subunits of the 26S proteasome protein_coding 26S PROTEASOME REGULATORY SUBUNIT S2 1B (RPN1B) 26S PROTEASOME REGULATORY SUBUNIT S2 1B (RPN1B); (ATRPN1B)
1318	AT2G22240.1	Chr2:9451901-9453938 REVERSE LENGTH=510	56.3	137062	290746	189348	127988	186286	28167	55439	30831	22398	34208.8	0.183636	0.00715215	NatC/E/F	2	5	2	7	False	arabidopsis	1	None	** Referred to as MIPS1 in Mitsuhashi et al 2008. Myo-inositol-1-phosphate synthase isoform 2. Expressed in leaf, root and silique. Immunolocalization experiments with an antibody recognizing MIPS1, MIPS2, and MIPS3 showed endosperm localization. protein_coding MYO-INOSITOL-1-PHOSPHATE SYNTHASE 2 (MIPS2) MYO-INOSITOL-1-PHOSPHATE SYNTHASE 1 (MIPS1);MYO-INOSITOL-1-PHOSTPATE SYNTHASE 2 (ATMIPS2);MYO…
417	AT3G02540.2	Chr3:533906-536151 REVERSE LENGTH=299	30.6	46668	60987	60065	51993	54928.2	10223	11855		8180	10086	0.183621	0.000116055	NatC/E/F	1	2	1	3	False	arabidopsis	1	None	Encodes a member of the RADIATION SENSITIVE23 (RAD23) family: AT1G16190(RAD23A), AT1G79650(RAD23B), AT3G02540(RAD23C), AT5G38470(RAD23D). RAD23 proteins play an essential role in the cell cycle, morphology, and fertility of plants through their delivery of UPS (ubiquitin/26S proteasome system) substrates to the 26S proteasome. protein_coding RADIATION SENSITIVE23C (RAD23C) RADIATION SENSITIVE23C …
1482	AT1G20620.1	Chr1:7143142-7146193 FORWARD LENGTH=492	56.7	695921	551662	691296	720808	664922	261715	26292	186142	12713	121716	0.183052	0.000282976	NatB	7	22	7	16	False	arabidopsis	1	IsMasterProteinCandidate	Catalase, catalyzes the breakdown of hydrogen peroxide (H2O2) into water and oxygen. The mRNA is cell-to-cell mobile. protein_coding CATALASE 3 (CAT3) (ATCAT3);CATALASE 3 (CAT3);REPRESSOR OF GSNOR1 (ROG1);SENESCENCE 2 (SEN2)
220	AT2G47220.1	Chr2:19384059-19386472 FORWARD LENGTH=469	52.4	137594	195202	140077	139584	153114	38891	34904	24947	12950	27923	0.182367	0.000172174	NatC/E/F	1	3	1	2	False	arabidopsis	1	None	Member of the plant-specific DUF724 protein family. Arabidopsis has 10 DUF724 proteins. Loss of function mutant has a WT phenotype protein_coding DOMAIN OF UNKNOWN FUNCTION 724 5 (DUF5) DOMAIN OF UNKNOWN FUNCTION 724 5 (DUF5);DOMAIN OF UNKNOWN FUNCTION 724 5 (ATDUF5)
772	AT2G40740.1	Chr2:16997177-16999276 FORWARD LENGTH=292	32.5	1464878	960299	756313	826868	1.00209e+06	292729	173077	236380	27776	182490	0.18211	0.00292222	NatC/E/F	1	7	1	6	False	arabidopsis	1	IsMasterProteinCandidate	member of WRKY Transcription Factor; Group III protein_coding WRKY DNA-BINDING PROTEIN 55 (WRKY55) WRKY DNA-BINDING PROTEIN 55 (ATWRKY55);WRKY DNA-BINDING PROTEIN 55 (WRKY55)
805	AT1G74970.1	Chr1:28157761-28159202 REVERSE LENGTH=208	22.6	93547	122213	111388	68634	98945.5	22465	19093	13650	16744	17988	0.181797	0.000483581	NatA	1	1	1	4	False	arabidopsis	1	IsMasterProtein	Ribosomal protein S9, nuclear encoded component of the chloroplast ribosome protein_coding RIBOSOMAL PROTEIN S9 (RPS9) RIBOSOMAL PROTEIN US9C (US9C); (PRPS9);RIBOSOMAL PROTEIN S9 (RPS9); (TWN3); (SOT8)
48	AT1G56410.1	Chr1:21117147-21119241 FORWARD LENGTH=617	68.3	1095064	627500	487003	469965	669883	83644	60267	191642	140258	118953	0.177572	0.0101184	NatA	23	384	3	33	False	arabidopsis	1	None	encodes a heat shock protein whose gene expression is induced by heat and dehydration. protein_coding EARLY-RESPONSIVE TO DEHYDRATION 2 (ERD2) EAT SHOCK 70 KDA PROTEIN 18 (HSP70-18);EARLY-RESPONSIVE TO DEHYDRATION 2 (ERD2);HEAT SHOCK PROTEIN 70T-1 (HSP70T-1)
263	AT5G61140.1	Chr5:24589999-24603311 FORWARD LENGTH=2146	243	155234	113918	153088	146272	142128	41429	30686	21382	6229	24931.5	0.175416	7.1238e-05	NatA	3	6	3	2	False	arabidopsis	1	IsMasterProteinCandidate	Encodes a predicted protein with 30% identity with MER3/RCK. Similar to yast Brr2p DEAD/DExH box ATP-dependent RNA helicase. protein_coding (BRR2C) (BRR2C)
251	AT5G30510.1	Chr5:11619262-11621223 REVERSE LENGTH=416	45.1	879001	1409944	1087664	942814	1.07986e+06	296434	102757	241079	117292	189390	0.175385	0.000428168	NatA	10	25	10	27	False	arabidopsis	1	IsMasterProtein	ribosomal protein S1;(source:Araport11) protein_coding RIBOSOMAL PROTEIN S1 (RPS1) PLASTID RIBOSOMAL PROTEIN S1 (PRPS1); (ARRPS1);RIBOSOMAL PROTEIN S1 (RPS1);RIBOSOMAL PROTEIN BS1C (BS1C)
1166	AT5G20980.2	Chr5:7124397-7128353 REVERSE LENGTH=812	90.5	1539944	1681439	1363525	1248217	1.45828e+06	396138	232874	294057	95554	254656	0.174627	4.32284e-05	NatA	3	17	1	4	False	arabidopsis	1	None	Encodes a plastidic methionine synthase, involved in methionine de novo synthesis in the chloroplast protein_coding METHIONINE SYNTHASE 3 (MS3) METHIONINE SYNTHASE 3 (MS3);METHIONINE SYNTHASE 3 (ATMS3)
640	AT5G10170.1	Chr5:3187538-3190161 REVERSE LENGTH=510	56.4	182450	281640	169849	150484	196106	28167	55439	30831	22398	34208.8	0.17444	0.00171354	NatC/E/F	2	3	2	4	False	arabidopsis	1	None	myo-inositol-1-phosphate synthase isoform 3.Expressed in leaf, root and silique. Immunolocaliazation experiments with an antibody recognizing MIPS1, MIPS2, and MIPS3 showed endosperm localization. protein_coding MYO-INOSITOL-1-PHOSPHATE SYNTHASE 3 (MIPS3) MYO-INOSITOL-1-PHOSPHATE SYNTHASE 3 (MIPS3);MYO-INOSITOL-1-PHOSTPATE SYNTHASE 3 (ATMIPS3)
1495	AT3G29360.1	Chr3:11267375-11268817 REVERSE LENGTH=480	53.1	218765	223782	260362	218180	230272	34394	97780	16514	9578	39566.5	0.171825	0.000147288	NatA	4	10	4	11	False	arabidopsis	1	IsMasterProtein	Encodes one of four UDP-glucose dehydrogenase UGD) genes. Mutation of this gene in combination with UGD3 leads to swollen plant cell walls and severe developmental defects associated with changes in pectic polysaccharides. protein_coding UDP-GLUCOSE DEHYDROGENASE 2 (UGD2) UDP-GLUCOSE DEHYDROGENASE 2 (UGD2)
913	AT5G20250.3	Chr5:6834207-6836635 FORWARD LENGTH=749	83.1	702683	884864	1048543	1121693	939446	292550	73656	233504	45891	161400	0.171804	0.000418407	NatA	12	33	12	18	False	arabidopsis	1	IsMasterProteinCandidate	encodes a member of glycosyl hydrolase family 36. Expression is induced within 3 hours of dark treatment, in senescing leaves and treatment with exogenous photosynthesis inhibitor. Induction of gene expression was suppressed in excised leaves supplied with sugar. The authors suggest that the gene's expression pattern is responding to the level of sugar in the cell. The mRNA is cell-to-cell mobile…
1193	AT5G15400.1	Chr5:4997764-5002907 REVERSE LENGTH=1038	117.5	38807	23824	18074	17586	24572.8	4210				4210	0.171328	#DIV/0!	NatA	1	1	1	1	False	arabidopsis	1	IsMasterProtein	Single copy gene encoding a putative ubiquitin conjugating E4 factor. Contains Ub elongating factor core domain and C-terminal U-box. Involved in ubiquitination of NLRs. protein_coding MUTANT, SNC1 -ENHANCING 3 (MUSE3) MUTANT, SNC1 -ENHANCING 3 (MUSE3);R UBIQUITIN FUSION DEGRADATION PROTEIN2 (UFD2)
1086	AT2G43970.1	Chr2:18205535-18208031 REVERSE LENGTH=545	60.6	224878	197650	52134	93110	141943	28283	10700	40898	16128	24002.2	0.169098	0.0303129	NatA	2	5	2	5	False	arabidopsis	1	IsMasterProtein	RNA-binding protein;(source:Araport11) protein_coding LA RELATED PROTEIN 6B (LARP6B) (ATLARP6B);LA RELATED PROTEIN 6B (LARP6B)
124	AT5G38410.1	Chr5:15377501-15378306 REVERSE LENGTH=181	20.3	2322163	1400662	2229936	2152955	2026429	569365	282414	423855	90037	341418	0.168482	0.000370379	NatA	3	16	3	16	False	arabidopsis	1	None	Encodes a member of the Rubisco small subunit (RBCS) multigene family: RBCS1A (At1g67090), RBCS1B (At5g38430), RBCS2B (At5g38420), and RBCS3B (At5g38410). Functions to yield sufficient Rubisco content for leaf photosynthetic capacity. protein_coding RUBISCO SMALL SUBUNIT 3B (RBCS3B) RIBULOSE BISPHOSPHATE CARBOXYLASE SMALL CHAIN 1A (RBCS1A);RUBISCO SMALL SUBUNIT 3B (RBCS3B)
760	AT5G38420.1	Chr5:15381203-15381978 REVERSE LENGTH=181	20.3	2322163	1400662	2229936	2152955	2026429	569365	282414	423855	90037	341418	0.168482	0.000370379	NatA	3	16	3	16	False	arabidopsis	1	None	Encodes a member of the Rubisco small subunit (RBCS) multigene family: RBCS1A (At1g67090), RBCS1B (At5g38430), RBCS2B (At5g38420), and RBCS3B (At5g38410). Activated by OXS2 under the treatment of salt. protein_coding RUBISCO SMALL SUBUNIT 2B (RBCS2B) RUBISCO SMALL SUBUNIT 2B (RBCS2B); (DEG24)
74	AT5G38430.1	Chr5:15384350-15385155 REVERSE LENGTH=181	20.3	2322163	1400662	2229936	2152955	2026429	569365	282414	423855	90037	341418	0.168482	0.000370379	NatA	3	16	3	16	False	arabidopsis	1	None	Encodes a member of the Rubisco small subunit (RBCS) multigene family: RBCS1A (At1g67090), RBCS1B (At5g38430), RBCS2B (At5g38420), and RBCS3B (At5g38410). protein_coding RUBISCO SMALL SUBUNIT 1B (RBCS1B) RUBISCO SMALL SUBUNIT 1B (RBCS1B)
866	AT1G67090.1	Chr1:25048465-25049249 REVERSE LENGTH=180	20.2	2577816	1621030	2451517	2399932	2.26257e+06	635231	300931	461893	90037	372023	0.164425	0.000255281	NatA	4	23	4	21	False	arabidopsis	1	IsMasterProtein	Encodes a member of the Rubisco small subunit (RBCS) multigene family: RBCS1A (At1g67090), RBCS1B (At5g38430), RBCS2B (At5g38420), and RBCS3B (At5g38410). Functions to yield sufficient Rubisco content for leaf photosynthetic capacity. protein_coding RIBULOSE BISPHOSPHATE CARBOXYLASE SMALL CHAIN 1A (RBCS1A) RIBULOSE BISPHOSPHATE CARBOXYLASE SMALL CHAIN 1A (RBCS1A)
397	AT3G16320.1	Chr3:5529534-5534465 FORWARD LENGTH=728	82.2	92649	76669	32139	262252	115927		18980			18980	0.163723	#DIV/0!	NatC/E/F	1	1	1	4	False	arabidopsis	1	IsMasterProtein	Subunit in the anaphase-promoting complex. Role in gametogenesis, control of mitotic progression and cell differentiation during the entire life cycle. protein_coding (CDC27a) (CDC27a)
319	AT1G10050.1	Chr1:3279270-3283444 FORWARD LENGTH=1063	118.3		71747	45181	36788	51238.7	8353				8353	0.163021	#DIV/0!	NatA	1	1	1	1	False	arabidopsis	1	IsMasterProteinCandidate	Encodes a putative glycosyl hydrolase family 10 protein (xylanase). protein_coding
35	AT3G10340.1	Chr3:3204260-3207809 FORWARD LENGTH=707	76.9	517885	545950	368406	203421	408916	27038	124209	78917	35567	66432.8	0.162461	0.00580727	NatB	3	12	0	7	False	arabidopsis	2	None	Encodes PAL4, a putative a phenylalanine ammonia-lyase. Arabidopsis has four PALs: AT2G37040 (PAL1), AT3G53260 (PAL2), AT5G04230 (PAL3) and AT3G10340 (PAL4). protein_coding PHENYLALANINE AMMONIA-LYASE 4 (PAL4) PHENYLALANINE AMMONIA-LYASE 4 (PAL4)
1019	AT1G50480.1	Chr1:18702064-18704687 FORWARD LENGTH=634	67.8	315449	315091	324564	444806	349978	106171	21356	81369	11766	55165.5	0.157626	0.00028291	NatA	6	17	6	15	False	arabidopsis	1	IsMasterProtein	10-formyltetrahydrofolate synthetase (THFS) mRNA, complete The mRNA is cell-to-cell mobile. protein_coding 10-FORMYLTETRAHYDROFOLATE SYNTHETASE (THFS) 10-FORMYLTETRAHYDROFOLATE SYNTHETASE (THFS)
490	AT3G20630.1	Chr3:7203001-7208340 REVERSE LENGTH=797	88.3	67446	57109	53026	41983	54891	6798	10483			8640.5	0.157412	0.00440162	NatB	1	3	1	2	False	arabidopsis	1	IsMasterProtein	Encodes a ubiquitin-specific protease. Identical to TTN6. Loss of function mutations are embryo lethals, having development arrested at the preglobular/globular stage. Also involved in root responses to phosphate deficiency. protein_coding UBIQUITIN-SPECIFIC PROTEASE 14 (UBP14) (TARANI); (DA3);TARANI (TNI);PHOSPHATE DEFICIENCY ROOT HAIR DEFECTIVE1 (PER1); (ATUBP14);TITAN6 (TTN6);UBIQUITIN-SPECIFI…
1353	AT3G12080.1	Chr3:3847851-3851980 FORWARD LENGTH=663	73.1	26958		8876	46089	27307.7		4278			4278	0.156659	#DIV/0!	NatA	1	1	1	2	False	arabidopsis	1	IsMasterProtein	Encodes a putative plastid-targeted GTP-binding protein that is essential for embryogenesis and chloroplast development. protein_coding EMBRYO DEFECTIVE 2738 (emb2738) (DER);EMBRYO DEFECTIVE 2738 (emb2738); (ENGA-1)
497	AT1G67680.1	Chr1:25365962-25368464 REVERSE LENGTH=664	73	4490414	5815127	4251130	3461492	4.50454e+06	678173	785820	769115	563752	699215	0.155224	0.000244436	NatA	25	109	25	49	False	arabidopsis	1	IsMasterProtein	SRP72 RNA-binding domain-containing protein;(source:Araport11) protein_coding
841	ATCG00820.1	ChrC:84005-84283 REVERSE LENGTH=92	10.6	74429	61665	54393	28697	54796	9484	6813			8148.5	0.148706	0.0322026	#N/A	1	1	1	12	False	arabidopsis	1	IsMasterProtein	Encodes a 6.8-kDa protein of the small ribosomal subunit. protein_coding RIBOSOMAL PROTEIN S19 (RPS19) RIBOSOMAL PROTEIN US19C (US19C);RIBOSOMAL PROTEIN S19 (RPS19)
325	ATCG00660.1	ChrC:68512-68865 REVERSE LENGTH=117	14.2	65811	83557		63086	70818	15750			5276	10513	0.148451	0.00712861	NatA	1	2	1	9	False	arabidopsis	1	IsMasterProtein	encodes a chloroplast ribosomal protein L20, a constituent of the large subunit of the ribosomal complex protein_coding RIBOSOMAL PROTEIN L20 (RPL20) RIBOSOMAL PROTEIN L20 (RPL20);RIBOSOMAL PROTEIN BL20C (BL20C)
1267	AT3G09440.4	Chr3:2903434-2905632 REVERSE LENGTH=649	71.1	7791821	7827665	5883787	6877522	7.0952e+06	1437416	247943	1533605	913868	1033208	0.145621	3.19108e-05	NatA	51	633	20	64	False	arabidopsis	1	IsMasterProtein	Heat shock protein 70 isoform. protein_coding HEAT SHOCK PROTEIN 70-3 (HSP70-3) HEAT SHOCK PROTEIN 70-3 (HSP70-3)
746	AT3G14210.1	Chr3:4729886-4731562 FORWARD LENGTH=392	44	39359	27806	25430	22490	28771.2	4185				4185	0.145458	#DIV/0!	NatA	2	3	2	6	False	arabidopsis	1	IsMasterProtein	A semidominant QTL which has an epistatic effect on the Epithiospecifier gene. Represses nitrile formation and favors isothiocyanate production during glucosinolate hydrolysis. The functional allele deters the insect herbivory T. ni. protein_coding EPITHIOSPECIFIER MODIFIER 1 (ESM1) EPITHIOSPECIFIER MODIFIER 1 (ESM1)
598	AT3G47000.1	Chr3:17313811-17316539 REVERSE LENGTH=608	66.3	2589432	4089769	2550127	3419992	3162330	298168	146486	620021	766901	457894	0.144796	0.000478462	NatA	1	17	1	2	False	arabidopsis	1	None	Glycosyl hydrolase family protein;(source:Araport11) protein_coding
545	AT5G61970.1	Chr5:24888920-24893079 FORWARD LENGTH=605	68.8	4531995	9806609	4567848	6537331	6.36095e+06	1138174	407180	1064034	1046185	913893	0.143673	0.00481963	NatA	35	159	35	62	False	arabidopsis	1	IsMasterProtein	signal recognition particle-related / SRP-like protein;(source:Araport11) protein_coding
42	AT2G30490.1	Chr2:12993861-12995683 REVERSE LENGTH=505	57.8	19163	54909	48197	60931	45800	8261	8802		2176	6413	0.140022	0.0163626	NatB	1	1	1	2	False	arabidopsis	1	IsMasterProtein	Encodes a cinnamate-4-hydroxylase. Mutations in this gene impact phenylpropanoid metabolism, growth and development. protein_coding CINNAMATE-4-HYDROXYLASE (C4H) REDUCED EPRDERMAL FLUORESCENCE 3 (REF3);CINNAMATE 4-HYDROXYLASE (ATC4H);CINNAMATE-4-HYDROXYLASE (C4H); (CYP73A5)
1050	AT2G05920.1	Chr2:2269831-2272207 REVERSE LENGTH=754	80	1469876	1968407	1421067	1538485	1.59946e+06	220416	188219	177093	269076	213701	0.133608	3.5154e-05	NatA	13	49	13	24	False	arabidopsis	1	IsMasterProtein	Subtilase family protein;(source:Araport11) protein_coding SUBTILASE 1.8 (SBT1.8) SUBTILASE 1.8 (SBT1.8)
218	AT5G01530.1	Chr5:209084-210243 FORWARD LENGTH=290	31.1	104450	190339	198451	258942	188046	39756	14444	37244	5818	24315.5	0.129306	0.00250271	NatA	3	6	3	10	False	arabidopsis	1	IsMasterProtein	Light harvesting chlorophyll-binding protein, CP29 is a component of the PSII light harvesting antenna complex. protein_coding LIGHT HARVESTING COMPLEX PHOTOSYSTEM II (LHCB4.1) LIGHT HARVESTING COMPLEX PHOTOSYSTEM II (LHCB4.1)
1441	AT4G34980.1	Chr4:16656929-16659223 REVERSE LENGTH=764	81	1210314	2414408	1519539	1679646	1.70598e+06	151212	33816	254916	408321	212066	0.124308	0.00140113	NatA	12	55	12	21	False	arabidopsis	1	IsMasterProtein	Serine protease similar to subtilisin. protein_coding SUBTILISIN-LIKE SERINE PROTEASE 2 (SLP2) SUBTILISIN-LIKE SERINE PROTEASE 2 (SLP2)
513	AT5G20290.1	Chr5:6851695-6853012 REVERSE LENGTH=222	25	302535	337566	332273	261012	308346	35839	46769	35590	33315	37878.2	0.122843	5.15786e-06	NatA	4	15	4	26	False	arabidopsis	1	IsMasterProtein	Ribosomal protein S8e family protein;(source:Araport11) protein_coding RIBOSOMAL PROTEIN ES8Z (ES8Z) RIBOSOMAL PROTEIN ES8Z (ES8Z)
907	AT5G02490.1	Chr5:550296-552565 REVERSE LENGTH=653	71.3	3203684	5119148	3223569	2889078	3.60887e+06	647485	187308	580205	352867	441966	0.122467	0.000892503	NatA	38	512	11	53	False	arabidopsis	1	IsMasterProtein	Member of the cytosolic heat shock 70 protein family. protein_coding (Hsp70-2) (AtHsp70-2); (Hsp70-2)
177	AT4G39800.1	Chr4:18469659-18471893 REVERSE LENGTH=511	56.5	421596	617747	422414	256359	429529	55719	74751	30831	36632	49483.2	0.115204	0.00222819	NatC/E/F	5	15	5	14	False	arabidopsis	1	IsMasterProtein	** Referred to as MIPS2 in Mitsuhashi et al 2008. myo-inositol-1-phosphate synthase isoform 1.Expressed in leaf, root and silique. Immunolocalization experiments with an antibody recognizing MIPS1, MIPS2, and MIPS3 showed endosperm localization. protein_coding D-MYO-INOSITOL 3-PHOSPHATE SYNTHASE 1 (MIPS1) MYO-INOSITOL-1-PHOSPHATE SYNTHASE 1 (MIPS1);INOSITOL 3-PHOSPHATE SYNTHASE 1 (ATIPS1);D-MYO-I…
1546	AT3G15190.1	Chr3:5116216-5117412 FORWARD LENGTH=202	21.8	65707	77050	35188	27081	51256.5	6725	6586		4219	5843.33	0.114002	0.0238571	NatA	1	1	1	4	False	arabidopsis	1	IsMasterProtein	chloroplast 30S ribosomal protein S20;(source:Araport11) protein_coding PLASTID RIBOSOMAL PROTEIN S20 (PRPS20) PLASTID RIBOSOMAL PROTEIN S20 (PRPS20);RIBOSOMAL PROTEIN BS20C (BS20C)
636	AT3G12580.1	Chr3:3991487-3993689 REVERSE LENGTH=650	71.1	767572	1313966	809797	1003333	973667	146035		70123	108682	108280	0.111208	0.0020996	NatA	34	458	6	46	False	arabidopsis	1	IsMasterProtein	Cytoplasmically localized member of the heat shock protein 70 family. Forms complex(heat shock granule) with J3. Mutants are heat sensitive and show increased accummulation of insoluble proteins suggesting a role in thermotolerance. protein_coding HEAT SHOCK 70 KDA PROTEIN 4 (HSP70-4) HEAT SHOCK 70 KDA PROTEIN 4 (HSP70-4);HEAT SHOCK PROTEIN 70 (HSP70);ARABIDOPSIS HEAT SHOCK PROTEIN 70 (ATHSP70); …
88	AT1G67650.1	Chr1:25359832-25362395 REVERSE LENGTH=651	71.8	2142232	2174007	1506727	1259936	1.77073e+06	141007	255862	221686	152082	192659	0.108802	0.000483355	NatA	6	32	6	12	False	arabidopsis	1	None	SRP72 RNA-binding domain-containing protein;(source:Araport11) protein_coding
865	AT4G37910.2	Chr4:17825368-17828099 REVERSE LENGTH=682	73	323627	539539	307713	358652	382383	35791	23983	76046	29390	41302.5	0.108014	0.000791069	NatA	5	33	3	10	False	arabidopsis	1	None	Mitochondrial chaperone that interacts with COX2 and functions in cytochrome oxidase assembly.Mutants have pleiotropic defects in growth and development including defects un auxin gradients that may be secondary effects related to mitochondrial metabolism. protein_coding (HSP70-9) (HSP70-9)
594	AT2G05070.1	Chr2:1799436-1800329 REVERSE LENGTH=265	28.6	73453	307084	350908	500664	308027	74495	11293	39943	7311	33260.5	0.107979	0.0222796	NatA	3	12	3	7	False	arabidopsis	1	None	Encodes Lhcb2.2. Belongs to the Lhc super-gene family encodes the light-harvesting chlorophyll a/b-binding (LHC) proteins that constitute the antenna system of the photosynthetic apparatus. protein_coding PHOTOSYSTEM II LIGHT HARVESTING COMPLEX GENE 2.2 (LHCB2.2) PHOTOSYSTEM II LIGHT HARVESTING COMPLEX GENE 2.2 (LHCB2.2);LIGHT-HARVESTING CHLOROPHYLL B-BINDING 2 (LHCB2)
367	AT2G05100.1	Chr2:1823449-1824331 REVERSE LENGTH=265	28.6	73453	307084	350908	500664	308027	74495	11293	39943	7311	33260.5	0.107979	0.0222796	NatA	3	12	3	7	False	arabidopsis	1	None	Lhcb2.1 protein encoding a subunit of the light harvesting complex II. Member of a gene family with high degree of sequence similarity. Initially LHCB2.3 was considered as a separate gene but appears to be an allele of LHCB2.1. protein_coding PHOTOSYSTEM II LIGHT HARVESTING COMPLEX GENE 2.1 (LHCB2.1) LIGHT-HARVESTING CHLOROPHYLL B-BINDING 2 (LHCB2);PHOTOSYSTEM II LIGHT HARVESTING COMPLEX GENE 2.1…
45	AT2G34430.1	Chr2:14524818-14525618 FORWARD LENGTH=266	28.2	73453	307084	350908	500664	308027	74495	11293	39943	7311	33260.5	0.107979	0.0222796	NatA	3	12	3	7	False	arabidopsis	1	None	Photosystem II type I chlorophyll a/b-binding protein The mRNA is cell-to-cell mobile. protein_coding LIGHT-HARVESTING CHLOROPHYLL-PROTEIN COMPLEX II SUBUNIT B1 (LHB1B1) LIGHT-HARVESTING CHLOROPHYLL-PROTEIN COMPLEX II SUBUNIT B1 (LHCB1.4);LIGHT-HARVESTING CHLOROPHYLL-PROTEIN COMPLEX II SUBUNIT B1 (LHB1B1); (DEG11)
1091	AT3G27690.1	Chr3:10256002-10256921 FORWARD LENGTH=266	28.8	73453	307084	350908	500664	308027	74495	11293	39943	7311	33260.5	0.107979	0.0222796	NatA	3	12	3	7	False	arabidopsis	1	None	Encodes Lhcb2.4. Belongs to the Lhc super-gene family encodes the light-harvesting chlorophyll a/b-binding (LHC) proteins that constitute the antenna system of the photosynthetic apparatus. The mRNA is cell-to-cell mobile. protein_coding PHOTOSYSTEM II LIGHT HARVESTING COMPLEX GENE 2.3 (LHCB2.3) PHOTOSYSTEM II LIGHT HARVESTING COMPLEX GENE 2.3 (LHCB2.3);LIGHT-HARVESTING CHLOROPHYLL B-BINDING 2 (L…
449	AT3G63490.1	Chr3:23444269-23446020 FORWARD LENGTH=346	37.6	341246	433887	377320	193601	336514	8931	38429	53506		33622	0.0999128	0.00443658	NatA	3	8	3	14	False	arabidopsis	1	IsMasterProtein	Ribosomal protein L1p/L10e family;(source:Araport11) protein_coding EMBRYO DEFECTIVE 3126 (EMB3126) RIBOSOMAL PROTEIN UL1C (UL1C);EMBRYO DEFECTIVE 3126 (EMB3126);PLASTID RIBOSOMAL PROTEIN L1 (PRPL1);PROLINE-RICH PROTEIN-LIKE 1 (PRPL1)
1055	AT1G29920.1	Chr1:10475089-10475892 REVERSE LENGTH=267	28.2	143573	431537	500753	658992	433714	100607	21069	39943	7311	42232.5	0.0973741	0.0118213	NatA	4	14	4	11	False	arabidopsis	1	IsMasterProtein	Encodes lhcb1.1 a component of the LHCIIb light harvesting complex associated with photosystem II. protein_coding CHLOROPHYLL A/B-BINDING PROTEIN 2 (CAB2) LIGHT HARVESTING CHLOROPHYLL A/B-BINDING PROTEIN 1.1 (LHCB1.1); (AB165);CHLOROPHYLL A/B-BINDING PROTEIN 2 (CAB2)
1242	AT1G29930.1	Chr1:10478071-10478874 FORWARD LENGTH=267	28.2	143573	431537	500753	658992	433714	100607	21069	39943	7311	42232.5	0.0973741	0.0118213	NatA	4	14	4	11	False	arabidopsis	1	IsMasterProteinCandidate	Subunit of light-harvesting complex II (LHCII),which absorbs light and transfers energy to the photosynthetic reaction center. The mRNA is cell-to-cell mobile. protein_coding CHLOROPHYLL A/B BINDING PROTEIN 1 (CAB1) CHLOROPHYLL A/B PROTEIN 140 (CAB140); (AB140);CHLOROPHYLL A/B BINDING PROTEIN 1 (CAB1);CELLULOSE SYNTHASE LIKE C8 (CLSC8);LIGHT-HARVESTING CHLOROPHYLL A/B-PROTEIN 1.3 (LHCB1.3)
320	AT2G34420.1	Chr2:14522716-14523513 REVERSE LENGTH=265	28	143573	431537	500753	658992	433714	100607	21069	39943	7311	42232.5	0.0973741	0.0118213	NatA	4	14	4	11	False	arabidopsis	1	IsMasterProteinCandidate	Photosystem II type I chlorophyll a/b-binding protein protein_coding PHOTOSYSTEM II LIGHT HARVESTING COMPLEX GENE B1B2 (LHB1B2) PHOTOSYSTEM II LIGHT HARVESTING COMPLEX GENE B1B2 (LHB1B2);PHOTOSYSTEM II LIGHT HARVESTING COMPLEX GENE 1.5 (LHCB1.5)
765	AT5G09590.1	Chr5:2975721-2978508 FORWARD LENGTH=682	72.9	1364402	2664609	1645805	1986232	1915262	185740	103259	252845	188163	182502	0.0952881	0.000850017	NatA	15	59	13	30	False	arabidopsis	1	IsMasterProtein	heat shock protein 70 (Hsc70-5); nuclear protein_coding MITOCHONDRIAL HSO70 2 (MTHSC70-2) HEAT SHOCK PROTEIN 70-10 (HSP70-10);MITOCHONDRIAL HSO70 2 (MTHSC70-2);HEAT SHOCK COGNATE (HSC70-5)
1031	AT5G26000.1	Chr5:9079678-9082347 REVERSE LENGTH=541	61.1	5082840	4856922	6006834	6480351	5.60674e+06	939819	218438	622196	184971	491356	0.0876367	1.94032e-05	NatC/E/F	13	83	12	28	False	arabidopsis	1	IsMasterProtein	member of Glycoside Hydrolase Family 1. encodes one of two known functional myrosinase enzymes in Arabidopsis. The enzyme catalyzes the hydrolysis of glucosinolates into compounds that are toxic to various microbes and herbivores. protein_coding THIOGLUCOSIDE GLUCOHYDROLASE 1 (TGG1) (AtTGG1);THIOGLUCOSIDE GLUCOHYDROLASE 1 (TGG1);BETA GLUCOSIDASE 38 (BGLU38)
1532	AT4G30720.1	Chr4:14972212-14975461 REVERSE LENGTH=707	77	60402	129814	42230	123711	89039.2	7546				7546	0.0847491	#DIV/0!	NatA	4	5	4	7	False	arabidopsis	1	IsMasterProtein	Encodes a putative oxidoreductase/electron carrier detected in the chloroplast stroma that is essential to ensure a correct electron flow through the photosynthetic chain and, hence, photosynthesis efficiency and normal growth. Mutations in the Col-0 allele result in pale green pigmentation and defective growth. protein_coding PIGMENT DEFECTIVE 327 (PDE327) PIGMENT DEFECTIVE 327 (PDE327)
784	AT5G20950.2	Chr5:7107609-7110775 REVERSE LENGTH=624	67.9	11286485	17571416	10685410	14420296	1.34909e+07	954142	241351	1482739	1810448	1122170	0.0831798	0.000267095	NatA	25	177	25	43	False	arabidopsis	1	IsMasterProteinCandidate	Encodes a beta-glucosidase involved in xyloglucan metabolism. protein_coding (BGLC1) (BGLC1)
918	AT5G25980.1	Chr5:9072730-9075143 FORWARD LENGTH=467	53.4	643535	825138	842989	1078836	847624	90649	30160	101355	42638	66200.5	0.0781012	0.000136899	NatB	5	22	4	9	False	arabidopsis	1	None	Myrosinase (thioglucoside glucohydrolase) gene involved in glucosinoloate metabolism. The mRNA is cell-to-cell mobile. protein_coding GLUCOSIDE GLUCOHYDROLASE 2 (TGG2) GLUCOSIDE GLUCOHYDROLASE 2 (TGG2);BETA GLUCOSIDASE 37 (BGLU37)
462	AT5G48375.1	Chr5:19601303-19603883 REVERSE LENGTH=439	50.7	258686	256557	328126	427287	317664	45362	3076	39180	7072	23672.5	0.0745206	0.000401213	NatC/E/F	1	5	1	2	False	arabidopsis	1	None	Is a myrosinase pseudogene that codes for a truncated and frameshifted protein. Although TGG3 apparently is a pseudogene, its mRNA is expressed specifically in stamen and petal according to RT-PCR analysis. Western analysis shows no band of the size expected for a TGG3 protein. protein_coding THIOGLUCOSIDE GLUCOSIDASE 3 (TGG3) BETA GLUCOSIDASE 39 (BGLU39);THIOGLUCOSIDE GLUCOSIDASE 3 (TGG3)
625	AT1G51490.1	Chr1:19094888-19097102 FORWARD LENGTH=412	47.3	258686	256557	328126	427287	317664	45362	3076	39180	7072	23672.5	0.0745206	0.000401213	NatB	1	4	1	2	False	arabidopsis	1	None	This locus encodes a myrosinase. Arabidopsis thaliana ecotype Col-0 contains a non-functional copy but some other (not all) ecotypes contain a functional copy (reference: PubMed ID 26907263). protein_coding BETA GLUCOSIDASE 36 (BGLU36) BETA GLUCOSIDASE 36 (BGLU36);BETA-THIOGLUCOSIDE GLUCOHYDROLASE 6 (TGG6)
476	ATCG00160.1	ChrC:15013-15723 REVERSE LENGTH=236	26.9	213472	178073	180760	99127	167858	13831		10029		11930	0.071072	0.0128595	NatA	2	10	2	10	False	arabidopsis	1	IsMasterProtein	Chloroplast ribosomal protein S2 protein_coding RIBOSOMAL PROTEIN S2 (RPS2) RIBOSOMAL PROTEIN US2C (US2C);RIBOSOMAL PROTEIN S2 (RPS2)
1402	AT4G38970.2	Chr4:18163769-18165659 REVERSE LENGTH=381	41.3	653983	272448	437773	311137	418835	48624	12159	37331	4829	25735.8	0.061446	0.00393281	NatA	5	12	2	14	False	arabidopsis	1	None	Protein is tyrosine-phosphorylated and its phosphorylation state is modulated in response to ABA in Arabidopsis thaliana seeds. protein_coding FRUCTOSE-BISPHOSPHATE ALDOLASE 2 (FBA2) (ATFBA2);FRUCTOSE-BISPHOSPHATE ALDOLASE 2 (FBA2)
1175	AT4G22710.1	Chr4:11935038-11936618 FORWARD LENGTH=526	59.4	14297	62998	75280	38261	47709	11564	0	0	0	2891	0.0605965	0.017745	NatA	2	4	2	4	False	arabidopsis	1	IsMasterProteinCandidate	member of CYP706A protein_coding CYTOCHROME P450, FAMILY 706, SUBFAMILY A, POLYPEPTIDE 2 (CYP706A2) CYTOCHROME P450, FAMILY 706, SUBFAMILY A, POLYPEPTIDE 2 (CYP706A2)
342	AT4G38970.1	Chr4:18163714-18165659 REVERSE LENGTH=398	43	844520	398303	618486	491157	588116	68464	12159	54423	4829	34968.8	0.0594589	0.00131915	NatA	7	14	2	18	False	arabidopsis	1	IsMasterProtein	Protein is tyrosine-phosphorylated and its phosphorylation state is modulated in response to ABA in Arabidopsis thaliana seeds. protein_coding FRUCTOSE-BISPHOSPHATE ALDOLASE 2 (FBA2) FRUCTOSE-BISPHOSPHATE ALDOLASE 2 (FBA2); (ATFBA2)
1483	AT3G13790.1	Chr3:4533084-4535831 REVERSE LENGTH=584	66.2	5998403	9323239	5850484	8795644	7.49194e+06	270983	384768	339385	298050	323296	0.0431526	0.00022462	NatA	19	121	19	38	False	arabidopsis	1	IsMasterProtein	Encodes a protein with invertase activity. protein_coding (ATBFRUCT1) (ATCWI1);ARABIDOPSIS THALIANA CELL WALL INVERTASE 1 (ATCWINV1); (ATBFRUCT1); (CWI1)
1533	AT3G13790.5	Chr3:4533084-4535230 REVERSE LENGTH=514	58.3	5680356	8587195	5452795	8248685	6.99226e+06	244082	367370	304370	240743	289141	0.0413516	0.000190299	NatC/E/F	18	113	18	42	False	arabidopsis	1	None	Encodes a protein with invertase activity. protein_coding
1454	AT3G62010.1	Chr3:22964945-22971149 FORWARD LENGTH=1254	141.5	7317820	8025106	3335168	3326403	5.50112e+06	162833	162449	114988		146757	0.0266776	0.015749	NatA	2	4	2	2	False	arabidopsis	1	IsMasterProtein	metal ion-binding protein;(source:Araport11) protein_coding
