# Supplementary material for: The ribosome-associated N-terminal acetyltransferase B coordinates global proteostasis and autophagy in plants by creating Ac/N-degrons
Source: Nat Commun. 2026 Mar 31;17:3116. doi: 10.1038/s41467-026-71208-2 (PMC13039445; doi:10.1038/s41467-026-71208-2)
Supplement: Supplementary file 7 — Supplementary Data 5 [file 41467_2026_71208_MOESM7_ESM.xlsx]

## Sheet: Sheet1
Supplementary Data 5. Primers used in this study.
	Forward primers	Reverse primers
CRISPR/Cas9
gRNA NAA20	ATTGTCACGGAAGTGAATCGGAGA	AAACTCTCCGATTCACTTCCGTGA
Genetyping
CRISPR_Naa20_sequencing	CATGACGTCATCAGTGTTATAGGC	CAACATTCAAGCTATCTCCATCTG
atg5-1 gDNA genetyping	ATTTGCTATTTGTTTGGCACG	TACCGTTCATGACAGAGGTCC
atg5-1 T-DNA genetyping	GCCTTTTCAGAAATGGATAAATAGCCTTGCTTCC	TACCGTTCATGACAGAGGTCC
nbr1-2 T-DNA genetyping	ATAATAACGCTGCGGACATCTACATTTT	CAAACTTAGCACCGTCAGAGGTAG
nbr1-2 gDNA genetyping	CGTTGTGACGGATGTGGAGTT	CAAACTTAGCACCGTCAGAGGTAG
kin11 T-DNA genetyping	AACGTCCGCAATGTGTTATTAAGTTGTC	TCGATTCCACTCCATTATTGC
kin11 gDNA genetyping	TGCGGTTTGATGATTATAATCG	TCGATTCCACTCCATTATTGC
Constructs
pGGC-NAA20-BSA-silence	aacaGGTCTCaggctGTATGACGACGATACGTAGATTCA	aacaGGTCTCactgaATCATACTCTAATTCATCAGGTGTGATAGGTCTTTTGAGAGGAATCACAGACTTTTTCTCT
5482-pGGC-NAA30	aacaGGTCTCaggctGTATGGAGAAAGAGATGGAAG	aacaGGTCTCactgaTTAAGGTACACGAGGCCTAG
5484-pGGC-NAA50	aacaGGTCTCaggctGTATGGGAGCTGGGAGAGAAG	aacaGGTCTCactgaTCATTTGTTGGCTTCAGATTG
5487-pGGC-NAA60-L	aacaGGTCTCaggctGTATGTCGCGTTTTCCCCGTGG	aacaGGTCTCactgaCTATACGTAATCATACCCGG
5488-pGGC-NAA60-S	aacaGGTCTCaggctGTATGTCGCGTTTTCCCCGTGG	aacaGGTCTCactgaTCAGCGATAACCCCATCTAT
pGGC-NBR1E2P	aacaGGTCTCaggctGTATGCCATCTACTGCTAACGC	aacaGGTCTCactgaTCAAGCCTCCTTCTCCCCT
pGGC-NBR1	aacaGGTCTCaggctGTATGGAGTCTACTGCTAACGC	aacaGGTCTCactgaAGCCTCCTTCTCCCCTGTGA
pGGC-KIN11	aacaGGTCTCaggctGTATGGATCATTCATCAAATAG	aacaGGTCTCactgaGATCACACGAAGCTCTGTAAG
pGGC-KIN11-D2P	aacaGGTCTCaggctGTATGCCACATTCATCAAATAG	aacaGGTCTCactgaGATCACACGAAGCTCTGTAAG
KIN11-m1 BSA1 cutting site mutation	gaggtaatagagacTacgag	ctcgtAgtctctattacctc
KIN11-m2 BSA1 cutting site mutation	gttgtccatagagaTCTGAAG	CTTCAGAtctctatggacaac
KIN11-m3 BSA1 cutting site mutation	TGAGGCTAGAGATCTGATCC	GGATCAGATCTCTAGCCTCA
RT-qPCR
qKIN11	AGCATGTTGTCACAGGGCAT	GCATCTTAGAATTAGAGGGAG
qPCR ACT7	CCGTTCTTTCTCTCTATGCCAGTG G	GGATAGCATGAGGAAGAGCATACCC
qNBR1	CGTTGTGACGGATGTGGAGTT	ACAGGCTTATCCATTCTTGTGTA
qATG3	GTAGAAAATGATCCGGCAACTC	GTGTGGATGATCTTCGATTGTG
qATG5	GAAGGAAGCGGTCAAGTATGT	TCTTGGTGCTAACACAAGAGC
qATG8a	GAATCAAGCTTGGAGCTGAGAA	GAACCCATCCTCATCTTTGTGT
qATG8e	TCTTTAAGATGGACGACGATTTC	CTCAGCCTTTTCCACAATCA
qDIN1	CAACACGAAGAGGTGTTATTGTA	CTGCCTCTGCTGCAACATTTC
qDIN6	CCGATGATTCTCAGGCCAAG	CTCCGTTCTGATATAAGCCACT
qDIN10	GCTCATCTTCTTCGCTTTCTG	GCGACGCTGCTTCGCTTC
qbZIP63	CAGAGGAATACAGAGCATTTCTC	CAGATCTACCAGAAGTATCCTGA
RT-PCR
RT-PCR PP2A	CTTCTCGCTCCAGTAATGGGATCC	GCTTGGTCGACTATCGGAATGAGAG
RT-PCR NAA30	aacaGGTCTCaggctGTATGGAGAAAGAGATGGAAG	GATTCCATCATCGCTTTTATCGC
RT-PCR NAA60	ACGTGGAATCGCTAAGGCAC	aacaGGTCTCactgaTCAGCGATAACCCCATCTAT
qPP2A	cttctcgctccagtaatgggatcc	gcttggtcgactatcggaatgagag
