# Supplementary material for: The ribosome-associated N-terminal acetyltransferase B coordinates global proteostasis and autophagy in plants by creating Ac/N-degrons
Source: Nat Commun. 2026 Mar 31;17:3116. doi: 10.1038/s41467-026-71208-2 (PMC13039445; doi:10.1038/s41467-026-71208-2)
Supplement: Supplementary file 10 — Source Data [file 41467_2026_71208_MOESM10_ESM.xlsx]

## Sheet: Fig.1
Source Data Fig.1c Fresh weight of wild type (WT), naa20-cr1, naa20-cr2 and naa20-1 plants										Source Data Fig.1d Rosette radius of wild type (WT), naa20-cr1, naa20-cr2 and naa20-1 plants
	WT	naa20-cr1	naa20-cr2	naa20-1						WT	naa20-cr1	naa20-cr2	naa20-1
	1.53	1.11	1.16	1.19						5.5	4.1	4.1	4.3
	1.56	1.21	1.07	1.21						5.6	4.2	3.8	4.1
	1.66	0.97	1.18	1.15						5.3	4	4.2	4.1
	1.72	1.05	1.08	1.04						5.2	3.9	4.3	4
	1.61	1.09	1.19	1.15						5.6	4	3.9	4.2
	1.72	1.22	1.22	1.12						5.1	3.9	3.8	3.8
	1.61	1.19	1.01	1.21						5.2	3.8	4.1	3.9
	1.52	1.11	1.05	1.14						5.5	3.6	4	4
	1.65	0.96	1.22	1.12						5.2	3.9	4.1	4.1
	1.58	1.15	1.15	1.18						5.4	3.5	4.2	4.3
Tukey's multiple comparisons test	Mean Diff.	95.00% CI of diff.	Below threshold?	Summary	Adjusted P Value					Tukey's multiple comparisons test	Mean Diff.	95.00% CI of diff.	Below threshold?	Summary	Adjusted P Value
WT vs. naa20-cr1	0.51	0.4211 to 0.5989	Yes	****	<0.0001	A-B				WT vs. naa20-cr1	1.47	1.249 to 1.691	Yes	****	<0.0001	A-B
WT vs. naa20-cr2	0.483	0.3941 to 0.5719	Yes	****	<0.0001	A-C				WT vs. naa20-cr2	1.31	1.089 to 1.531	Yes	****	<0.0001	A-C
WT vs. naa20-1	0.465	0.3761 to 0.5539	Yes	****	<0.0001	A-D				WT vs. naa20-1	1.28	1.059 to 1.501	Yes	****	<0.0001	A-D
naa20-cr1 vs. naa20-cr2	-0.027	-0.1159 to 0.06187	No	ns	0.8454	B-C				naa20-cr1 vs. naa20-cr2	-0.16	-0.3812 to 0.06118	No	ns	0.2266	B-C
naa20-cr1 vs. naa20-1	-0.045	-0.1339 to 0.04387	No	ns	0.5296	B-D				naa20-cr1 vs. naa20-1	-0.19	-0.4112 to 0.03118	No	ns	0.1138	B-D
naa20-cr2 vs. naa20-1	-0.018	-0.1069 to 0.07087	No	ns	0.9472	C-D				naa20-cr2 vs. naa20-1	-0.03	-0.2512 to 0.1912	No	ns	0.9831	C-D
Source Data Fig.1i Free N-termini level wild type (WT), naa20-cr1, and naa20-cr1 overexpressing either NAA30, NAA50, NAA60S or NAA60L.
WT	naa20-cr1	NAA30-OE/naa20-cr1 ＃1	NAA30-OE/naa20-cr1 ＃2	NAA30-OE/naa20-cr1 ＃3	NAA50-OE/naa20-cr1 ＃1	NAA50-OE/naa20-cr1 ＃2	NAA50-OE/naa20-cr1 ＃3	NAA60S-OE/naa20-cr1 ＃1	NAA60S-OE/naa20-cr1 ＃2	NAA60S-OE/naa20-cr1 ＃3	NAA60L-OE/naa20-cr1 ＃1	NAA60L-OE/naa20-cr1 ＃2	NAA60L-OE/naa20-cr1 ＃3
1.09655	1.30322	1.19903	1.20059	1.32791	1.26951	1.34917	1.20788	1.17147	1.22752	1.30458	1.30405	1.17579	1.30885
1.00319	1.21986	1.37803	1.32776	1.17631	1.1699	1.19131	1.35516	1.21028	1.20356	1.31916	1.27181	1.21882	1.27363
0.961305	1.27973	1.17001	1.28103	1.25232	1.20106	1.2058	1.14896	1.26097	1.25112	1.19897	1.28431	1.25847	1.20408
0.938955	1.17475	1.25847	1.22315	1.26899	1.19741	1.25112	1.23393	1.22773	1.33396	1.27926	1.20455	1.27978	1.19288
Tukey's multiple comparisons test	Mean Diff.	95.00% CI of diff.	Below threshold?	Summary	Adjusted P Value
WT vs. naa20-cr1	-0.2444	-0.3989 to -0.08987	Yes	***	0.0001
WT vs. NAA30-OE/naa20-cr1 ＃1	-0.2514	-0.4059 to -0.09686	Yes	****	<0.0001
WT vs. NAA30-OE/naa20-cr1 ＃2	-0.2581	-0.4127 to -0.1036	Yes	****	<0.0001
WT vs. NAA30-OE/naa20-cr1 ＃3	-0.2564	-0.4109 to -0.1019	Yes	****	<0.0001
WT vs. NAA50-OE/naa20-cr1 ＃1	-0.2095	-0.3640 to -0.05495	Yes	**	0.0014
WT vs. NAA50-OE/naa20-cr1 ＃2	-0.2494	-0.4039 to -0.09483	Yes	****	<0.0001
WT vs. NAA50-OE/naa20-cr1 ＃3	-0.2365	-0.3910 to -0.08196	Yes	***	0.0002
WT vs. NAA60S-OE/naa20-cr1 ＃1	-0.2176	-0.3721 to -0.06309	Yes	***	0.0008
WT vs. NAA60S-OE/naa20-cr1 ＃2	-0.254	-0.4086 to -0.09952	Yes	****	<0.0001
WT vs. NAA60S-OE/naa20-cr1 ＃3	-0.2755	-0.4300 to -0.1210	Yes	****	<0.0001
WT vs. NAA60L-OE/naa20-cr1 ＃1	-0.2662	-0.4207 to -0.1117	Yes	****	<0.0001
WT vs. NAA60L-OE/naa20-cr1 ＃2	-0.2332	-0.3877 to -0.07869	Yes	***	0.0002
WT vs. NAA60L-OE/naa20-cr1 ＃3	-0.2449	-0.3994 to -0.09033	Yes	***	0.0001
naa20-cr1 vs. NAA30-OE/naa20-cr1 ＃1	-0.006994	-0.1615 to 0.1475	No	ns	>0.9999
naa20-cr1 vs. NAA30-OE/naa20-cr1 ＃2	-0.01374	-0.1683 to 0.1408	No	ns	>0.9999
naa20-cr1 vs. NAA30-OE/naa20-cr1 ＃3	-0.012	-0.1665 to 0.1425	No	ns	>0.9999
naa20-cr1 vs. NAA50-OE/naa20-cr1 ＃1	0.03492	-0.1196 to 0.1894	No	ns	0.9999
naa20-cr1 vs. NAA50-OE/naa20-cr1 ＃2	-0.004962	-0.1595 to 0.1496	No	ns	>0.9999
naa20-cr1 vs. NAA50-OE/naa20-cr1 ＃3	0.007906	-0.1466 to 0.1624	No	ns	>0.9999
naa20-cr1 vs. NAA60S-OE/naa20-cr1 ＃1	0.02678	-0.1277 to 0.1813	No	ns	>0.9999
naa20-cr1 vs. NAA60S-OE/naa20-cr1 ＃2	-0.009651	-0.1642 to 0.1449	No	ns	>0.9999
naa20-cr1 vs. NAA60S-OE/naa20-cr1 ＃3	-0.0311	-0.1856 to 0.1234	No	ns	>0.9999
naa20-cr1 vs. NAA60L-OE/naa20-cr1 ＃1	-0.02179	-0.1763 to 0.1327	No	ns	>0.9999
naa20-cr1 vs. NAA60L-OE/naa20-cr1 ＃2	0.01117	-0.1433 to 0.1657	No	ns	>0.9999
naa20-cr1 vs. NAA60L-OE/naa20-cr1 ＃3	-0.0004688	-0.1550 to 0.1541	No	ns	>0.9999
NAA30-OE/naa20-cr1 ＃1 vs. NAA30-OE/naa20-cr1 ＃2	-0.006747	-0.1613 to 0.1478	No	ns	>0.9999
NAA30-OE/naa20-cr1 ＃1 vs. NAA30-OE/naa20-cr1 ＃3	-0.005002	-0.1595 to 0.1495	No	ns	>0.9999
NAA30-OE/naa20-cr1 ＃1 vs. NAA50-OE/naa20-cr1 ＃1	0.04191	-0.1126 to 0.1964	No	ns	0.9993
NAA30-OE/naa20-cr1 ＃1 vs. NAA50-OE/naa20-cr1 ＃2	0.002032	-0.1525 to 0.1566	No	ns	>0.9999
NAA30-OE/naa20-cr1 ＃1 vs. NAA50-OE/naa20-cr1 ＃3	0.0149	-0.1396 to 0.1694	No	ns	>0.9999
NAA30-OE/naa20-cr1 ＃1 vs. NAA60S-OE/naa20-cr1 ＃1	0.03377	-0.1208 to 0.1883	No	ns	>0.9999
NAA30-OE/naa20-cr1 ＃1 vs. NAA60S-OE/naa20-cr1 ＃2	-0.002657	-0.1572 to 0.1519	No	ns	>0.9999
NAA30-OE/naa20-cr1 ＃1 vs. NAA60S-OE/naa20-cr1 ＃3	-0.02411	-0.1786 to 0.1304	No	ns	>0.9999
NAA30-OE/naa20-cr1 ＃1 vs. NAA60L-OE/naa20-cr1 ＃1	-0.0148	-0.1693 to 0.1397	No	ns	>0.9999
NAA30-OE/naa20-cr1 ＃1 vs. NAA60L-OE/naa20-cr1 ＃2	0.01817	-0.1364 to 0.1727	No	ns	>0.9999
NAA30-OE/naa20-cr1 ＃1 vs. NAA60L-OE/naa20-cr1 ＃3	0.006525	-0.1480 to 0.1610	No	ns	>0.9999
NAA30-OE/naa20-cr1 ＃2 vs. NAA30-OE/naa20-cr1 ＃3	0.001745	-0.1528 to 0.1563	No	ns	>0.9999
NAA30-OE/naa20-cr1 ＃2 vs. NAA50-OE/naa20-cr1 ＃1	0.04866	-0.1059 to 0.2032	No	ns	0.9968
NAA30-OE/naa20-cr1 ＃2 vs. NAA50-OE/naa20-cr1 ＃2	0.008779	-0.1457 to 0.1633	No	ns	>0.9999
NAA30-OE/naa20-cr1 ＃2 vs. NAA50-OE/naa20-cr1 ＃3	0.02165	-0.1329 to 0.1762	No	ns	>0.9999
NAA30-OE/naa20-cr1 ＃2 vs. NAA60S-OE/naa20-cr1 ＃1	0.04052	-0.1140 to 0.1950	No	ns	0.9995
NAA30-OE/naa20-cr1 ＃2 vs. NAA60S-OE/naa20-cr1 ＃2	0.00409	-0.1504 to 0.1586	No	ns	>0.9999
NAA30-OE/naa20-cr1 ＃2 vs. NAA60S-OE/naa20-cr1 ＃3	-0.01736	-0.1719 to 0.1372	No	ns	>0.9999
NAA30-OE/naa20-cr1 ＃2 vs. NAA60L-OE/naa20-cr1 ＃1	-0.008049	-0.1626 to 0.1465	No	ns	>0.9999
NAA30-OE/naa20-cr1 ＃2 vs. NAA60L-OE/naa20-cr1 ＃2	0.02492	-0.1296 to 0.1794	No	ns	>0.9999
NAA30-OE/naa20-cr1 ＃2 vs. NAA60L-OE/naa20-cr1 ＃3	0.01327	-0.1413 to 0.1678	No	ns	>0.9999
NAA30-OE/naa20-cr1 ＃3 vs. NAA50-OE/naa20-cr1 ＃1	0.04691	-0.1076 to 0.2014	No	ns	0.9977
NAA30-OE/naa20-cr1 ＃3 vs. NAA50-OE/naa20-cr1 ＃2	0.007034	-0.1475 to 0.1616	No	ns	>0.9999
NAA30-OE/naa20-cr1 ＃3 vs. NAA50-OE/naa20-cr1 ＃3	0.0199	-0.1346 to 0.1744	No	ns	>0.9999
NAA30-OE/naa20-cr1 ＃3 vs. NAA60S-OE/naa20-cr1 ＃1	0.03877	-0.1158 to 0.1933	No	ns	0.9997
NAA30-OE/naa20-cr1 ＃3 vs. NAA60S-OE/naa20-cr1 ＃2	0.002345	-0.1522 to 0.1569	No	ns	>0.9999
NAA30-OE/naa20-cr1 ＃3 vs. NAA60S-OE/naa20-cr1 ＃3	-0.01911	-0.1736 to 0.1354	No	ns	>0.9999
NAA30-OE/naa20-cr1 ＃3 vs. NAA60L-OE/naa20-cr1 ＃1	-0.009794	-0.1643 to 0.1447	No	ns	>0.9999
NAA30-OE/naa20-cr1 ＃3 vs. NAA60L-OE/naa20-cr1 ＃2	0.02317	-0.1314 to 0.1777	No	ns	>0.9999
NAA30-OE/naa20-cr1 ＃3 vs. NAA60L-OE/naa20-cr1 ＃3	0.01153	-0.1430 to 0.1661	No	ns	>0.9999
NAA50-OE/naa20-cr1 ＃1 vs. NAA50-OE/naa20-cr1 ＃2	-0.03988	-0.1944 to 0.1146	No	ns	0.9996
NAA50-OE/naa20-cr1 ＃1 vs. NAA50-OE/naa20-cr1 ＃3	-0.02701	-0.1815 to 0.1275	No	ns	>0.9999
NAA50-OE/naa20-cr1 ＃1 vs. NAA60S-OE/naa20-cr1 ＃1	-0.00814	-0.1627 to 0.1464	No	ns	>0.9999
NAA50-OE/naa20-cr1 ＃1 vs. NAA60S-OE/naa20-cr1 ＃2	-0.04457	-0.1991 to 0.1100	No	ns	0.9986
NAA50-OE/naa20-cr1 ＃1 vs. NAA60S-OE/naa20-cr1 ＃3	-0.06602	-0.2205 to 0.08850	No	ns	0.9561
NAA50-OE/naa20-cr1 ＃1 vs. NAA60L-OE/naa20-cr1 ＃1	-0.05671	-0.2112 to 0.09782	No	ns	0.987
NAA50-OE/naa20-cr1 ＃1 vs. NAA60L-OE/naa20-cr1 ＃2	-0.02374	-0.1783 to 0.1308	No	ns	>0.9999
NAA50-OE/naa20-cr1 ＃1 vs. NAA60L-OE/naa20-cr1 ＃3	-0.03539	-0.1899 to 0.1191	No	ns	0.9999
NAA50-OE/naa20-cr1 ＃2 vs. NAA50-OE/naa20-cr1 ＃3	0.01287	-0.1417 to 0.1674	No	ns	>0.9999
NAA50-OE/naa20-cr1 ＃2 vs. NAA60S-OE/naa20-cr1 ＃1	0.03174	-0.1228 to 0.1863	No	ns	>0.9999
NAA50-OE/naa20-cr1 ＃2 vs. NAA60S-OE/naa20-cr1 ＃2	-0.004689	-0.1592 to 0.1498	No	ns	>0.9999
NAA50-OE/naa20-cr1 ＃2 vs. NAA60S-OE/naa20-cr1 ＃3	-0.02614	-0.1807 to 0.1284	No	ns	>0.9999
NAA50-OE/naa20-cr1 ＃2 vs. NAA60L-OE/naa20-cr1 ＃1	-0.01683	-0.1714 to 0.1377	No	ns	>0.9999
NAA50-OE/naa20-cr1 ＃2 vs. NAA60L-OE/naa20-cr1 ＃2	0.01614	-0.1384 to 0.1707	No	ns	>0.9999
NAA50-OE/naa20-cr1 ＃2 vs. NAA60L-OE/naa20-cr1 ＃3	0.004493	-0.1500 to 0.1590	No	ns	>0.9999
NAA50-OE/naa20-cr1 ＃3 vs. NAA60S-OE/naa20-cr1 ＃1	0.01887	-0.1357 to 0.1734	No	ns	>0.9999
NAA50-OE/naa20-cr1 ＃3 vs. NAA60S-OE/naa20-cr1 ＃2	-0.01756	-0.1721 to 0.1370	No	ns	>0.9999
NAA50-OE/naa20-cr1 ＃3 vs. NAA60S-OE/naa20-cr1 ＃3	-0.03901	-0.1935 to 0.1155	No	ns	0.9997
NAA50-OE/naa20-cr1 ＃3 vs. NAA60L-OE/naa20-cr1 ＃1	-0.0297	-0.1842 to 0.1248	No	ns	>0.9999
NAA50-OE/naa20-cr1 ＃3 vs. NAA60L-OE/naa20-cr1 ＃2	0.003269	-0.1513 to 0.1578	No	ns	>0.9999
NAA50-OE/naa20-cr1 ＃3 vs. NAA60L-OE/naa20-cr1 ＃3	-0.008375	-0.1629 to 0.1461	No	ns	>0.9999
NAA60S-OE/naa20-cr1 ＃1 vs. NAA60S-OE/naa20-cr1 ＃2	-0.03643	-0.1910 to 0.1181	No	ns	0.9998
NAA60S-OE/naa20-cr1 ＃1 vs. NAA60S-OE/naa20-cr1 ＃3	-0.05788	-0.2124 to 0.09664	No	ns	0.9846
NAA60S-OE/naa20-cr1 ＃1 vs. NAA60L-OE/naa20-cr1 ＃1	-0.04857	-0.2031 to 0.1060	No	ns	0.9968
NAA60S-OE/naa20-cr1 ＃1 vs. NAA60L-OE/naa20-cr1 ＃2	-0.0156	-0.1701 to 0.1389	No	ns	>0.9999
NAA60S-OE/naa20-cr1 ＃1 vs. NAA60L-OE/naa20-cr1 ＃3	-0.02725	-0.1818 to 0.1273	No	ns	>0.9999
NAA60S-OE/naa20-cr1 ＃2 vs. NAA60S-OE/naa20-cr1 ＃3	-0.02145	-0.1760 to 0.1331	No	ns	>0.9999
NAA60S-OE/naa20-cr1 ＃2 vs. NAA60L-OE/naa20-cr1 ＃1	-0.01214	-0.1667 to 0.1424	No	ns	>0.9999
NAA60S-OE/naa20-cr1 ＃2 vs. NAA60L-OE/naa20-cr1 ＃2	0.02083	-0.1337 to 0.1753	No	ns	>0.9999
NAA60S-OE/naa20-cr1 ＃2 vs. NAA60L-OE/naa20-cr1 ＃3	0.009182	-0.1453 to 0.1637	No	ns	>0.9999
NAA60S-OE/naa20-cr1 ＃3 vs. NAA60L-OE/naa20-cr1 ＃1	0.009313	-0.1452 to 0.1638	No	ns	>0.9999
NAA60S-OE/naa20-cr1 ＃3 vs. NAA60L-OE/naa20-cr1 ＃2	0.04228	-0.1122 to 0.1968	No	ns	0.9992
NAA60S-OE/naa20-cr1 ＃3 vs. NAA60L-OE/naa20-cr1 ＃3	0.03063	-0.1239 to 0.1852	No	ns	>0.9999
NAA60L-OE/naa20-cr1 ＃1 vs. NAA60L-OE/naa20-cr1 ＃2	0.03296	-0.1216 to 0.1875	No	ns	>0.9999
NAA60L-OE/naa20-cr1 ＃1 vs. NAA60L-OE/naa20-cr1 ＃3	0.02132	-0.1332 to 0.1758	No	ns	>0.9999
NAA60L-OE/naa20-cr1 ＃2 vs. NAA60L-OE/naa20-cr1 ＃3

## Sheet: Fig.2
Source Data Fig.2a Proteasome activity of wild type (WT) and natb mutants									Source Data Fig.2b Global mono- and poly-ubiquitination levels in the wild type (WT) and natb mutants									Source Data Fig.2c K48-linked poly-ubiquitination levels in the wild type (WT) and natb mutants											Source Data Fig.2d Translation rate in the wild type (WT) and natb mutants
	WT	naa20-cr1	naa20-1	naa25-1					WT	WT+	naa20-cr1	naa20-cr1+	naa20-1	naa20-1+	naa25-1	naa25-1+	.+ : MG132		WT	WT+	naa20-cr1	naa20-cr1+	naa20-1	naa20-1+	naa25-1	naa25-1+		.+ : MG132		0	30 min	60 min	90 min
	0.882731	0.679624	0.680442	0.687186					0.69924	3.18082	1.03913	1.55008	0.999621	2.08312	1.28589	1.89763			1.01457	2.29481	0.954909	1.45479	0.909084	1.87278	0.907179	1.15199			WT-1	0.0083633	7.06292	15.3426	25.8916
	1.11164	0.744704	0.76025	0.73949					1.31337	3.37304	1.01937	1.62341	1.43478	2.24626	1.18757	1.61008			0.909547	2.36086	1.12215	1.30995	0.895029	1.27284	0.857947	1.57215			WT-2	0.0124269	7.07101	16.3094	23.7775
	0.85359	0.664015	0.837162	0.613042					1.15827	2.6939	1.2286	1.86263	1.52288	1.95749	0.948558	1.85728			0.935336	2.27999	1.08715	1.4397	0.775144	1.36605	1.04994	1.74074			WT-3	0.0107655	7.05777	15.4056	20.571
	0.954608	0.744326	0.656085	0.701033					0.829118	3.17585	1.37929	1.94223	0.988323	1.9501	1.16157	2.12945			1.14055	2.65923	1.14638	1.56994	1.21123	1.48373	0.992869	1.39612			WT-4	0.0105035	6.96901	15.7292	21.8743
	1.19743	0.626755	0.817273	0.761204																									naa20-cr1-1	0.00851818	5.04293	10.6839	13.5848
																													naa20-cr1-2	0.009158	5.62466	9.86065	14.6655
									Tukey's multiple comparisons test	Mean Diff.	95.00% CI of diff.	Below threshold?	Summary	Adjusted P Value					Tukey's multiple comparisons test	Mean Diff.	95.00% CI of diff.	Below threshold?	Summary	Adjusted P Value					naa20-cr1-3	0.0125263	5.3962	10.1093	12.9802
									WT vs. WT+	-2.106	-2.625 to -1.587	Yes	****	<0.0001	A-B				WT vs. WT+	-1.399	-1.801 to -0.9968	Yes	****	<0.0001	A-B				naa20-cr1-4	0.0134424	5.18404	10.09	14.1603
	Tukey's multiple comparisons test	Mean Diff.	95.00% CI of diff.	Below threshold?	Summary	Adjusted P Value			WT vs. naa20-cr1	-0.1666	-0.6859 to 0.3527	No	ns	0.9587	A-D				WT vs. naa20-cr1	-0.07765	-0.4796 to 0.3243	No	ns	0.9978	A-D				naa20-1-1	0.014138	5.09368	8.40247	15.8429
	WT vs. naa20-cr1	0.3081	0.1399 to 0.4764	Yes	***	0.0004	A-B		WT vs. naa20-cr1+	-0.7446	-1.264 to -0.2253	Yes	**	0.0017	A-E				WT vs. naa20-cr1+	-0.4436	-0.8455 to -0.04166	Yes	*	0.0233	A-E				naa20-1-2	0.0111942	5.5813	9.6533	15.3881
	WT vs. naa20-1	0.2498	0.08152 to 0.4180	Yes	**	0.0031	A-C		WT vs. naa20-1	-0.2364	-0.7557 to 0.2829	No	ns	0.7961	A-G				WT vs. naa20-1	0.05238	-0.3496 to 0.4543	No	ns	0.9998	A-G				naa20-1-3	0.0121357	4.60694	9.79303	14.5368
	WT vs. naa25-1	0.2996	0.1314 to 0.4678	Yes	***	0.0006	A-D		WT vs. naa20-1+	-1.059	-1.579 to -0.5399	Yes	****	<0.0001	A-H				WT vs. naa20-1+	-0.4988	-0.9008 to -0.09691	Yes	**	0.0081	A-H				naa20-1-4	0.00867509	5.34244	10.0581	15.5635
	naa20-cr1 vs. naa20-1	-0.05836	-0.2266 to 0.1099	No	ns	0.7558	B-C		WT vs. naa25-1	-0.1459	-0.6652 to 0.3734	No	ns	0.9798	A-J				WT vs. naa25-1	0.04802	-0.3539 to 0.4500	No	ns	>0.9999	A-J				naa25-1-1	0.00854833	4.78555	10.0586	14.3005
	naa20-cr1 vs. naa25-1	-0.008506	-0.1767 to 0.1597	No	ns	0.9989	B-D		WT vs. naa25-1+	-0.8736	-1.393 to -0.3543	Yes	***	0.0002	A-K				WT vs. naa25-1+	-0.4653	-0.8672 to -0.06332	Yes	*	0.0155	A-K				naa25-1-2	0.00998258	4.77746	9.21709	13.4522
	naa20-1 vs. naa25-1	0.04985	-0.1184 to 0.2181	No	ns	0.831	C-D		WT+ vs. naa20-cr1	1.939	1.420 to 2.459	Yes	****	<0.0001	B-D				WT+ vs. naa20-cr1	1.321	0.9191 to 1.723	Yes	****	<0.0001	B-D				naa25-1-3	0.0103546	4.20493	9.54015	12.4411
									WT+ vs. naa20-cr1+	1.361	0.8420 to 1.881	Yes	****	<0.0001	B-E				WT+ vs. naa20-cr1+	0.9551	0.5532 to 1.357	Yes	****	<0.0001	B-E				naa25-1-4	0.01271	4.79602	9.67394	14.7444
									WT+ vs. naa20-1	1.87	1.350 to 2.389	Yes	****	<0.0001	B-G				WT+ vs. naa20-1	1.451	1.049 to 1.853	Yes	****	<0.0001	B-G
									WT+ vs. naa20-1+	1.047	0.5273 to 1.566	Yes	****	<0.0001	B-H				WT+ vs. naa20-1+	0.8999	0.4979 to 1.302	Yes	****	<0.0001	B-H
									WT+ vs. naa25-1	1.96	1.441 to 2.479	Yes	****	<0.0001	B-J				WT+ vs. naa25-1	1.447	1.045 to 1.849	Yes	****	<0.0001	B-J				mean value
									WT+ vs. naa25-1+	1.232	0.7130 to 1.752	Yes	****	<0.0001	B-K				WT+ vs. naa25-1+	0.9335	0.5315 to 1.335	Yes	****	<0.0001	B-K					0	30	60	90
									naa20-cr1 vs. naa20-cr1+	-0.578	-1.097 to -0.05868	Yes	*	0.0217	D-E				naa20-cr1 vs. naa20-cr1+	-0.3659	-0.7679 to 0.03599	No	ns	0.093	D-E				WT	0.010515	7.04018	15.6967	23.0286
									naa20-cr1 vs. naa20-1	-0.0698	-0.5891 to 0.4495	No	ns	0.9998	D-G				naa20-cr1 vs. naa20-1	0.13	-0.2719 to 0.5320	No	ns	0.9568	D-G				naa20-cr1	0.010911	5.31196	10.186	13.8477
									naa20-cr1 vs. naa20-1+	-0.8926	-1.412 to -0.3733	Yes	***	0.0002	D-H				naa20-cr1 vs. naa20-1+	-0.4212	-0.8231 to -0.01927	Yes	*	0.0353	D-H				naa20-1	0.011536	5.15609	9.47673	15.3328
									naa20-cr1 vs. naa25-1	0.0207	-0.4986 to 0.5400	No	ns	>0.9999	D-J				naa20-cr1 vs. naa25-1	0.1257	-0.2763 to 0.5276	No	ns	0.9639	D-J				naa25-1	0.010399	4.64099	9.62245	13.7346
									naa20-cr1 vs. naa25-1+	-0.707	-1.226 to -0.1877	Yes	**	0.0031	D-K				naa20-cr1 vs. naa25-1+	-0.3876	-0.7895 to 0.01433	No	ns	0.0643	D-K
									naa20-cr1+ vs. naa20-1	0.5082	-0.01112 to 1.027	No	ns	0.0582	E-G				naa20-cr1+ vs. naa20-1	0.496	0.09404 to 0.8979	Yes	**	0.0085	E-G
									naa20-cr1+ vs. naa20-1+	-0.3147	-0.8340 to 0.2047	No	ns	0.498	E-H				naa20-cr1+ vs. naa20-1+	-0.05525	-0.4572 to 0.3467	No	ns	0.9998	E-H				SEM
									naa20-cr1+ vs. naa25-1	0.5987	0.07938 to 1.118	Yes	*	0.016	E-J				naa20-cr1+ vs. naa25-1	0.4916	0.08968 to 0.8935	Yes	**	0.0093	E-J					0	30 min	60 min	90 min
									naa20-cr1+ vs. naa25-1+	-0.129	-0.6483 to 0.3903	No	ns	0.99	E-K				naa20-cr1+ vs. naa25-1+	-0.02166	-0.4236 to 0.3803	No	ns	>0.9999	E-K				WT	0.000834	0.023879	0.221088	1.15938
									naa20-1 vs. naa20-1+	-0.8228	-1.342 to -0.3035	Yes	***	0.0005	G-H				naa20-1 vs. naa20-1+	-0.5512	-0.9532 to -0.1493	Yes	**	0.0029	G-H				naa20-cr1	0.001218	0.127022	0.175322	0.363793
									naa20-1 vs. naa25-1	0.0905	-0.4288 to 0.6098	No	ns	0.9989	G-J				naa20-1 vs. naa25-1	-0.00436	-0.4063 to 0.3976	No	ns	>0.9999	G-J				naa20-1	0.001134	0.208365	0.367796	0.281388
									naa20-1 vs. naa25-1+	-0.6372	-1.157 to -0.1179	Yes	**	0.009	G-K				naa20-1 vs. naa25-1+	-0.5176	-0.9196 to -0.1157	Yes	**	0.0056	G-K				naa25-1	0.000863	0.145405	0.17416	0.507659
									naa20-1+ vs. naa25-1	0.9133	0.3940 to 1.433	Yes	***	0.0001	H-J				naa20-1+ vs. naa25-1	0.5469	0.1449 to 0.9488	Yes	**	0.0031	H-J
									naa20-1+ vs. naa25-1+	0.1856	-0.3337 to 0.7049	No	ns	0.9289	H-K				naa20-1+ vs. naa25-1+	0.0336	-0.3683 to 0.4355	No	ns	>0.9999	H-K
									naa25-1 vs. naa25-1+	-0.7277	-1.247 to -0.2084	Yes	**	0.0022	J-K				naa25-1 vs. naa25-1+	-0.5133	-0.9152 to -0.1113	Yes	**	0.0061	J-K

## Sheet: Fig.3
	Source Data Fig.3a Poly-ubiquitination levels in the wild type (WT) and naa20-cr1 after enrichment with Ubi-Qapture
																									Source Data Fig.3g Degradation rates of NBR1 in the wild type (WT) and naa20-cr1
									mean value	SEM
							WT-1	0.696857	1	0.116081
							WT-2	1.01762
							WT-3	1.0229
							WT-4	1.26262
							naa20-cr1-1	0.596165	1.90203	0.0279708
							naa20-cr1-2	0.496318
							naa20-cr1-3	0.542176
							naa20-cr1-4	0.468357
Source Data Fig.3f Immunoblot detection of selected NatB substrates in the wild type (WT) and the naa20-cr1 mutant
																			PBA1		mean value	SEM
																			WT-1	1.05221	1	0.0327023
								V-ATPs		mean value	SEM								WT-2	1.00801
								WT-1	1.12239	1	0.0594541								WT-3	0.939781
								WT-2	0.996304										naa20-cr1-1	1.14368	1.10205	0.0226522
								WT-3	0.918317										naa20-cr1-2	1.0967
								naa20-cr1-1	0.788054	0.876172	0.0505476								naa20-cr1-3	1.06576
								naa20-cr1-2	0.954479
								naa20-cr1-3	0.91841
																									Source Data Fig.3h Degradation rate of NBR1 and NBR1E2P
								RPN12a		mean value	SEM								HSP101		mean value	SEM
								WT-1	1.08678	1	0.0521989								WT-1	1.0469	1	0.0370236
								WT-2	1.00687										WT-2	0.926925
								WT-3	0.906352										WT-3	1.02617
								naa20-cr1-1	1.00651	0.945518	0.0314522								naa20-cr1-1	0.893747	1.05722	0.0822608
								naa20-cr1-2	0.928346										naa20-cr1-2	1.12289
								naa20-cr1-3	0.901695										naa20-cr1-3	1.15502
								MAT3		mean value	SEM								NBR1		mean value	SEM
								WT-1	0.9285	1	0.0386313								WT-1	1.01082	1	0.0439625
								WT-2	1.01039										WT-2	1.07015
								WT-3	1.06111										WT-3	0.919023
								naa20-cr1-1	1.03852	0.991344	0.0350448								naa20-cr1-1	1.77483	1.91571	0.139962
								naa20-cr1-2	0.922866										naa20-cr1-2	2.19564
								naa20-cr1-3	1.01264										naa20-cr1-3	1.77668

## Sheet: Fig.4
Source Data Fig.4a K63-type poly-ubiquitination levels in the wild type (WT) and naa20-cr1 after enrichment with Ubi-Qapture																Source Data Fig.4c Immunoblot detection of ATG8 of wild type (WT), naa20-cr1，naa25-1 and atg5-1 plants													Source Data Fig.4f The transcript levels of ATG genes in the wild type (WT) and naa20-cr1 mutant
																						ATG8-PE		mean value	SEM				ACT	ATG8a	mean value	SEM	p value			ATG3	mean value	SEM	p value
																						WT-1	0.920396	1	0.039909				WT1	0.853228	1	0.149829	0.82926		WT1	0.953064	0.998199	0.0744951	0.0831647
																						WT-2	0.943241						WT2	1.02883					WT2	0.841272
																						WT-3	1.07952						WT3	1.40542					WT3	1.00045
																						WT-4	1.05684						WT4	0.71252					WT4	1.19801
																						naa20-cr1-1	2.36317	2.79767	0.153322				naa20-cr1-1	0.859163	0.964751	0.0451598			naa20-cr1-1	0.901653	0.780945	0.0734817
																						naa20-cr1-2	2.9017						naa20-cr1-2	0.959931					naa20-cr1-2	0.717298
																						naa20-cr1-3	3.08097						naa20-cr1-3	1.07998					naa20-cr1-3	0.901653
																						naa20-cr1-4	2.84484						naa20-cr1-4	0.959931					naa20-cr1-4	0.603173
																						naa25-1-1	2.4504	2.57366	0.0944221
																						naa25-1-2	2.80485
																						naa25-1-3	2.39218						ACT	ATG8e	mean value	SEM	p value			ATG5	mean value	SEM	p value
																						naa25-1-4	2.64719						WT1	0.781561	0.999336	0.133073	0.546062		WT1	1.09668	0.996987	0.0650194	0.645195
																													WT2	0.955568					WT2	1.06669
																						p value	t-test						WT3	1.26088					WT3	0.808402
																						WT vs naa20-cr1	2.80624e-05						naa20-cr1-1	1.23493	1.12884	0.137934			WT4	1.01617
																						WT vs naa25-1	4.82798e-06						naa20-cr1-2	0.855258					naa20-cr1-1	0.83691	0.920005	0.144969
																						naa20-cr1 vs naa25-1	0.259864						naa20-cr1-3	1.29633					naa20-cr1-2	0.749056
																																			naa20-cr1-3	1.35017
																																			naa20-cr1-4	0.743881
																Source Data Fig.4d Immunoblot detection of ATG3 of wild type (WT), naa20-cr1 and naa25-1 plants
																						ATG3		mean value	SEM
																						WT-1	1.26582	1	0.229842
																						WT-2	0.772733
																						WT-3	0.889291
																						WT-4	1.07216						Source Data Fig.4h Quantitative analysis of the number of autophagosomes in root cells
																						naa20-cr1-1	1.75018	1.6431	0.0781342
	Rep.1				Rep.2				Rep.3													naa20-cr1-2	1.58862						WT control	naa20cr-1 control	WT Dark+ConA	naa20cr-1 Dark+ConA
																						naa20-cr1-3	1.60384						2	6	230	308
																						naa20-cr1-4	1.62978						6	3	159	282
																						naa25-1-1	1.67334	1.68187	0.101398				4	5	208	263
Source Data Fig.4b quantification of K63-type poly-ubiquitination levels in the wild type (WT) and naa20-cr1 after enrichment with Ubi-Qapture																						naa25-1-2	1.6185						2	8	141	288
		Rep.1	Rep.2	Rep.3	mean value	SEM	p value															naa25-1-3	1.81914						4	2	227	265
	WT	1	1	1	1	0	0.0234319															naa25-1-4	1.61651						3	5	184	263
	naa20-cr1	1.71027	1.53405	2.32646	1.85693	0.240216																							2	2	195	285
																						p value	t-test						1	5	179	328
																						WT vs naa20-cr1	0.00132895						2	11	194	343
																						WT vs naa25-1	0.00117176						4	1	220	281
																						naa20-cr1 vs naa25-1	0.542805
																													Tukey's multiple comparisons test	Mean Diff.	95.00% CI of diff.	Below threshold?	Summary	Adjusted P Value
																													WT control vs. naa20cr-1 control	-1.8	-26.01 to 22.41	No	ns	0.9971	A-B
																													WT control vs. WT Dark+ConA	-190.7	-214.9 to -166.5	Yes	****	<0.0001	A-D
																Source Data Fig.4e Immunoblot detection of ATG5-ATG12 of wild type (WT), naa20-cr1，naa25-1 and atg5-1 plants													WT control vs. naa20cr-1 Dark+ConA	-287.6	-311.8 to -263.4	Yes	****	<0.0001	A-E
																													naa20cr-1 control vs. WT Dark+ConA	-188.9	-213.1 to -164.7	Yes	****	<0.0001	B-D
																						ATG5-ATG12		mean value	SEM				naa20cr-1 control vs. naa20cr-1 Dark+ConA	-285.8	-310.0 to -261.6	Yes	****	<0.0001	B-E
																						WT-1	1.06179	1	0.0297788				WT Dark+ConA vs. naa20cr-1 Dark+ConA	-96.9	-121.1 to -72.69	Yes	****	<0.0001	D-E
																						WT-2	1.03769
																						WT-3	0.935176						Test details	Mean 1	Mean 2	Mean Diff.	SE of diff.	n1	n2	q	DF
																						WT-4	0.965347						WT control vs. naa20cr-1 control	3	4.8	-1.8	8.991	10	10	0.2831	36
																						naa20-cr1-1	1.6482	1.57825	0.0721521				WT control vs. WT Dark+ConA	3	193.7	-190.7	8.991	10	10	30	36
																						naa20-cr1-2	1.41668						WT control vs. naa20cr-1 Dark+ConA	3	290.6	-287.6	8.991	10	10	45.24	36
																						naa20-cr1-3	1.50729						naa20cr-1 control vs. WT Dark+ConA	4.8	193.7	-188.9	8.991	10	10	29.71	36
																						naa20-cr1-4	1.74084						naa20cr-1 control vs. naa20cr-1 Dark+ConA	4.8	290.6	-285.8	8.991	10	10	44.96	36
																						naa25-1-1	1.46157	1.66688	0.0951583				WT Dark+ConA vs. naa20cr-1 Dark+ConA	193.7	290.6	-96.9	8.991	10	10	15.24	36
																						naa25-1-2	1.55232
																						naa25-1-3	1.79345
																						naa25-1-4	1.86018
																						p value	t-test						Source Data Fig.4i GFP-ATG8a cleavage assay showing the higher autophagic flux in naa20-cr1 background.
																						WT vs naa20-cr1	0.000310877
																						WT vs naa25-1	0.000541629
																						naa20-cr1 vs naa25-1	0.486022

## Sheet: Fig.5
Source Data Fig.5b Survival rates of wild type (WT), naa20, and atg5-1 plants after darkness treatment									Source Data Fig.5f Survival rates of of wild type (WT), naa20-cr1, atg5-1, atg7-1, naa20-cr1 atg5-1, and naa20-cr1 atg7-1 plants after darkness treatment
	WT	naa20-cr1	naa20-1	atg5-1
rep.1	17.5	75	72.5	0						WT	naa20-cr1	atg5-1	naa20-cr1atg5-1	atg7-1	naa20-cr1 atg7-1
rep.2	17.5	77.5	77.5	0					rep.1	25	75	0	0	0	0
rep.3	20	85	82.5	0					rep.2	18.75	71.875	0	0	0	0
									rep.3	21.875	81.25	0	0	0	0
Tukey's multiple comparisons test	Mean Diff.	95.00% CI of diff.	Below threshold?	Summary	Adjusted P Value
WT vs. naa20-cr1	-60.83	-70.46 to -51.21	Yes	****	<0.0001	A-B
WT vs. naa20-1	-59.17	-68.79 to -49.54	Yes	****	<0.0001	A-C			Tukey's multiple comparisons test	Mean Diff.	95.00% CI of diff.	Below threshold?	Summary	Adjusted P Value
WT vs. atg5-1	18.33	8.711 to 27.96	Yes	**	0.0013	A-D			WT vs. naa20-cr1	-54.17	-60.55 to -47.78	Yes	****	<0.0001	A-B
naa20-cr1 vs. naa20-1	1.667	-7.955 to 11.29	No	ns	0.9427	B-C			WT vs. atg5-1	21.88	15.49 to 28.26	Yes	****	<0.0001	A-C
naa20-cr1 vs. atg5-1	79.17	69.54 to 88.79	Yes	****	<0.0001	B-D			WT vs. naa20-cr1 atg5-1	21.88	15.49 to 28.26	Yes	****	<0.0001	A-D
naa20-1 vs. atg5-1	77.5	67.88 to 87.12	Yes	****	<0.0001	C-D			WT vs. atg7-1	21.88	15.49 to 28.26	Yes	****	<0.0001	A-E
									WT vs. naa20-cr1 atg7-1	21.88	15.49 to 28.26	Yes	****	<0.0001	A-F
									naa20-cr1 vs. atg5-1	76.04	69.65 to 82.43	Yes	****	<0.0001	B-C
									naa20-cr1 vs. naa20-cr1 atg5-1	76.04	69.65 to 82.43	Yes	****	<0.0001	B-D
									naa20-cr1 vs. atg7-1	76.04	69.65 to 82.43	Yes	****	<0.0001	B-E
									naa20-cr1 vs. naa20-cr1 atg7-1	76.04	69.65 to 82.43	Yes	****	<0.0001	B-F
Source Data Fig.5d Fresh weight of wild type (WT), naa20, and atg5-1 plants after nitrogen or sulfur starvations									atg5-1 vs. naa20-cr1 atg5-1	0	-6.388 to 6.388	No	ns	>0.9999	C-D
									atg5-1 vs. atg7-1	0	-6.388 to 6.388	No	ns	>0.9999	C-E
WT control	naa20-cr1 control	atg5-1 control							atg5-1 vs. naa20-cr1 atg7-1	0	-6.388 to 6.388	No	ns	>0.9999	C-F
114.8	103.2	101.5							naa20-cr1 atg5-1 vs. atg7-1	0	-6.388 to 6.388	No	ns	>0.9999	D-E
138.2	88.6	105.6							naa20-cr1 atg5-1 vs. naa20-cr1 atg7-1	0	-6.388 to 6.388	No	ns	>0.9999	D-F
122.3	92.8	108.3							atg7-1 vs. naa20-cr1 atg7-1	0	-6.388 to 6.388	No	ns	>0.9999	E-F
133.4	95.6	96.1
Tukey's multiple comparisons test	Mean Diff.	95.00% CI of diff.	Below threshold?	Summary	Adjusted P Value
WT control vs. naa20-cr1 control	32.13	16.90 to 47.35	Yes	***	0.0006	A-B			Source Data Fig.5g Mono- and poly-ubiquitination levels in the wild type (WT), naa20-cr1, atg5-1, atg7-1, naa20-cr1 atg5-1, and naa20-cr1 atg7-1 plants
WT control vs. atg5-1 control	24.3	9.075 to 39.52	Yes	**	0.0041	A-C
naa20-cr1control vs. atg5-1 control	-7.825	-23.05 to 7.400	No	ns	0.3647	B-C
WT-S	naa20-cr1-S	atg5-1-S
23.1	38.6	19.2
23.6	39.8	17.2
20.2	37.6	16.2
20.1	41.6	17.8
Tukey's multiple comparisons test	Mean Diff.	95.00% CI of diff.	Below threshold?	Summary	Adjusted P Value
WT-S vs. naa20-cr1-S	-17.65	-20.87 to -14.43	Yes	****	<0.0001	A-B
WT-S vs. atg5-1-S	4.15	0.9281 to 7.372	Yes	*	0.0144	A-C
naa20-cr1-S vs. atg5-1-S	21.8	18.58 to 25.02	Yes	****	<0.0001	B-C			Source Data Fig.5h K48-linked poly-ubiquitination levels in the wild type (WT), naa20-cr1, atg5-1, atg7-1, naa20-cr1 atg5-1, and naa20-cr1 atg7-1 plants
WT-N	naa20-cr1-N	atg5-1-N
5.2	7.6	3.9
4.6	6.8	3.4
4.8	7	3.2
5	7.2	3.1
Tukey's multiple comparisons test	Mean Diff.	95.00% CI of diff.	Below threshold?	Summary	Adjusted P Value
WT-N vs. naa20-cr1-N	-2.25	-2.885 to -1.615	Yes	****	<0.0001	A-B
WT-N vs. atg5-1-N	1.5	0.8654 to 2.135	Yes	***	0.0003	A-C
naa20-cr1-N vs. atg5-1-N	3.75	3.115 to 4.385	Yes	****	<0.0001	B-C

## Sheet: Fig.6
Source Data Fig.6a Immunoblot detection of phosphorylated KIN10 (p-KIN10) and KIN11 (p-KIN10)
												Source Data Fig.6c Immunoblot detection of KIN11 in wild type (WT) and naa20-cr1 plants.												Source Data Fig.6e Quantification of KIN11 degradation rate in the wild type (WT, blue) and naa20-cr1											Source Data Fig.6f Quantification of KIN11-GFP degradation rate in the KIN11-GFP/WT and KIN11D2P-GFP/WT transgenic plants												Source Data Fig.6g Detection of poly-ubiquitinated KIN11-GFP in the KIN11-GFP/WT and KIN11D2P-GFP/WT and KIN11-GFP/naa20-cr1 transgenic plants
							mean value	SEM																Rep.1											Rep.1
					p-KIN10	0.894233	1	0.147736
						1.29181												KIN11		mean value	SEM
						0.813951													0.931894	1	0.050769
						2.2611	1.86789	0.205933											0.968833
						1.7774													1.09927
						1.56516													2.00036	2.08032	0.155858
																			1.85939
							mean value	SEM											2.38123
					p-KIN11	0.907022	1	0.0722885
						1.14237
						0.950603
						3.31766	2.73519	0.299409
						2.56425
						2.32363
																								Rep.2
																																			Rep.2
Source Data Fig.6b In vitro Nt-acetylation assay confirms KIN10 and KIN11 as NatB substrates
KIN11	KIN11 Heated	KIN11D2P	Ac-KIN11	KIN10	KIN10 Heated	KIN10D2P	Ac-KIN10	KIN10L
41.5	1.5	1.4	2.8	45.2	1.6	1.1	1.3	2.1
36.5	1.3	1.8	2.4	38.6	1.5	0.8	2.6	1.5
40.2	0.4	3.4	0.9	51.3	0.7	1.5	1.4	1.8
Tukey's multiple comparisons test	Mean Diff.	95.00% CI of diff.	Below threshold?	Summary	Adjusted P Value																			Rep.3
KIN11 vs. KIN11 Heated	38.33	31.56 to 45.11	Yes	****	<0.0001	A-B																													Rep.3
KIN11 vs. KIN11D2P	37.2	30.42 to 43.98	Yes	****	<0.0001	A-C						Source Data Fig.6d Immunoblot detection of KIN10 in wild type (WT) and naa20-cr1 plants.
KIN11 vs. Ac-KIN11	37.37	30.59 to 44.14	Yes	****	<0.0001	A-D												KIN10		mean value	SEM
KIN11 vs. KIN10	-5.633	-12.41 to 1.145	No	ns	0.1503	A-E													0.989238	1	0.00647861
KIN11 vs. KIN10 Heated	38.13	31.36 to 44.91	Yes	****	<0.0001	A-F													1.01163
KIN11 vs. KIN10D2P	38.27	31.49 to 45.04	Yes	****	<0.0001	A-G													0.999129
KIN11 vs. Ac-KIN10	37.63	30.86 to 44.41	Yes	****	<0.0001	A-H													1.02979	1.08603	0.0302042
KIN11 vs. KIN10L	37.6	30.82 to 44.38	Yes	****	<0.0001	A-I													1.09507
KIN11 Heated vs. KIN11D2P	-1.133	-7.911 to 5.645	No	ns	0.9995	B-C													1.13324
KIN11 Heated vs. Ac-KIN11	-0.9667	-7.745 to 5.811	No	ns	0.9998	B-D
KIN11 Heated vs. KIN10	-43.97	-50.74 to -37.19	Yes	****	<0.0001	B-E
KIN11 Heated vs. KIN10 Heated	-0.2	-6.978 to 6.578	No	ns	>0.9999	B-F																				Rep.1	Rep.2	Rep.3	mean value	SEM
KIN11 Heated vs. KIN10D2P	-0.06667	-6.845 to 6.711	No	ns	>0.9999	B-G																			WT 0 h	1	1	1	1	1.17872e-07
KIN11 Heated vs. Ac-KIN10	-0.7	-7.478 to 6.078	No	ns	>0.9999	B-H																			WT 3 h	1.04948	0.705179	0.855743	0.870133	0.0996503
KIN11 Heated vs. KIN10L	-0.7333	-7.511 to 6.045	No	ns	>0.9999	B-I																			WT 6 h	0.778784	0.68184	0.546462	0.669028	0.0673709
KIN11D2P vs. Ac-KIN11	0.1667	-6.611 to 6.945	No	ns	>0.9999	C-D																			WT 9 h	0.554824	0.364732	0.367383	0.42898	0.0629267
KIN11D2P vs. KIN10	-42.83	-49.61 to -36.06	Yes	****	<0.0001	C-E																			naa20-cr1 0 h	1	1	1	1	2.82676e-09
KIN11D2P vs. KIN10 Heated	0.9333	-5.845 to 7.711	No	ns	0.9999	C-F																			naa20-cr1 3 h	1.11434	0.751862	0.811126	0.892444	0.112261
KIN11D2P vs. KIN10D2P	1.067	-5.711 to 7.845	No	ns	0.9997	C-G																			naa20-cr1 6 h	0.923121	0.816798	0.912132	0.884017	0.0337588
KIN11D2P vs. Ac-KIN10	0.4333	-6.345 to 7.211	No	ns	>0.9999	C-H																			naa20-cr1 9 h	0.925502	0.731779	0.615146	0.757476	0.0905085
KIN11D2P vs. KIN10L	0.4	-6.378 to 7.178	No	ns	>0.9999	C-I																														Rep.1	Rep.2	Rep.3	mean value	SEM
Ac-KIN11 vs. KIN10	-43	-49.78 to -36.22	Yes	****	<0.0001	D-E																													KIN11-GFP 0	1	1	0.999996	1	2.01596e-06
Ac-KIN11 vs. KIN10 Heated	0.7667	-6.011 to 7.545	No	ns	>0.9999	D-F																													KIN11-GFP 3	0.666169	0.497234	0.43514	1.06613	0.200784
Ac-KIN11 vs. KIN10D2P	0.9	-5.878 to 7.678	No	ns	>0.9999	D-G																													KIN11-GFP 6	0.462001	0.349303	0.446169	0.59053	0.0700846
Ac-KIN11 vs. Ac-KIN10	0.2667	-6.511 to 7.045	No	ns	>0.9999	D-H																													KIN11-GFP 9	0.204479	0.101413	0.0756392	0.436384	0.116191
Ac-KIN11 vs. KIN10L	0.2333	-6.545 to 7.011	No	ns	>0.9999	D-I																													KIN11D2P-GFP 0	1	1	0.999999	1	2.94098e-07
KIN10 vs. KIN10 Heated	43.77	36.99 to 50.54	Yes	****	<0.0001	E-F																													KIN11D2P-GFP 3	0.696559	0.645937	0.79697	0.646769	0.0502061
KIN10 vs. KIN10D2P	43.9	37.12 to 50.68	Yes	****	<0.0001	E-G																													KIN11D2P-GFP 6	0.658035	0.458923	0.721101	0.79408	0.101761
KIN10 vs. Ac-KIN10	43.27	36.49 to 50.04	Yes	****	<0.0001	E-H																													KIN11D2P-GFP 9	0.691864	0.456023	0.751846	0.867725	0.122574
KIN10 vs. KIN10L	43.23	36.46 to 50.01	Yes	****	<0.0001	E-I
KIN10 Heated vs. KIN10D2P	0.1333	-6.645 to 6.911	No	ns	>0.9999	F-G
KIN10 Heated vs. Ac-KIN10	-0.5	-7.278 to 6.278	No	ns	>0.9999	F-H
KIN10 Heated vs. KIN10L	-0.5333	-7.311 to 6.245	No	ns	>0.9999	F-I
KIN10D2P vs. Ac-KIN10	-0.6333	-7.411 to 6.145	No	ns	>0.9999	G-H
KIN10D2P vs. KIN10L	-0.6667	-7.445 to 6.111	No	ns	>0.9999	G-I
Ac-KIN10 vs. KIN10L	-0.03333	-6.811 to 6.745	No	ns	>0.9999	H-I

## Sheet: Fig.7
Source Data Fig.7b Survival rates of wild type (WT), naa20-cr1, kin11, kin10, naa20-cr1 kin11 and naa20-cr1 kin10 plants
	WT	naa20-cr1	kin11	naa20-cr1 kin11	kin10	naa20-cr1 kin10
rep.1	55	80	30	57.5	55	82.5
rep.2	50	87.5	25	52.5	57.5	77.5
rep.3	47.5	75	32.5	50	55	72.5
Tukey's multiple comparisons test	Mean Diff.	95.00% CI of diff.	Below threshold?	Summary	Adjusted P Value
WT vs. naa20-cr1	-30	-41.77 to -18.23	Yes	****	<0.0001	A-B
WT vs. kin11	21.67	9.902 to 33.43	Yes	***	0.0005	A-C
WT vs. naa20-cr1 kin11	-2.5	-14.27 to 9.265	No	ns	0.9765	A-D
WT vs. kin10	-5	-16.77 to 6.765	No	ns	0.7116	A-E
WT vs. naa20-cr1 kin10	-26.67	-38.43 to -14.90	Yes	****	<0.0001	A-F
naa20-cr1 vs. kin11	51.67	39.90 to 63.43	Yes	****	<0.0001	B-C
naa20-cr1 vs. naa20-cr1 kin11	27.5	15.73 to 39.27	Yes	****	<0.0001	B-D
naa20-cr1 vs. kin10	25	13.23 to 36.77	Yes	***	0.0001	B-E
naa20-cr1 vs. naa20-cr1 kin10	3.333	-8.432 to 15.10	No	ns	0.9246	B-F
kin11 vs. naa20-cr1 kin11	-24.17	-35.93 to -12.40	Yes	***	0.0002	C-D
kin11 vs. kin10	-26.67	-38.43 to -14.90	Yes	****	<0.0001	C-E
kin11 vs. naa20-cr1 kin10	-48.33	-60.10 to -36.57	Yes	****	<0.0001	C-F
naa20-cr1 kin11 vs. kin10	-2.5	-14.27 to 9.265	No	ns	0.9765	D-E
naa20-cr1 kin11 vs. naa20-cr1 kin10	-24.17	-35.93 to -12.40	Yes	***	0.0002	D-F
kin10 vs. naa20-cr1 kin10	-21.67	-33.43 to -9.902	Yes	***	0.0005	E-F
Source Data Fig.7c Immunoblot detection of phosphorylated KIN10 (p-KIN10) and KIN11 (p-KIN11) in wild type (WT), naa20-cr1, kin11 and naa20-cr1 kin11 plants.

## Sheet: Suppl Fig.1
Source Data Suppl Fig.1b Immunoblot detection of NAA20-GFP fusion protein in two independent pUB:NAA20-GFP/naa20-cr1 transgenic lines.
Source Data Suppl Fig.1c Rosette radius of wild type (WT), naa20-cr1 and pUB:NAA20-GFP/naa20-cr1 transgenic lines
	WT	naa20-cr1	NAA20-GFP/naa20-cr1＃1	NAA20-GFP/naa20-cr1＃2			Tukey's multiple comparisons test	Mean Diff.	95.00% CI of diff.	Below threshold?	Summary	Adjusted P Value
	5.1	3.8	4.8	5			WT vs. naa20-cr1	1.21	0.9891 to 1.431	Yes	****	<0.0001	A-B
	5.2	3.6	4.8	4.8			WT vs. NAA20-GFP/naa20-cr1＃1	0.13	-0.09091 to 0.3509	No	ns	0.3997	A-C
	5	3.7	4.7	4.5			WT vs. NAA20-GFP/naa20-cr1＃2	0.13	-0.09091 to 0.3509	No	ns	0.3997	A-D
	4.8	3.9	5	5.1			naa20-cr1 vs. NAA20-GFP/naa20-cr1＃1	-1.08	-1.301 to -0.8591	Yes	****	<0.0001	B-C
	4.6	4	4.9	4.6			naa20-cr1 vs. NAA20-GFP/naa20-cr1＃2	-1.08	-1.301 to -0.8591	Yes	****	<0.0001	B-D
	4.9	3.6	4.8	4.8			NAA20-GFP/naa20-cr1＃1 vs. NAA20-GFP/naa20-cr1＃2	0	-0.2209 to 0.2209	No	ns	>0.9999	C-D
	5	3.8	4.5	4.9
	5.1	3.7	4.9	4.7
	5.2	3.9	5.1	5.1
	4.7	3.5	4.8	4.8

## Sheet: Suppl Fig.2
Source Data Suppl Fig.2a RT-PCR analysis of the transgenic lines showing the overexpression of NAA30, NAA60S and NAA60L in naa20-cr1 backgrounds, respectively.																Source Data Suppl Fig.2b Immunoblot detection of NAA50 in three independent pUB:NAA50/naa20-cr1 transgenic lines.
Source Data Suppl Fig.2c Rosette radius of wild type (WT), naa20-cr1, and transgenic lines overexpressing NAA30, NAA50, NAA60S and NAA60L in naa20-cr1 backgrounds, respectively.
WT	naa20-cr1	NAA30-OE/naa20-cr1 ＃1	NAA30-OE/naa20-cr1 ＃2	NAA30-OE/naa20-cr1 ＃3	NAA50-OE/naa20-cr1 ＃1	NAA50-OE/naa20-cr1 ＃2	NAA50-OE/naa20-cr1 ＃3	NAA60S-OE/naa20-cr1 ＃1	NAA60S-OE/naa20-cr1 ＃2	NAA60S-OE/naa20-cr1 ＃3	NAA60L-OE/naa20-cr1 ＃1	NAA60L-OE/naa20-cr1 ＃2	NAA60L-OE/naa20-cr1 ＃3
7.8	5.6	5.5	5.6	5.3	5.3	5.8	5.5	5.4	5.4	5.7	5.4	5.1	5.4
7.2	5.5	5.2	5.4	5.2	5.6	5.1	5.6	5.1	5.6	5.9	5.2	5.4	5.7
7.5	5.2	5.6	5.3	5.6	5.8	5.3	5.2	5.3	5.3	5.2	5.6	5.4	5.2
8	6.2	5.8	5.2	5.8	5.4	5.5	5.8	5.8	5.3	5.3	5.5	5.6	4.8
7.6	6	5.1	5.8	5.2	5.5	5.6	5.9	5.7	5.6	6	5.8	5.7	5.6
7.8	5.3	5.7	5.5	5.4	6	5.5	5.3	5.4	5.8	5.1	5.4	5.2	5.5
Tukey's multiple comparisons test	Mean Diff.	95.00% CI of diff.	Below threshold?	Summary	Adjusted P Value
WT vs. naa20-cr1	2.017	1.462 to 2.572	Yes	****	<0.0001	A-B
WT vs. NAA30-OE/naa20-cr1 ＃1	2.167	1.612 to 2.722	Yes	****	<0.0001	A-C
WT vs. NAA30-OE/naa20-cr1 ＃2	2.183	1.628 to 2.738	Yes	****	<0.0001	A-D
WT vs. NAA30-OE/naa20-cr1 ＃3	2.233	1.678 to 2.788	Yes	****	<0.0001	A-E
WT vs. NAA50-OE/naa20-cr1 ＃1	2.05	1.495 to 2.605	Yes	****	<0.0001	A-F
WT vs. NAA50-OE/naa20-cr1 ＃2	2.183	1.628 to 2.738	Yes	****	<0.0001	A-G
WT vs. NAA50-OE/naa20-cr1 ＃3	2.1	1.545 to 2.655	Yes	****	<0.0001	A-H
WT vs. NAA60S-OE/naa20-cr1 ＃1	2.2	1.645 to 2.755	Yes	****	<0.0001	A-I
WT vs. NAA60S-OE/naa20-cr1 ＃2	2.15	1.595 to 2.705	Yes	****	<0.0001	A-J
WT vs. NAA60S-OE/naa20-cr1 ＃3	2.117	1.562 to 2.672	Yes	****	<0.0001	A-K
WT vs. NAA60L-OE/naa20-cr1 ＃1	2.167	1.612 to 2.722	Yes	****	<0.0001	A-L
WT vs. NAA60L-OE/naa20-cr1 ＃2	2.25	1.695 to 2.805	Yes	****	<0.0001	A-M
WT vs. NAA60L-OE/naa20-cr1 ＃3	2.283	1.728 to 2.838	Yes	****	<0.0001	A-N
naa20-cr1 vs. NAA30-OE/naa20-cr1 ＃1	0.15	-0.4049 to 0.7049	No	ns	0.9995	B-C
naa20-cr1 vs. NAA30-OE/naa20-cr1 ＃2	0.1667	-0.3882 to 0.7216	No	ns	0.9986	B-D
naa20-cr1 vs. NAA30-OE/naa20-cr1 ＃3	0.2167	-0.3382 to 0.7716	No	ns	0.9838	B-E
naa20-cr1 vs. NAA50-OE/naa20-cr1 ＃1	0.03333	-0.5216 to 0.5882	No	ns	>0.9999	B-F
naa20-cr1 vs. NAA50-OE/naa20-cr1 ＃2	0.1667	-0.3882 to 0.7216	No	ns	0.9986	B-G
naa20-cr1 vs. NAA50-OE/naa20-cr1 ＃3	0.08333	-0.4716 to 0.6382	No	ns	>0.9999	B-H
naa20-cr1 vs. NAA60S-OE/naa20-cr1 ＃1	0.1833	-0.3716 to 0.7382	No	ns	0.9965	B-I
naa20-cr1 vs. NAA60S-OE/naa20-cr1 ＃2	0.1333	-0.4216 to 0.6882	No	ns	0.9999	B-J
naa20-cr1 vs. NAA60S-OE/naa20-cr1 ＃3	0.1	-0.4549 to 0.6549	No	ns	>0.9999	B-K
naa20-cr1 vs. NAA60L-OE/naa20-cr1 ＃1	0.15	-0.4049 to 0.7049	No	ns	0.9995	B-L
naa20-cr1 vs. NAA60L-OE/naa20-cr1 ＃2	0.2333	-0.3216 to 0.7882	No	ns	0.9701	B-M
naa20-cr1 vs. NAA60L-OE/naa20-cr1 ＃3	0.2667	-0.2882 to 0.8216	No	ns	0.9194	B-N
NAA30-OE/naa20-cr1 ＃1 vs. NAA30-OE/naa20-cr1 ＃2	0.01667	-0.5382 to 0.5716	No	ns	>0.9999	C-D
NAA30-OE/naa20-cr1 ＃1 vs. NAA30-OE/naa20-cr1 ＃3	0.06667	-0.4882 to 0.6216	No	ns	>0.9999	C-E
NAA30-OE/naa20-cr1 ＃1 vs. NAA50-OE/naa20-cr1 ＃1	-0.1167	-0.6716 to 0.4382	No	ns	>0.9999	C-F
NAA30-OE/naa20-cr1 ＃1 vs. NAA50-OE/naa20-cr1 ＃2	0.01667	-0.5382 to 0.5716	No	ns	>0.9999	C-G
NAA30-OE/naa20-cr1 ＃1 vs. NAA50-OE/naa20-cr1 ＃3	-0.06667	-0.6216 to 0.4882	No	ns	>0.9999	C-H
NAA30-OE/naa20-cr1 ＃1 vs. NAA60S-OE/naa20-cr1 ＃1	0.03333	-0.5216 to 0.5882	No	ns	>0.9999	C-I
NAA30-OE/naa20-cr1 ＃1 vs. NAA60S-OE/naa20-cr1 ＃2	-0.01667	-0.5716 to 0.5382	No	ns	>0.9999	C-J
NAA30-OE/naa20-cr1 ＃1 vs. NAA60S-OE/naa20-cr1 ＃3	-0.05	-0.6049 to 0.5049	No	ns	>0.9999	C-K
NAA30-OE/naa20-cr1 ＃1 vs. NAA60L-OE/naa20-cr1 ＃1	0	-0.5549 to 0.5549	No	ns	>0.9999	C-L
NAA30-OE/naa20-cr1 ＃1 vs. NAA60L-OE/naa20-cr1 ＃2	0.08333	-0.4716 to 0.6382	No	ns	>0.9999	C-M
NAA30-OE/naa20-cr1 ＃1 vs. NAA60L-OE/naa20-cr1 ＃3	0.1167	-0.4382 to 0.6716	No	ns	>0.9999	C-N
NAA30-OE/naa20-cr1 ＃2 vs. NAA30-OE/naa20-cr1 ＃3	0.05	-0.5049 to 0.6049	No	ns	>0.9999	D-E
NAA30-OE/naa20-cr1 ＃2 vs. NAA50-OE/naa20-cr1 ＃1	-0.1333	-0.6882 to 0.4216	No	ns	0.9999	D-F
NAA30-OE/naa20-cr1 ＃2 vs. NAA50-OE/naa20-cr1 ＃2	0	-0.5549 to 0.5549	No	ns	>0.9999	D-G
NAA30-OE/naa20-cr1 ＃2 vs. NAA50-OE/naa20-cr1 ＃3	-0.08333	-0.6382 to 0.4716	No	ns	>0.9999	D-H
NAA30-OE/naa20-cr1 ＃2 vs. NAA60S-OE/naa20-cr1 ＃1	0.01667	-0.5382 to 0.5716	No	ns	>0.9999	D-I
NAA30-OE/naa20-cr1 ＃2 vs. NAA60S-OE/naa20-cr1 ＃2	-0.03333	-0.5882 to 0.5216	No	ns	>0.9999	D-J
NAA30-OE/naa20-cr1 ＃2 vs. NAA60S-OE/naa20-cr1 ＃3	-0.06667	-0.6216 to 0.4882	No	ns	>0.9999	D-K
NAA30-OE/naa20-cr1 ＃2 vs. NAA60L-OE/naa20-cr1 ＃1	-0.01667	-0.5716 to 0.5382	No	ns	>0.9999	D-L
NAA30-OE/naa20-cr1 ＃2 vs. NAA60L-OE/naa20-cr1 ＃2	0.06667	-0.4882 to 0.6216	No	ns	>0.9999	D-M
NAA30-OE/naa20-cr1 ＃2 vs. NAA60L-OE/naa20-cr1 ＃3	0.1	-0.4549 to 0.6549	No	ns	>0.9999	D-N
NAA30-OE/naa20-cr1 ＃3 vs. NAA50-OE/naa20-cr1 ＃1	-0.1833	-0.7382 to 0.3716	No	ns	0.9965	E-F
NAA30-OE/naa20-cr1 ＃3 vs. NAA50-OE/naa20-cr1 ＃2	-0.05	-0.6049 to 0.5049	No	ns	>0.9999	E-G
NAA30-OE/naa20-cr1 ＃3 vs. NAA50-OE/naa20-cr1 ＃3	-0.1333	-0.6882 to 0.4216	No	ns	0.9999	E-H
NAA30-OE/naa20-cr1 ＃3 vs. NAA60S-OE/naa20-cr1 ＃1	-0.03333	-0.5882 to 0.5216	No	ns	>0.9999	E-I
NAA30-OE/naa20-cr1 ＃3 vs. NAA60S-OE/naa20-cr1 ＃2	-0.08333	-0.6382 to 0.4716	No	ns	>0.9999	E-J
NAA30-OE/naa20-cr1 ＃3 vs. NAA60S-OE/naa20-cr1 ＃3	-0.1167	-0.6716 to 0.4382	No	ns	>0.9999	E-K
NAA30-OE/naa20-cr1 ＃3 vs. NAA60L-OE/naa20-cr1 ＃1	-0.06667	-0.6216 to 0.4882	No	ns	>0.9999	E-L
NAA30-OE/naa20-cr1 ＃3 vs. NAA60L-OE/naa20-cr1 ＃2	0.01667	-0.5382 to 0.5716	No	ns	>0.9999	E-M
NAA30-OE/naa20-cr1 ＃3 vs. NAA60L-OE/naa20-cr1 ＃3	0.05	-0.5049 to 0.6049	No	ns	>0.9999	E-N
NAA50-OE/naa20-cr1 ＃1 vs. NAA50-OE/naa20-cr1 ＃2	0.1333	-0.4216 to 0.6882	No	ns	0.9999	F-G
NAA50-OE/naa20-cr1 ＃1 vs. NAA50-OE/naa20-cr1 ＃3	0.05	-0.5049 to 0.6049	No	ns	>0.9999	F-H
NAA50-OE/naa20-cr1 ＃1 vs. NAA60S-OE/naa20-cr1 ＃1	0.15	-0.4049 to 0.7049	No	ns	0.9995	F-I
NAA50-OE/naa20-cr1 ＃1 vs. NAA60S-OE/naa20-cr1 ＃2	0.1	-0.4549 to 0.6549	No	ns	>0.9999	F-J
NAA50-OE/naa20-cr1 ＃1 vs. NAA60S-OE/naa20-cr1 ＃3	0.06667	-0.4882 to 0.6216	No	ns	>0.9999	F-K
NAA50-OE/naa20-cr1 ＃1 vs. NAA60L-OE/naa20-cr1 ＃1	0.1167	-0.4382 to 0.6716	No	ns	>0.9999	F-L
NAA50-OE/naa20-cr1 ＃1 vs. NAA60L-OE/naa20-cr1 ＃2	0.2	-0.3549 to 0.7549	No	ns	0.992	F-M
NAA50-OE/naa20-cr1 ＃1 vs. NAA60L-OE/naa20-cr1 ＃3	0.2333	-0.3216 to 0.7882	No	ns	0.9701	F-N
NAA50-OE/naa20-cr1 ＃2 vs. NAA50-OE/naa20-cr1 ＃3	-0.08333	-0.6382 to 0.4716	No	ns	>0.9999	G-H
NAA50-OE/naa20-cr1 ＃2 vs. NAA60S-OE/naa20-cr1 ＃1	0.01667	-0.5382 to 0.5716	No	ns	>0.9999	G-I
NAA50-OE/naa20-cr1 ＃2 vs. NAA60S-OE/naa20-cr1 ＃2	-0.03333	-0.5882 to 0.5216	No	ns	>0.9999	G-J
NAA50-OE/naa20-cr1 ＃2 vs. NAA60S-OE/naa20-cr1 ＃3	-0.06667	-0.6216 to 0.4882	No	ns	>0.9999	G-K
NAA50-OE/naa20-cr1 ＃2 vs. NAA60L-OE/naa20-cr1 ＃1	-0.01667	-0.5716 to 0.5382	No	ns	>0.9999	G-L
NAA50-OE/naa20-cr1 ＃2 vs. NAA60L-OE/naa20-cr1 ＃2	0.06667	-0.4882 to 0.6216	No	ns	>0.9999	G-M
NAA50-OE/naa20-cr1 ＃2 vs. NAA60L-OE/naa20-cr1 ＃3	0.1	-0.4549 to 0.6549	No	ns	>0.9999	G-N
NAA50-OE/naa20-cr1 ＃3 vs. NAA60S-OE/naa20-cr1 ＃1	0.1	-0.4549 to 0.6549	No	ns	>0.9999	H-I
NAA50-OE/naa20-cr1 ＃3 vs. NAA60S-OE/naa20-cr1 ＃2	0.05	-0.5049 to 0.6049	No	ns	>0.9999	H-J
NAA50-OE/naa20-cr1 ＃3 vs. NAA60S-OE/naa20-cr1 ＃3	0.01667	-0.5382 to 0.5716	No	ns	>0.9999	H-K
NAA50-OE/naa20-cr1 ＃3 vs. NAA60L-OE/naa20-cr1 ＃1	0.06667	-0.4882 to 0.6216	No	ns	>0.9999	H-L
NAA50-OE/naa20-cr1 ＃3 vs. NAA60L-OE/naa20-cr1 ＃2	0.15	-0.4049 to 0.7049	No	ns	0.9995	H-M
NAA50-OE/naa20-cr1 ＃3 vs. NAA60L-OE/naa20-cr1 ＃3	0.1833	-0.3716 to 0.7382	No	ns	0.9965	H-N
NAA60S-OE/naa20-cr1 ＃1 vs. NAA60S-OE/naa20-cr1 ＃2	-0.05	-0.6049 to 0.5049	No	ns	>0.9999	I-J
NAA60S-OE/naa20-cr1 ＃1 vs. NAA60S-OE/naa20-cr1 ＃3	-0.08333	-0.6382 to 0.4716	No	ns	>0.9999	I-K
NAA60S-OE/naa20-cr1 ＃1 vs. NAA60L-OE/naa20-cr1 ＃1	-0.03333	-0.5882 to 0.5216	No	ns	>0.9999	I-L
NAA60S-OE/naa20-cr1 ＃1 vs. NAA60L-OE/naa20-cr1 ＃2	0.05	-0.5049 to 0.6049	No	ns	>0.9999	I-M
NAA60S-OE/naa20-cr1 ＃1 vs. NAA60L-OE/naa20-cr1 ＃3	0.08333	-0.4716 to 0.6382	No	ns	>0.9999	I-N
NAA60S-OE/naa20-cr1 ＃2 vs. NAA60S-OE/naa20-cr1 ＃3	-0.03333	-0.5882 to 0.5216	No	ns	>0.9999	J-K
NAA60S-OE/naa20-cr1 ＃2 vs. NAA60L-OE/naa20-cr1 ＃1	0.01667	-0.5382 to 0.5716	No	ns	>0.9999	J-L
NAA60S-OE/naa20-cr1 ＃2 vs. NAA60L-OE/naa20-cr1 ＃2	0.1	-0.4549 to 0.6549	No	ns	>0.9999	J-M
NAA60S-OE/naa20-cr1 ＃2 vs. NAA60L-OE/naa20-cr1 ＃3	0.1333	-0.4216 to 0.6882	No	ns	0.9999	J-N
NAA60S-OE/naa20-cr1 ＃3 vs. NAA60L-OE/naa20-cr1 ＃1	0.05	-0.5049 to 0.6049	No	ns	>0.9999	K-L
NAA60S-OE/naa20-cr1 ＃3 vs. NAA60L-OE/naa20-cr1 ＃2	0.1333	-0.4216 to 0.6882	No	ns	0.9999	K-M
NAA60S-OE/naa20-cr1 ＃3 vs. NAA60L-OE/naa20-cr1 ＃3	0.1667	-0.3882 to 0.7216	No	ns	0.9986	K-N
NAA60L-OE/naa20-cr1 ＃1 vs. NAA60L-OE/naa20-cr1 ＃2	0.08333	-0.4716 to 0.6382	No	ns	>0.9999	L-M
NAA60L-OE/naa20-cr1 ＃1 vs. NAA60L-OE/naa20-cr1 ＃3	0.1167	-0.4382 to 0.6716	No	ns	>0.9999	L-N
NAA60L-OE/naa20-cr1 ＃2 vs. NAA60L-OE/naa20-cr1 ＃3	0.03333	-0.5216 to 0.5882	No	ns	>0.9999	M-N

## Sheet: Suppl Fig.3
Source Data Suppl Fig.3a Global mono- and poly-ubiquitination levels in the wild type (WT) and natb mutants
Source Data Suppl Fig.3b K48-linked poly-ubiquitination levels in the wild type (WT) and natb mutants
Source Data Suppl Fig.3c Comparison of azidohomoalanine incorporation into foliar proteins of wild type (WT) and naa20 mutants.
Source Data Suppl Fig.3d Quantitation of azidohomoalanine incorporation into foliar proteins of wild type (WT) and naa20 mutants.
		WT	naa20-cr1	naa20-1
		0.986471	0.776093	0.80238
		1.09277	0.684169	0.740949
		0.945498	0.709899	0.792914
		0.975261	0.716366	0.873056
		Tukey's multiple comparisons test	Mean Diff.	95.00% CI of diff.	Below threshold?	Summary	Adjusted P Value
		WT vs. naa20-cr1	0.2784	0.1727 to 0.3840	Yes	***	0.0001	A-B
		WT vs. naa20-1	0.1977	0.09204 to 0.3033	Yes	**	0.0014	A-C
		naa20-cr1 vs. naa20-1	-0.08069	-0.1863 to 0.02494	No	ns	0.1378	B-C

[truncated: 4 more sheets: Suppl Fig.4, Suppl Fig.5, Suppl Fig.6, Suppl Fig.7]
